# Supplementary material for: The human urinary proteome contains more than 1500 proteins, including a large proportion of membrane proteins
Source: Genome Biol. 2006 Sep 1;7(9):R80. doi: 10.1186/gb-2006-7-9-r80 (PMC1794545; doi:10.1186/gb-2006-7-9-r80)
Supplement: Additional data file 1 — An Excel file containing a list of identified proteins in each experiment. The spreadsheet consists of 15 worksheets containing respective proteins. [file gb-2006-7-9-r80-S1.xls]

## Sheet: Total protein
IPI	SwissProt	GI	Gene Symbol	M.W. (Da)	Protein Name	Transmembrane Segments	Signal Peptide	Single	Pool
IPI00000005	Q5U091	4505451	NRAS	21501	GTPase NRas precursor	0		X	X
IPI00000024	Q08174	24212077	PCDH1	111488	Splice Isoform 1 of Protocadherin 1 precursor	1	X	X	X
IPI00000045	P18510	27894319	IL1RN	20384	Splice Isoform 1 of Interleukin-1 receptor antagonist protein precursor	0	X	X	X
IPI00000070	P01130	4504975	LDLR	98906	Low-density lipoprotein receptor precursor	1	X	X	X
IPI00000073	Q52LZ6	4503491	EGF	137565	Pro-epidermal growth factor precursor	2		X	X
IPI00000190	Q5U0J6	4757944	CD81	26476	CD81 antigen	3	X	X	X
IPI00000220		27500852	LOC284422	15012	PREDICTED: similar to HSPC323	1	X	X	X
IPI00000760	O95865	7524354	DDAH2	29911	NG,NG-dimethylarginine dimethylaminohydrolase 2	0		X	X
IPI00000792	Q08257	13236495	CRYZ	35356	Quinone oxidoreductase	0		X	X
IPI00000816	Q53XZ5	5803225	YWHAE	29326	14-3-3 protein epsilon	1		X	X
IPI00000874	Q06830	32455266	PRDX1	22324	Peroxiredoxin-1	1		X	X
IPI00000949	Q5HYB7	4503065	CRYM	33925	Mu-crystallin homolog	1		X	X
IPI00001477	Q5ST11	83977450	DDR1	102032	Splice Isoform 1 of Epithelial discoidin domain-containing receptor 1 precursor	4	X	X	X
IPI00001592	Q14956-2	4505405	GPNMB	63345	Splice Isoform 2 of Transmembrane glycoprotein NMB precursor	2	X	X	X
IPI00001593	P42785	4826940	PRCP	56277	Lysosomal Pro-X carboxypeptidase precursor	0	X	X	X
IPI00001611	P01344	4504609	IGF2	20583	Splice Isoform 1 of Insulin-like growth factor II precursor	0	X	X	X
IPI00001633	O43155	7019381	FLRT2	74857	Leucine-rich repeat transmembrane protein FLRT2 precursor	3		X	X
IPI00001662	Q14982	4505505	OPCML	38496	Opioid-binding protein/cell adhesion molecule precursor	0	X	X	X
IPI00001754	Q9Y624	21464113	F11R	32962	Junctional adhesion molecule A precursor	1	X	X	X
IPI00001759	Q2PP00	4505501	OLR1	31453	Oxidized low-density lipoprotein receptor 1	0	X	X	X
IPI00001872	Q9UN70	14277675	PCDHGC3	101301	Splice Isoform 1 of Protocadherin gamma C3 precursor	1	X	X	X
IPI00001952	O94919	50400818	ENDOD1	55723	Probable endonuclease KIAA0830 precursor	5	X	X	X
IPI00002147	P36222	84028186	CHI3L1	42986	Chitinase-3-like protein 1 precursor	0	X	X	X
IPI00002406	P50895	1708887	BCAM	68131	Lutheran blood group glycoprotein precursor	1	X	X	X
IPI00002412	Q6FGQ4	4506031	PPT1	34627	Palmitoyl-protein thioesterase 1 precursor	0	X	X	X
IPI00002435	P26842	4507587	TNFRSF7	30334	Tumor necrosis factor receptor superfamily member 7 precursor	1	X	X	X
IPI00002460	P20073	55584155	ANXA7	52991	Splice Isoform 1 of Annexin A7	0		X	X
IPI00002519	P34896	22547186	SHMT1	53619	Splice Isoform 1 of Serine hydroxymethyltransferase, cytosolic	1		X	X
IPI00002543	Q9UKZ9	7019483	PCOLCE2	46542	Procollagen C-endopeptidase enhancer 2 precursor	0	X	X	X
IPI00002732	Q9UBQ6	74271840	EXTL2	37726	Exostosin-like 2	0	X	X	X
IPI00002745	Q9UBR2	22538442	CTSZ	34530	Cathepsin Z precursor	0	X	X	X
IPI00002884	Q9H6J2	13375891	FLJ22222	35852	Hypothetical protein FLJ22222	1		X	X
IPI00002910	Q9H665	13375913	U2AF1L4	38782	Hypothetical protein FLJ22573	1	X	X	X
IPI00002926	Q9H9H4	13375926	VPS37B	31345	Hypothetical protein FLJ12750	0		X	X
IPI00002968	O96033	28631173	MOCS2	9806	Molybdenum cofactor synthesis protein 2 small subunit	0		X	X
IPI00003102	Q5U050	22212918	CNTFR	41121	Ciliary neurotrophic factor receptor alpha precursor	0	X	X	X
IPI00003111	P01594	125758	-	12046	Ig kappa chain V-I region AU	0		X	X
IPI00003327	Q5JSM2	4757774	ARL3	20614	ADP-ribosylation factor-like protein 3	0		X	X
IPI00003348	P62879		GNB2	37917	Guanine nucleotide-binding protein G(I)/G(S)/G(T) beta subunit 2	0		X	X
IPI00003362	P11021	16507237	HSPA5	72402	78 kDa glucose-regulated protein precursor	0	X	X	X
IPI00003437	Q52LV0	6005774	GUCA2B	12460	Guanylate cyclase activator 2B precursor	0	X	X	X
IPI00003590	O00391	13325075	QSCN6	83324	quiescin Q6 isoform a	2	X	X	X
IPI00003765	Q9Y6W3	7656959	CAPN7	93335	Calpain-7	0		X	X
IPI00003802	Q16706	3122380	MAN2A1	131686	Alpha-mannosidase II	1		X	X
IPI00003807	P11117	32700070	ACP2	48685	Lysosomal acid phosphatase precursor	1	X	X	X
IPI00003813	Q9BY67	22095347	IGSF4	43166	Nectin-like protein 2	1	X	X	X
IPI00003817	P52566	56676393	ARHGDIB	23031	Rho GDP-dissociation inhibitor 2	0		X	X
IPI00003865	P11142	5729877	HSPA8	71082	Splice Isoform 1 of Heat shock cognate 71 kDa protein	0		X	X
IPI00003919	Q53TR4	6912618	QPCT	40965	Glutaminyl-peptide cyclotransferase precursor	1	X	X	X
IPI00003949	Q53Y81	4507793	UBE2N	17184	Ubiquitin-conjugating enzyme E2 N	0		X	X
IPI00004101	Q93088	4502407	BHMT	45398	Betaine--homocysteine S-methyltransferase	0		X	X
IPI00004392	P36639	22654214	NUDT1	22651	7,8-dihydro-8-oxoguanine triphosphatase	0		X	X
IPI00004409	Q16832	2497564	DDR2	97602	Discoidin domain-containing receptor 2 precursor	1	X	X	X
IPI00004416	O43633	38372933	CHMP2A	25088	Charged multivesicular body protein 2a	0		X	X
IPI00004503	P11279	7669501	LAMP1	45201	Lysosome-associated membrane glycoprotein 1 precursor	1	X	X	X
IPI00004573	Q68D81	1730570	PIGR	84459	Polymeric-immunoglobulin receptor precursor	1	X	X	X
IPI00004656	Q540F8	4757826	B2M	13820	Beta-2-microglobulin precursor	0	X	X	X
IPI00004798			CRISP3	29957	Cysteine-rich secretory protein-3 precursor	0	X	X	X
IPI00004901	Q9NXI0	7020203	GPRC5C	17884	Hypothetical protein FLJ20242	0		X	X
IPI00005038	Q6IBG0	5032215	HRSP12	14542	Ribonuclease UK114	0		X	X
IPI00005159	P61160	5031571	ACTR2	45017	Actin-like protein 2	1		X	X
IPI00005162	O15145		ARPC3	20630	Actin-related protein 2/3 complex subunit 3	0		X	X
IPI00005181	O15162	10863877	PLSCR1	36052	Phospholipid scramblase 1	1		X	X
IPI00005222	Q2TB23	83405561	EPHB6	110800	EPHB6 protein	2	X	X	X
IPI00005573	Q8TCD5	7657033	NT5C	23596	Splice Isoform 1 of 5'(3')-deoxyribonucleotidase, cytosolic type	0		X	X
IPI00005707	Q9UBG0	5174485	MRC2	169742	Macrophage mannose receptor 2 precursor	1	X	X	X
IPI00005721	Q6EZF6	4758146	DEFA1	10536	Neutrophil defensin 1 precursor	0	X	X	X
IPI00005732	P36896	4757720	ACVR1B	57739	Splice Isoform 1 of Activin receptor type 1B precursor	2	X	X	X
IPI00005794	Q9Y5X6	4877698	PGCP	60349	Blood plasma glutamate carboxypeptidase precursor	2	X	X	X
IPI00006114	Q2TU83	20178323	SERPINF1	46484	Pigment epithelium-derived factor precursor	1	X	X	X
IPI00006130	Q5SXB8	7662160	KIAA0494	55339	Protein KIAA0494	1		X	X
IPI00006212	O15393	14602459	TMPRSS2	55111	Transmembrane protease, serine 2 precursor	1		X	X
IPI00006443	Q9Y2S2	7705744	CRYL1	34792	Lambda-crystallin homolog	1		X	X
IPI00006547	Q8TB96	21361933	CDA08	68464	T-cell immunomodulatory protein precursor	2	X	X	X
IPI00006608	P05067	4502167	APP	87914	Splice Isoform APP770 of Amyloid beta A4 protein precursor	1	X	X	X
IPI00006662	Q6IBG6	4502163	APOD	21547	Apolipoprotein D precursor	1	X	X	X
IPI00006705	Q6FHH3	4507809	SCGB1A1	10215	Uteroglobin precursor	0	X	X	X
IPI00006971	Q9HCU0	9966885	CD248	82822	Splice Isoform 1 of Endosialin precursor	1	X	X	X
IPI00006988	Q9HD89	9966777	RETN	12096	Resistin precursor	0	X	X	X
IPI00007047	Q5SY70	21614544	S100A8	10885	Calgranulin A	1		X	X
IPI00007155	Q9UK41	7705885	VPS28	25694	VPS28 protein homolog	0		X	X
IPI00007221	P05154	21361195	SERPINA5	45787	Plasma serine protease inhibitor precursor	1	X	X	X
IPI00007244	P05164	4557759	MPO	84784	Splice Isoform H17 of Myeloperoxidase precursor	1	X	X	X
IPI00007321	Q6IAQ1	5453722	LYPLA1	24996	Splice Isoform 1 of Acyl-protein thioesterase 1	1		X	X
IPI00007752	P68371	5174735	TUBB2C	50255	Tubulin beta-2C chain	0		X	X
IPI00007778	Q5VX50	4758092	CTBS	44416	Di-N-acetylchitobiase precursor	0	X	X	X
IPI00007797	Q01469		FABP5	15366	Fatty acid-binding protein, epidermal	0		X	X
IPI00007798	Q9UKU6	7019561	TRHDE	117439	Thyrotropin-releasing hormone degrading ectoenzyme	0	X	X	X
IPI00007800	Q9UKU9	6912236	ANGPTL2	57582	Angiopoietin-related protein 2 precursor	0	X	X	X
IPI00007853	P13284	12643406	IFI30	29757	Gamma-interferon-inducible lysosomal thiol reductase precursor	1	X	X	X
IPI00007884			-	12699	Myosin-reactive immunoglobulin light chain variable region	0	X	X	X
IPI00007926	O43598	5454002	C6orf108	19211	c-Myc-responsive protein Rcl	0		X	X
IPI00008178	P54710	11125766	FXYD2	7336	Splice Isoform 1 of Sodium/potassium-transporting ATPase gamma chain	0	X	X	X
IPI00008239	Q9NZH0	7706451	GPRC5B	45279	G-protein coupled receptor family C group 5 member B precursor	7	X	X	X
IPI00008494	P05362	68067956	ICAM1	58587	Intercellular adhesion molecule 1 precursor	1	X	X	X
IPI00008554	Q53X86	4557313	ANG	16882	Angiogenin precursor	0	X	X	X
IPI00008580	P03973	4507065	SLPI	15228	Antileukoproteinase 1 precursor	0	X	X	X
IPI00008787	P54802	1703303	NAGLU	82571	Alpha-N-acetylglucosaminidase precursor	1	X	X	X
IPI00008790		83281450	GALC	77300	Galactocerebrosidase precursor	1	X	X	X
IPI00008820	Q6X3Y4	32402141	RHCG	53620	Rhesus-associated C glycoprotein	10		X	X
IPI00008964	Q9H0U4	13569962	RAB1B	22328	Ras-related protein Rab-1B	0		X	X
IPI00009027	Q4ZG28	29725633	REG1A	19118	Lithostathine 1 alpha precursor	0	X	X	X
IPI00009028	Q6FGX6	4507557	CLEC3B	22951	Tetranectin precursor	0	X	X	X
IPI00009030	P13473	4504957	LAMP2	45503	Splice Isoform LAMP-2A of Lysosome-associated membrane glycoprotein 2 precursor	1	X	X	X
IPI00009268	Q03154	4501901	ACY1	46084	Aminoacylase-1	0		X	X
IPI00009276	Q9UNN8	34335272	PROCR	26997	Endothelial protein C receptor precursor	1	X	X	X
IPI00009375	P46952	6912406	HAAO	32693	3-hydroxyanthranilate 3,4-dioxygenase	0		X	X
IPI00009477	P13598	4504557	ICAM2	31147	Intercellular adhesion molecule 2 precursor	1	X	X	X
IPI00009650	Q5T8A1	4504963	LCN1	19409	Lipocalin-1 precursor	0	X	X	X
IPI00009653	Q9H756	12597641	LRRC19	42821	Leucine-rich repeat-containing protein 19 precursor	2		X	X
IPI00009793	Q53GX9	62897163	C1RL	54192	Complement component 1, r subcomponent-like variant	0	X	X	X
IPI00009901	P61970	5031985	NUTF2	14640	Nuclear transport factor 2	0		X	X
IPI00009920			C6	109333	Complement component C6 precursor	0	X	X	X
IPI00009950	Q12907	5803023	LMAN2	40545	Vesicular integral-membrane protein VIP36 precursor	1	X	X	X
IPI00009997	O43505	5802984	B3GNT6	47545	N-acetyllactosaminide beta-1,3-N-acetylglucosaminyltransferase	0	X	X	X
IPI00010105	Q6IBN8	31563378	ITGB4BP	27095	Eukaryotic translation initiation factor 6	0		X	X
IPI00010182	Q6IB48	118276	DBI	10038	DBI protein	0		X	X
IPI00010191	Q9HBJ8	15042969	TMEM27	25447	Kidney-specific membrane protein; collectrin	1	X	X	X
IPI00010271	Q5JAA8	9845511	RAC1	21835	Splice Isoform A of Ras-related C3 botulinum toxin substrate 1 precursor	1		X	X
IPI00010290	Q6FGL7	4557577	FABP1	14256	Fatty acid-binding protein, liver	0		X	X
IPI00010303	P48594	28076869	SERPINB4	44997	Squamous cell carcinoma antigen 2	0		X	X
IPI00010341	Q6ICT2	119239	PRG2	25900	Eosinophil granule major basic protein precursor	0	X	X	X
IPI00010348	O00115	4503349	DNASE2	40069	Deoxyribonuclease II alpha precursor	0	X	X	X
IPI00010402	Q86Z22	28194067	SH3BGRL3	24108	Hypothetical protein	0		X	X
IPI00010477	O00182	6806890	LGALS9	39835	Splice Isoform Long of Galectin-9	1		X	X
IPI00010675	Q03403	4885629	TFF2	15130	Trefoil factor 2 precursor	0	X	X	X
IPI00010676	Q03405	4505865	PLAUR	38607	Splice Isoform 1 of Urokinase plasminogen activator surface receptor precursor	0	X	X	X
IPI00010737	P07204	4507483	THBD	63083	Thrombomodulin precursor	1	X	X	X
IPI00010790	P21810	4502403	BGN	42027	Biglycan precursor	0	X	X	X
IPI00010858	Q546G3	4502173	KLK3	29293	Prostate-specific antigen precursor	0	X	X	X
IPI00010896	O00299		CLIC1	27117	Chloride intracellular channel protein 1	1		X	X
IPI00010949	Q9HAT2	24850115	SIAE	58961	Sialate O-acetylesterase precursor	0	X	X	X
IPI00011140	P48745	4505423	NOV	41473	Protein NOV homolog precursor	0	X	X	X
IPI00011229	P07339	4503143	CTSD	45037	Cathepsin D precursor	0	X	X	X
IPI00011261	P07360	4557393	C8G	22377	Complement component C8 gamma chain precursor	1	X	X	X
IPI00011264	Q03591	11321587	CFHR1	38777	Complement factor H-related protein 1 precursor	0	X	X	X
IPI00011284	Q6IB07	4502969	COMT	30474	Catechol O-methyltransferase	0	X	X	X
IPI00011302	Q6FHM9	42761474	CD59	14795	CD59 glycoprotein precursor	0	X	X	X
IPI00011564	Q6FGN3	38201675	SDC4	21628	Syndecan-4 precursor	1	X	X	X
IPI00011651	P23470	18860898	PTPRG	163097	Receptor-type tyrosine-protein phosphatase gamma precursor	4		X	X
IPI00011694	Q5NV57	4506145	PRSS1	27111	Trypsin-1 precursor	0	X	X	X
IPI00011899	Q13145	6912534	BAMBI	29944	BMP and activin membrane-bound inhibitor homolog precursor	2		X	X
IPI00012007	P23526		AHCY	48124	Adenosylhomocysteinase	1		X	X
IPI00012011			CFL1	25543	Cofilin, non-muscle isoform	0		X	X
IPI00012102	P15586	4504061	GNS	62840	N-acetylglucosamine-6-sulfatase precursor	0	X	X	X
IPI00012113	Q53YV0	5803215	UPK2	19540	Uroplakin-2 precursor	1	X	X	X
IPI00012325	O95460-3	56417742	MATN4	49125	Splice Isoform 3 of Matrilin-4 precursor	0	X	X	X
IPI00012386	O43405	4758022	COCH	60072	Cochlin precursor	2	X	X	X
IPI00012426	Q9HB40	11055992	SCPEP1	51083	Splice Isoform 1 of Retinoid-inducible serine carboxypeptidase precursor	1	X	X	X
IPI00012440	Q9BTY2	67464698	FUCA2	54374	Plasma alpha-L-fucosidase precursor	1	X	X	X
IPI00012503	Q5JQ36	11386147	PSAP	59899	Splice Isoform Sap-mu-0 of Proactivator polypeptide precursor	0	X	X	X
IPI00012540	O43490	5174387	PROM1	98395	Prominin-1 precursor	5	X	X	X
IPI00012585	P07686	4504373	HEXB	63527	Beta-hexosaminidase beta chain precursor	1	X	X	X
IPI00012818	P41181	4502179	AQP2	29047	Aquaporin-2	5	X	X	X
IPI00012887	Q6IAV1	22202619	CTSL	37996	Cathepsin L precursor	0	X	X	X
IPI00013004	O00764	4505701	PDXK	35308	Splice Isoform 1 of Pyridoxal kinase	1		X	X
IPI00013179	P41222	32171249	PTGDS	21243	Prostaglandin-H2 D-isomerase precursor	0	X	X	X
IPI00013446	O43653	5031995	PSCA	13474	Prostate stem cell antigen precursor	1	X	X	X
IPI00013508			ACTN1	108536	Actinin, AlphA 1	1		X	X
IPI00013569	Q9BXP8	56404660	PAPPA2	203458	Splice Isoform 1 of Pappalysin-2 precursor	0	X	X	X
IPI00013698	Q13510	30089928	ASAH1	45077	Acid ceramidase precursor	1	X	X	X
IPI00013826	P17342	27735161	NPR3	60112	Splice Isoform 1 of Atrial natriuretic peptide clearance receptor precursor	2	X	X	X
IPI00013880	Q13591	4506881	SEMA5A	124028	Semaphorin-5A precursor	2	X	X	X
IPI00013895	P31949	5032057	S100A11	11847	Calgizzarin	1		X	X
IPI00013933	P15924	12644130	DSP	334023	Splice Isoform DPI of Desmoplakin	0		X	X
IPI00013945	Q540J6	59850812	UMOD	72451	Uromodulin precursor	1	X	X	X
IPI00013955	P15941	547937	MUC1	122170	Splice Isoform 1 of Mucin-1 precursor	2	X	X	X
IPI00013972	P31997	21314600	CEACAM8	38415	Carcinoembryonic antigen-related cell adhesion molecule 8 precursor	0	X	X	X
IPI00014048	P07998	38201686	RNASE1	18089	Ribonuclease pancreatic precursor	0	X	X	X
IPI00014055	O96009	4758754	NAPSA	45700	Napsin-A precursor	3	X	X	X
IPI00014375	Q07075	584751	ENPEP	109689	Glutamyl aminopeptidase	1	X	X	X
IPI00015148	Q5TZR4	58219792	RAP1B	21040	Ras-related protein Rap-1b precursor	0		X	X
IPI00015199	P09564	5453613	CD7	25849	T-cell antigen CD7 precursor	1	X	X	X
IPI00015525	Q9H8L6	13376091	MMRN2	105036	Multimerin-2 precursor	0	X	X	X
IPI00015688	P35052	4504081	GPC1	62694	Glypican-1 precursor	0	X	X	X
IPI00015881	P09603	27262667	CSF1	60766	Splice Isoform 1 of Macrophage colony-stimulating factor 1 precursor	1	X	X	X
IPI00015902	P09619	4505683	PDGFRB	124973	Beta platelet-derived growth factor receptor precursor	2	X	X	X
IPI00016150	Q99574	4826904	SERPINI1	46397	Neuroserpin precursor	2	X	X	X
IPI00016334	P43121	71274107	MCAM	72718	Splice Isoform 1 of Cell surface glycoprotein MUC18 precursor	1	X	X	X
IPI00016339			RAB5C	31370	Similar to Ras-related protein Rab-5C	0		X	X
IPI00016342	P51149	34147513	RAB7	23760	Ras-related protein Rab-7	0		X	X
IPI00016513	P61026	46577638	RAB10	22755	Ras-related protein Rab-10	0		X	X
IPI00016645	Q15375	68846922	EPHA7	113721	Splice Isoform 1 of Ephrin type-A receptor 7 precursor	3	X	X	X
IPI00016786	P60953-2	4757952	CDC42	21587	Splice Isoform 2 of Cell division control protein 42 homolog precursor	0		X	X
IPI00016862	P00390	50301238	GSR	56791	Glutathione reductase, mitochondrial precursor	1		X	X
IPI00016915	Q53YE6	4504619	IGFBP7	30138	Insulin-like growth factor binding protein 7 precursor	0	X	X	X
IPI00017160	Q9NP79	21361741	C6orf55	34143	Protein C6orf55	1		X	X
IPI00017526	P25815	5174663	S100P	10450	S-100P protein	1		X	X
IPI00017530	Q15485	13124203	FCN2	34454	Ficolin-2 precursor	0	X	X	X
IPI00017567	Q5T9C0	3041681	ENG	71559	Splice Isoform Long of Endoglin precursor	4	X	X	X
IPI00017601	Q2PP18	4557485	CP	122983	Ceruloplasmin precursor	0	X	X	X
IPI00017672	P00491	4557801	NP	32355	Purine nucleoside phosphorylase	1		X	X
IPI00017704	Q14019	75765235	COTL1	15918	Coactosin-like protein	0		X	X
IPI00018136	P19320	4507875	VCAM1	82308	Splice Isoform 1 of Vascular cell adhesion protein 1 precursor	2		X	X
IPI00018146	P27348	5803227	YWHAQ	28032	14-3-3 protein theta	0		X	X
IPI00018235	Q9UBV8	6912582	PEF1	30646	PEF protein with a long N-terminal hydrophobic domain	0		X	X
IPI00018236	P17900	266988	GM2A	21265	Ganglioside GM2 activator precursor	0	X	X	X
IPI00018276	Q9UJ47	6912612	SEZ6L2	93936	Similar to Acupuncture induced gene 1	1	X	X	X
IPI00018305	P17936	124062	IGFBP3	32666	Insulin-like growth factor binding protein 3 precursor	0	X	X	X
IPI00018434	Q99816	5454140	TSG101	44088	Splice Isoform 1 of Tumor susceptibility gene 101 protein	1		X	X
IPI00018901	P19440	121148	GGT1	61686	Splice Isoform 1 of Gamma-glutamyltranspeptidase 1 precursor	4	X	X	X
IPI00018909		48928027	TFF3	14870	trefoil factor 3 precursor	0	X	X	X
IPI00018953	Q53TN1	18765694	DPP4	88907	Dipeptidyl peptidase 4	0	X	X	X
IPI00019038	P61626	4557894	LYZ	16982	Lysozyme C precursor	0	X	X	X
IPI00019157	Q6UVK1	74710277	CSPG4	251027	Chondroitin sulfate proteoglycan 4 precursor	2	X	X	X
IPI00019176	Q99969	4506427	RARRES2	18948	Retinoic acid receptor responder protein 2 precursor	0	X	X	X
IPI00019311		57209916	SLC44A4	80741	79 kDa protein	9	X	X	X
IPI00019449	Q52M39	4506549	RNASE2	18855	Nonsecretory ribonuclease precursor	0	X	X	X
IPI00019502	P35579		MYH9	227515	Myosin-9	1		X	X
IPI00019568	P00734	4503635	F2	71475	Prothrombin precursor	0	X	X	X
IPI00019580	Q5TEH4	4505881	PLG	93247	Plasminogen precursor	0	X	X	X
IPI00019581	P00748	4503629	F12	70055	Coagulation factor XII precursor	1	X	X	X
IPI00019591	Q5ST50	67782358	CFB	86847	Splice Isoform 1 of Complement factor B precursor	0	X	X	X
IPI00019599	Q13404	4507795	Kua-UEV	26065	Splice Isoform 1 of Ubiquitin-conjugating enzyme E2 variant 1	1		X	X
IPI00019641	P00790	129792	PGA5	42350	Pepsin A precursor	0	X	X	X
IPI00019755	Q5TA03	4758484	GSTO1	27833	Glutathione transferase omega-1	0		X	X
IPI00019862	Q96AV7	17975772	BTN2A1	38228	butyrophilin, subfamily 2, member A1 isoform 2 precursor	1	X	X	X
IPI00019907	P51654	4758462	GPC3	66546	Glypican-3 precursor	1	X	X	X
IPI00019943	Q32MR3	4501987	AFM	70963	Afamin precursor	1	X	X	X
IPI00019954	Q540N7	4503113	CST6	16785	Cystatin M precursor	0	X	X	X
IPI00019988	P51688	4506919	SGSH	57173	N-sulphoglucosamine sulphohydrolase precursor	0	X	X	X
IPI00020091	Q5T538	4505529	ORM2	23873	Alpha-1-acid glycoprotein 2 precursor	0	X	X	X
IPI00020101	Q3B872	350170	HIST1H2BG	13767	Histone H2B.a/g/h/k/l	0		X	X
IPI00020436	Q15907		RAB11B	24456	Ras-related protein Rab-11B	1		X	X
IPI00020599	Q6IAT4	4757900	CALR	48283	Calreticulin precursor	0	X	X	X
IPI00020632			ASS	55465	Argininosuccinate synthase	0		X	X
IPI00020687	P00995	45505132	SPINK1	8843	Pancreatic secretory trypsin inhibitor precursor	0	X	X	X
IPI00020977	Q5M8T4	4503123	CTGF	40267	Splice Isoform 1 of Connective tissue growth factor precursor	0	X	X	X
IPI00020982	P19801	85681909	ABP1	85709	Splice Isoform 1 of Amiloride-sensitive amine oxidase [copper-containing] precursor	0	X	X	X
IPI00020986	P51884	4505047	LUM	38747	Lumican precursor	0	X	X	X
IPI00020996	P35858	4826772	IGFALS	66735	Insulin-like growth factor-binding protein complex acid labile chain precursor	1	X	X	X
IPI00021085	Q4VB36	4827036	PGLYRP1	22116	Peptidoglycan recognition protein precursor	0	X	X	X
IPI00021263	Q32P43	21735625	YWHAZ	27899	14-3-3 protein zeta/delta	1		X	X
IPI00021302	Q9UGT4	10092665	SUSD2	91746	sushi domain containing 2	1	X	X	X
IPI00021369	P02511	4503057	CRYAB	20146	Alpha crystallin B chain	0		X	X
IPI00021434	Q6FG74	4505787	PI3	12718	Elafin precursor	0	X	X	X
IPI00021439	P60709	4501885	ACTB	42052	Actin, cytoplasmic 1	0		X	X
IPI00021735	Q9H1K3	13384604	CLEC7A	23004	C-type lectin, superfamily member 12 isoform b	0	X	X	X
IPI00021794	Q59EV6	62088990	PPGB	56597	Carrier family 6 , member 8 variant	0	X	X	X
IPI00021828	Q76LA1	4503117	CSTB	11190	Cystatin B	0		X	X
IPI00021841	Q6Q785	4557321	LOC440837	30759	Apolipoprotein A-I precursor	0	X	X	X
IPI00021842	P02649	4557325	APOE	36246	Apolipoprotein E precursor	0	X	X	X
IPI00021854	P02652	4502149	APOA2	11282	Apolipoprotein A-II precursor	0	X	X	X
IPI00021885	P02671	4503689	FGA	95656	Splice Isoform 1 of Fibrinogen alpha chain precursor	0	X	X	X
IPI00021923	Q92520	7661714	FAM3C	24950	Protein FAM3C precursor	0	X	X	X
IPI00022039	O15430	4502687	CD84	37133	CD84 antigen (leukocyte antigen); leukocyte antigen CD84	1	X	X	X
IPI00022052	O76076	4507923	WISP2	28460	WNT1-inducible signaling pathway protein 2 precursor	0	X	X	X
IPI00022203	P20138	50727000	CD33	40214	Myeloid cell surface antigen CD33 precursor	1	X	X	X
IPI00022255	Q6UX06	32313593	OLFM4	57529	olfactomedin 4 precursor	0	X	X	X
IPI00022283	P04155	4507451	TFF1	9599	Trefoil factor 1 precursor	0	X	X	X
IPI00022284	Q53YK7	34335270	PRNP	27871	Major prion protein precursor	1	X	X	X
IPI00022290	P60022	4885181	DEFB1	7814	Beta-defensin 1 precursor	0	X	X	X
IPI00022331	Q53XQ3	4557892	LCAT	49888	Phosphatidylcholine-sterol acyltransferase precursor	1	X	X	X
IPI00022371	P04196	4504489	HRG	60510	Histidine-rich glycoprotein precursor	0	X	X	X
IPI00022391	P02743	4502133	APCS	25485	Serum amyloid P-component precursor	0	X	X	X
IPI00022417	P02750	16418467	LRG1	38382	Leucine-rich alpha-2-glycoprotein precursor	0	X	X	X
IPI00022418	P02751	2506872	FN1	266034	Splice Isoform 1 of Fibronectin precursor	0	X	X	X
IPI00022420	P02753	55743122	RBP4	23337	Plasma retinol-binding protein precursor	0	X	X	X
IPI00022426	Q5TBD7	4502067	AMBP	39886	AMBP protein precursor	0	X	X	X
IPI00022429	Q5U067	9257232	ORM1	23725	Alpha-1-acid glycoprotein 1 precursor	0	X	X	X
IPI00022431	P02765	4502005	AHSG	40098	Alpha-2-HS-glycoprotein precursor	0	X	X	X
IPI00022432	Q549C7	4507725	TTR	15991	Transthyretin precursor	0	X	X	X
IPI00022434	Q5D0D7	25058739	ALB	73881	ALB protein	1	X	X	X
IPI00022463	P02787	4557871	TF	79280	Serotransferrin precursor	0	X	X	X
IPI00022488	P02790	11321561	HPX	52385	Hemopexin precursor	0	X	X	X
IPI00022608	Q92673	4507157	SORL1	253813	Sortilin-related receptor precursor	1	X	X	X
IPI00022620	Q53YJ6	9966907	SLURP1	11805	Secreted Ly-6/uPAR-related protein 1 precursor	0	X	X	X
IPI00022661	Q92692	12643789	PVRL2	58162	Splice Isoform Delta of Poliovirus receptor-related protein 2 precursor	1	X	X	X
IPI00022810	P53634	4503141	CTSC	52607	Dipeptidyl-peptidase 1 precursor	0	X	X	X
IPI00022822			COL18A1	154983	alpha 1 type XVIII collagen isoform 1 precursor	1	X	X	X
IPI00022892	P04216	19923362	THY1	18151	Thy-1 membrane glycoprotein precursor	1	X	X	X
IPI00022895			-	55936	Alpha-1B-glycoprotein precursor	0	X	X	X
IPI00022959	Q9NQS3	11386199	PVRL3	61477	Nectin 3	1	X	X	X
IPI00022974	P12273	4505821	PIP	16847	Prolactin-inducible protein precursor	0	X	X	X
IPI00022977	Q2LE07	21536286	CKB	42902	Creatine kinase B-type	0		X	X
IPI00023014	P04275	4507907	VWF	322435	Von Willebrand factor precursor	0	X	X	X
IPI00023501	Q5THJ6	4507577	TNFRSF1B	49857	Splice Isoform 1 of Tumor necrosis factor receptor superfamily member 1B precursor	1	X	X	X
IPI00023648			ISLR	46596	ImmunoglobulIn superfamIly contaInIng leucIne-rIch repeat	0	X	X	X
IPI00023673	Q08380	5031863	LGALS3BP	66202	Galectin-3 binding protein precursor	0	X	X	X
IPI00023728	Q92820	4503987	GGH	36340	Gamma-glutamyl hydrolase precursor	0	X	X	X
IPI00023814	Q92859	4505375	NEO1	160601	Splice Isoform 1 of Neogenin precursor	1	X	X	X
IPI00023858			FCGR3B	26484	low affinity immunoglobulin gamma Fc region receptor III-B precursor	1	X	X	X
IPI00024046	P55290	4502719	CDH13	78694	Cadherin-13 precursor	0	X	X	X
IPI00024095	P12429		ANXA3	36393	Annexin A3	0		X	X
IPI00024129	P45877	4505991	PPIC	22863	Peptidyl-prolyl cis-trans isomerase C	0	X	X	X
IPI00024284	P98160	62859979	HSPG2	479248	Basement membrane-specific heparan sulfate proteoglycan core protein precursor	2	X	X	X
IPI00024292	P98164	6806919	LRP2	540349	Low-density lipoprotein receptor-related protein 2 precursor	7	X	X	X
IPI00024307	P98172	4758248	EFNB1	38382	Ephrin-B1 precursor	1	X	X	X
IPI00024403	O75131	4503015	CPNE3	60947	Copine-3	1		X	X
IPI00024660	P53990	1723119	KIAA0174	39897	Splice Isoform 1 of Protein KIAA0174	0		X	X
IPI00024689	P29972		AQP1	28605	Aquaporin-1	5	X	X	X
IPI00024896	P30039	62177133	MAWBP	32050	MAWD binding protein	0		X	X
IPI00024915	P30044	6912238	PRDX5	22298	Peroxiredoxin-5, mitochondrial precursor	0		X	X
IPI00025110	Q96KJ5	53988378	MSLN	68711	Megakaryocyte potentiating factor precursor; Megakaryocyte potentiating factor; Mesothelin isoforM 1 precursor	0	X	X	X
IPI00025204	O43866	5174411	CD5L	39603	CD5 antigen-like precursor	0	X	X	X
IPI00025252	P30101	21361657	PDIA3	57146	Protein disulfide-isomerase A3 precursor	1	X	X	X
IPI00025276	P22105	9087217	TNXB	471178	Splice Isoform XB of Tenascin-X precursor	0	X	X	X
IPI00025277	Q5TZS0	7019485	PDCD6	21912	Programmed cell death protein 6	0		X	X
IPI00025285	O75348		ATP6V1G1	13863	Vacuolar ATP synthase subunit G 1	0		X	X
IPI00025318	Q3SYL1	4506925	SH3BGRL	12766	SH3 domain-binding glutamic acid-rich-like protein	0		X	X
IPI00025394	Q53Y41	4503281	DDC	54544	Aromatic-L-amino-acid decarboxylase	3		X	X
IPI00025415	Q53ZU2	4506885	SEMG2	65519	Semenogelin-2 precursor	0	X	X	X
IPI00025418	Q02388	4502961	COL7A1	296010	Collagen alpha-1(VII) chain precursor	3	X	X	X
IPI00025447	Q6IQ15	48735185	EEF1A1	48181	EEF1A1 protein	1		X	X
IPI00025476	P04746	4502085	AMY2A	58354	Pancreatic alpha-amylase precursor	0		X	X
IPI00025512	Q6FI47	4504517	HSPB1	22826	Heat-shock protein beta-1	0		X	X
IPI00025840	P20827	33359682	EFNA1	24114	Ephrin-A1 precursor	0	X	X	X
IPI00025846	Q02487	13435364	DSC2	101324	Splice Isoform 2A of Desmocollin-2 precursor	1	X	X	X
IPI00025861	Q9UII7	6682963	CDH1	100259	E-cadherin	1	X	X	X
IPI00025869	Q53Y83	4504009	GLA	49476	Alpha-galactosidase A precursor	0	X	X	X
IPI00026031	Q9NU53	20302038	C6orf72	37045	Protein C6orf72 precursor	1	X	X	X
IPI00026050	O75503	5729772	CLN5	46765	Ceroid-lipofuscinosis neuronal protein 5	2		X	X
IPI00026087	O75531	4502389	BANF1	10280	Barrier-to-autointegration factor	0		X	X
IPI00026154	P14314	120629	PRKCSH	60228	Glucosidase II beta subunit precursor	0	X	X	X
IPI00026182	P47755		CAPZA2	33026	F-actin capping protein alpha-2 subunit	0		X	X
IPI00026199	P22352	121672	GPX3	25774	Glutathione peroxidase 3 precursor	1	X	X	X
IPI00026216	P55786	51704228	NPEPPS	103895	Puromycin-sensitive aminopeptidase	2		X	X
IPI00026240	Q10588	4757874	BST1	36342	ADP-ribosyl cyclase 2 precursor	0	X	X	X
IPI00026259	P20933	4557273	AGA	37798	N(4)-(beta-N-acetylglucosaminyl)-L-asparaginase precursor	1	X	X	X
IPI00026268	P62873		GNB1	38020	Guanine nucleotide-binding protein G(I)/G(S)/G(T) beta subunit 1	0		X	X
IPI00026270	P14384	53832021	CPM	50938	Carboxypeptidase M precursor	0	X	X	X
IPI00026314	Q5T0I2	4504165	GSN	86043	Gelsolin precursor	0	X	X	X
IPI00026926	Q02747	399834	GUCA2A	12839	Guanylin precursor	0	X	X	X
IPI00027038	Q9Y279	6005958	VSIG4	44529	Splice Isoform 1 of V-set and immunoglobulin domain containing protein 4 precursor	1	X	X	X
IPI00027087	P32004	4557707	L1CAM	140885	Splice Isoform 1 of Neural cell adhesion molecule L1 precursor	2	X	X	X
IPI00027166	P16035	4507511	TIMP2	25067	Metalloproteinase inhibitor 2 precursor	0	X	X	X
IPI00027175	P30626	4507207	SRI	21947	Sorcin	0		X	X
IPI00027223	Q6FHQ6	28178825	IDH1	46915	Isocitrate dehydrogenase [NADP] cytoplasmic	0		X	X
IPI00027310	Q7Z7M0	46195707	EGFL4	264669	Splice Isoform 1 of EGF-like domain-containing protein 4	3		X	X
IPI00027350	P32119		PRDX2	21918	Peroxiredoxin-2	1		X	X
IPI00027377			AGC1	252543	aggrecan 1 isoform 2 precursor	0	X	X	X
IPI00027412	Q53XP7	20455477	CEACAM6	37499	Carcinoembryonic antigen-related cell adhesion molecule 6 precursor	1	X	X	X
IPI00027434	P08134	28395033	RHOC	22334	Rho-related GTP-binding protein RhoC precursor	0		X	X
IPI00027436	P08138	4505393	NGFR	46751	Tumor necrosis factor receptor superfamily member 16 precursor	1	X	X	X
IPI00027438	Q5ST80	5031699	FLOT1	47554	Flotillin-1	0		X	X
IPI00027444	P30740	13489087	SERPINB1	42829	Leukocyte elastase inhibitor	1		X	X
IPI00027452	Q5T977	4507013	SLC2A5	55394	Solute carrier family 2, facilitated glucose transporter member 5	10	X	X	X
IPI00027462	Q6FGA1	4506773	S100A9	13291	Calgranulin B	0		X	X
IPI00027463	Q5RHS4	7657532	S100A6	10230	Calcyclin	1		X	X
IPI00027481	P08183	2506118	ABCB1	141772	Multidrug resistance protein 1	10		X	X
IPI00027482	P08185	115851	SERPINA6	45283	Corticosteroid-binding globulin precursor	3	X	X	X
IPI00027493	P08195	61744483	SLC3A2	58023	4F2 cell-surface antigen heavy chain	2		X	X
IPI00027497	P06744	14488680	GPI	63204	Glucose-6-phosphate isomerase	3		X	X
IPI00027500	Q5U024	10835049	RHOA	22096	Transforming protein RhoA precursor	0		X	X
IPI00027509	P14780	116863	MMP9	79461	Matrix metalloproteinase-9 precursor	1	X	X	X
IPI00027510	P14784	4504665	IL2RB	61820	Interleukin-2 receptor beta chain precursor	1	X	X	X
IPI00027745	P08236	4504223	GUSB	75011	Splice Isoform Long of Beta-glucuronidase precursor	0	X	X	X
IPI00027827	Q6FHA2	4507151	SOD3	26321	Extracellular superoxide dismutase [Cu-Zn] precursor	0	X	X	X
IPI00027843	Q5JVF6	4506121	PROZ	46026	Splice Isoform 1 of Vitamin K-dependent protein Z precursor	0	X	X	X
IPI00027848	Q5VSJ2	4505245	MRC1	168870	Macrophage mannose receptor 1 precursor	1	X	X	X
IPI00027851	P06865	4504371	HEXA	61106	Beta-hexosaminidase alpha chain precursor	1	X	X	X
IPI00028004	P49720	22538465	PSMB3	23219	Proteasome subunit beta type 3	0		X	X
IPI00028015		11231177	LAIR1	30106	leukocyte-associated Ig-like receptor 1 isoform b precursor	1	X	X	X
IPI00028136	Q9NNX6	10863957	CD209	46259	Splice Isoform 1 of CD209 antigen	0	X	X	X
IPI00028381	Q6UY11	45593147	EGFL9	43143	Splice Isoform 1 of EGF-like domain-containing protein 9 precursor	1	X	X	X
IPI00028450	P32418	10863913	SLC8A1	109333	Splice Isoform 1 of Sodium/calcium exchanger 1 precursor	10	X	X	X
IPI00028509	O60262	32698769	GNG7	7631	Guanine nucleotide-binding protein G(I)/G(S)/G(O) gamma-7 subunit precursor	0		X	X
IPI00028911	Q14118	4758116	DAG1	97862	Dystroglycan precursor	1	X	X	X
IPI00028931	Q4KKU6	68563384	DSG2	123016	desmoglein 2 preproprotein	1	X	X	X
IPI00029168	P08519	5031885	LPA	514737	Apolipoprotein(a) precursor	0	X	X	X
IPI00029193	Q53X47	4504383	HGFAC	72860	Hepatocyte growth factor activator precursor	1	X	X	X
IPI00029260	Q53XT5	4557417	CD14	40678	Monocyte differentiation antigen CD14 precursor	1	X	X	X
IPI00029275	P08582	5174559	MFI2	81787	Splice Isoform 1 of Melanotransferrin precursor	0	X	X	X
IPI00029510	Q14210	11321575	LY6D	13848	Lymphocyte antigen Ly-6D precursor	0	X	X	X
IPI00029605	P34059	4503899	GALNS	58445	N-acetylgalactosamine-6-sulfatase precursor	0	X	X	X
IPI00029658	Q541U7	86788132	EFEMP1	56885	Splice Isoform 1 of EGF-containing fibulin-like extracellular matrix protein 1 precursor	1	X	X	X
IPI00029699	Q53XB4	37577172	RNASE4	17286	Ribonuclease 4 precursor	0	X	X	X
IPI00029723	Q549Z0	5901956	FSTL1	36103	Follistatin-related protein 1 precursor	0	X	X	X
IPI00029751	Q12860	28373117	CNTN1	114104	Splice Isoform 1 of Contactin-1 precursor	0	X	X	X
IPI00029817	Q99519	4557791	NEU1	45952	Sialidase-1 precursor	2	X	X	X
IPI00029863	P08697	112907	SERPINF2	54873	Alpha-2-antiplasmin precursor	2	X	X	X
IPI00029997	O95336	6912586	PGLS	27815	6-phosphogluconolactonase	0		X	X
IPI00030739	O95445	22091452	APOM	21582	Apolipoprotein M	1		X	X
IPI00030877			38975	18546	15 kDa selenoprotein isoform 1 precursor	0	X	X	X
IPI00031008	P24821	4504549	TNC	246358	Splice Isoform 1 of Tenascin precursor	0	X	X	X
IPI00031065	P24855	21361254	DNASE1	31642	Deoxyribonuclease-1 precursor	0	X	X	X
IPI00031121	P16870	4503009	CPE	53516	Carboxypeptidase E precursor	1	X	X	X
IPI00031461	Q6IAT1	6598323	GDI2	51087	Rab GDP dissociation inhibitor beta	0		X	X
IPI00031564	O75223	13129018	C7orf24	21222	Protein C7orf24	0		X	X
IPI00031616	Q9BRT3	42822891	C17orf37	12566	chromosome 17 open reading frame 37	0		X	X
IPI00031655	Q9BRG1	14150155	VPS25	20849	Vacuolar protein sorting protein 25	0		X	X
IPI00031708	P16930	4557587	FAH	46743	Fumarylacetoacetase	0		X	X
IPI00031821	Q9Y287	11527402	ITM2B	30832	Integral membrane protein 2B	1		X	X
IPI00032103	P50440	4503933	GATM	48938	Splice Isoform Mitochondrial of Glycine amidinotransferase, mitochondrial precursor	0		X	X
IPI00032179	Q7KZ97	576554	SERPINC1	53114	Antithrombin III variant	1	X	X	X
IPI00032220	Q5T0X3	4557287	AGT	53406	Angiotensinogen precursor	2	X	X	X
IPI00032292	Q6FGX5	4507509	TIMP1	23840	Metalloproteinase inhibitor 1 precursor	0	X	X	X
IPI00032293	Q6FGW9	4503107	CST3	16017	Cystatin C precursor	0	X	X	X
IPI00032294	P01036	4503109	CST4	16489	Cystatin S precursor	0	X	X	X
IPI00032313	Q6ICP8	9845516	S100A4	11949	S100 calcium-binding protein A4	1		X	X
IPI00032325	Q6IB90	4885165	CSTA	11000	Cystatin A	0		X	X
IPI00032532	Q6IMN1	4557617	GAS6	76873	Splice Isoform 2 of Growth-arrest-specific protein 6 precursor	1	X	X	X
IPI00032561	Q9Y376	7706481	CAB39	40015	Calcium-binding protein 39	0		X	X
IPI00032825	Q9Y3B3	32996709	TMED7	25498	Transmembrane emp24 domain containing protein 7 precursor	1	X	X	X
IPI00034319	O60888-2	62198241	CUTA	21083	Splice Isoform A of Protein CutA precursor	1	X	X	X
IPI00037448	Q9UBQ7	6912396	GRHPR	36045	Glyoxylate reductase/hydroxypyruvate reductase	0		X	X
IPI00042295		51471375	RP11-151A6.2	39419	PREDICTED: hypothetical protein BC004360	0		X	X
IPI00043992	Q96NY8	16506807	PVRL4	55933	Ig superfamily receptor LNIR; nectin 4	1	X	X	X
IPI00044369	Q6UX71	40255005	PLXDC2	60116	plexin domain containing 2 precursor	2		X	X
IPI00045512		31083306	HMCN1	623613	hemicentin 1	5	X	X	X
IPI00056309	Q969E1	16418465	LEAP-2	9093	Liver-expressed antimicrobial peptide 2 precursor	0	X	X	X
IPI00056357	Q969H8	33457348	C19orf10	18897	Protein C19orf10 precursor	0	X	X	X
IPI00056478	Q969P0	16445029	IGSF8	65621	Similar to EWI2	1	X	X	X
IPI00059185	Q96A22	18087827	C11orf52	14195	Hypothetical protein FLJ25219	0		X	X
IPI00059476	P16444	400237	DPEP1	46091	Microsomal dipeptidase precursor	0	X	X	X
IPI00060200	Q96C23	20270355	GALM	37970	Aldose 1-epimerase	0		X	X
IPI00060800			LOC124220	22725	Hypothetical protein	2	X	X	X
IPI00062047	Q96FN5	85541032	KIF12	71813	Kinesin-like protein KIF12	0		X	X
IPI00062266	Q96AC3	24308406	SCRN2	46989	Secernin 2	1		X	X
IPI00063025	Q96HD9	18087825	ACY3	35504	Aspartoacylase-2	1		X	X
IPI00063827	Q96IU4	14249382	ABHD14B	22446	Splice Isoform 1 of Abhydrolase domain-containing protein 14B	1		X	X
IPI00064377	Q969Z4	23238200	TNFRSF19L	47146	Tumor necrosis factor receptor superfamily member 19L precursor	1	X	X	X
IPI00065500	Q5VW32	55665085	C1orf58	46960	Conserved hypothetical protein	0		X	X
IPI00067738	P58499	46255030	FAM3B	26307	Splice Isoform B of Protein FAM3B precursor	1	X	X	X
IPI00072044	Q6FI88	49065502	C11orf54	35546	PTD012 protein	1		X	X
IPI00073772	P09467		FBP1	37059	Fructose-1,6-bisphosphatase 1	1		X	X
IPI00075248	P62158	85544584	CALM2	16696	Calmodulin	0		X	X
IPI00095891		18426898	GNAS	98328	guanine nucleotide binding protein, alpha stimulating activity polypeptide 1 isoform c	1		X	X
IPI00098827	Q9Y547	67460979	C1orf41	16401	Placental protein 25	1		X	X
IPI00099670	Q5T7U7	55958210	CEL	79959	Carboxyl ester lipase preCursor; bile salt-stimulated lipase; Carboxyl ester hydrolase; Cholesterol esterase; lysophospholipase, panCreatiC; bile salt-dependent lipase; bile salt-dependent lipase, onCofetal isoform, inCluded; fetoaCinar panCreatiC protein; bile salt-stimulated Carboxyl ester lipase; bile-salt-aCtivated lipase; sterol esterase	1	X	X	X
IPI00100796	Q9NZZ3	51702157	CHMP5	24612	Charged multivesicular body protein 5	0		X	X
IPI00102300	Q9HCN6	70673338	GP6	68744	Platelet glycoprotein VI-3	1	X	X	X
IPI00103175	Q8WVQ1	20270339	CANT1	44926	Splice Isoform 1 of Soluble calcium-activated nucleotidase 1	0	X	X	X
IPI00103871	Q8WZ75	17511435	ROBO4	108417	Splice Isoform 1 of Roundabout homolog 4 precursor	1	X	X	X
IPI00107555	Q4VBQ4	4505751	PFN2	15421	profilin 2 isoform b	0		X	X
IPI00107831	P10586	4506311	PTPRF	212908	Receptor-type tyrosine-protein phosphatase F precursor	5	X	X	X
IPI00152018	Q6UXG3	37181853	CD300LG	36576	RLLV422	1	X	X	X
IPI00152871	Q8TF66	18677767	LRRC15	65268	Leucine-rich repeat-containing protein 15 precursor	2	X	X	X
IPI00153049	Q5TA39	56204966	MXRA8	49988	Immunoglobulin-like domain containing protein	1	X	X	X
IPI00154742	Q8N355	20380868	IGLC1	25119	IGLC1 protein	0	X	X	X
IPI00154807		74762621	HAVCR2	33912	TIMD3_HUMAN Hepatitis A virus cellular receptor 2 precursor (HAVcr-2) (T cell immunoglobulin and mucin domain-containing protein 3) (TIMD-3) (T cell membrane protein 3) (TIM-3)	1	X	X	X
IPI00156171	Q13822	23396772	ENPP2	100821	Splice Isoform 1 of Ectonucleotide pyrophosphatase/phosphodiesterase 2	1		X	X
IPI00156689	Q99536	18379349	VAT1	42122	Synaptic vesicle membrane protein VAT-1 homolog	2		X	X
IPI00156984	Q7LBR1	31542306	CHMP1B	22152	Charged multivesicular body protein 1b	0		X	X
IPI00158145		32490553	LILRA5	33020	leukocyte immunoglobulin-like receptor subfamily A member 5 isoform 1	1	X	X	X
IPI00160130	O60494		CUBN	407262	Cubilin precursor	5	X	X	X
IPI00160384	P80370	1352273	DLK1	43282	Splice Isoform Long of Delta-like protein precursor	1	X	X	X
IPI00162735	Q3MIT3	21450863	ATRN	146125	Splice Isoform 2 of Attractin precursor	4		X	X
IPI00163207	Q96PD5	38258222	PGLYRP2	62748	Splice Isoform 1 of N-acetylmuramoyl-L-alanine amidase precursor	2	X	X	X
IPI00163563	Q5EVA1	57864777	PEBP4	26003	Cousin-of-RKIP 1 protein	0	X	X	X
IPI00164623			C3	188728	Similar to Complement C3 precursor	1	X	X	X
IPI00164755		48762934	COL1A2	129749	Similar to Collagen alpha 2(I) chain precursor	0	X	X	X
IPI00165360	P25325		MPST	33312	3-mercaptopyruvate sulfurtransferase	0	X	X	X
IPI00165421			SERPINC1	29644	Antithrombin III	0	X	X	X
IPI00166039	Q8N114	21703710	SCOTIN	26363	Scotin	1	X	X	X
IPI00166450	Q8N307	20809667	MUC20	56921	MUC20 protein	0	X	X	X
IPI00166483	Q8N2U0	22749499	C17orf61	11848	Hypothetical protein C17orf61	0	X	X	X
IPI00166729	P25311	141596	AZGP1	34079	Zinc-alpha-2-glycoprotein precursor	0	X	X	X
IPI00166766			MGC45438	45223	Conserved hypothetical protein	1	X	X	X
IPI00166866	Q8N5K4	21619010	MGC27165	54483	MGC27165 protein	0	X	X	X
IPI00167710	Q53RD9	62822305	FLJ37440	49055	Hypothetical protein FLJ37440	0	X	X	X
IPI00168847	Q12794-2	24497566	HYAL1	45743	Splice Isoform 2 of Hyaluronidase-1 precursor	0	X	X	X
IPI00168884	O75787	15011918	ATP6AP2	38983	Renin receptor precursor	1	X	X	X
IPI00169383	P00558		PGK1	44854	Phosphoglycerate kinase 1	1		X	X
IPI00170635	Q8WVN6	4506869	SECTM1	27307	Secreted and transmembrane protein 1 precursor	1	X	X	X
IPI00171411	Q5VZE3	55662179	GOLPH2	46416	GolGi phosphoprotein 2; GolGi membrane protein GP73; GolGi protein, 73-kD	0	X	X	X
IPI00172579			ALDH9A1	54252	53 kDa protein	0		X	X
IPI00176193	Q05707	62901508	COL14A1	194448	Splice Isoform 1 of Collagen alpha-1(XIV) chain precursor	3	X	X	X
IPI00176221	Q7Z3B1	66346706	NEGR1	39379	Neuronal growth regulator 1 precursor	1	X	X	X
IPI00176427	Q8NFZ8	21686977	IGSF4C	43215	immunoglobulin superfamily, member 4C	1	X	X	X
IPI00177728	Q96KP4	23396498	CNDP2	53187	Cytosolic nonspecific dipeptidase	0		X	X
IPI00177880			PROM2	87454	Similar to prominin-related protein; prominin-2	5	X	X	X
IPI00178352	Q14315	32129530	FLNC	293344	Splice Isoform 1 of Filamin-C	1		X	X
IPI00178926		21489959	IGJ	18543	Immunoglobulin J chain	0	X	X	X
IPI00179330	Q5RKT7	56078799	RPS27A	18293	Ubiquitin and ribosomal protein S27a	0		X	X
IPI00179529	P05026	4502277	ATP1B1	35438	Splice Isoform 1 of Sodium/potassium-transporting ATPase beta-1 chain	0	X	X	X
IPI00180687			MUCDHL	53857	mu-protocadherin isoform 2	0	X	X	X
IPI00180707	Q5SZK8	79749430	FREM2	352591	Splice Isoform 1 of FRAS1-related extracellular matrix protein 2 precursor	3	X	X	X
IPI00182728	Q69HW4	17865802	VPS4B	49443	Vacuolar sorting protein 4b	0		X	X
IPI00184363	Q9NZD2		GLTP	23874	Glycolipid transfer protein	0		X	X
IPI00185362	Q86X47	41281937	NCAM1	95397	Neural cell adhesion molecule 1	2		X	X
IPI00185600	Q6ICS0	54696730	ANXA11	54701	ANXA11 protein	0		X	X
IPI00186290	P13639		EEF2	96115	Elongation factor 2	0		X	X
IPI00186826	Q96L35	16209620	EPHB4	104032	Receptor protein tyrosine kinase variant EphB4v1	2		X	X
IPI00215767		13929462	B4GALT1	44291	Similar to Beta-1,4-galactosyltransferase 1	0	X	X	X
IPI00215894	P01042-2	4504893	KNG1	48936	Splice Isoform LMW of Kininogen-1 precursor	0	X	X	X
IPI00215914	P84077	1065362	ARF1	20610	ADP-ribosylation factor 1	0		X	X
IPI00215918	P18085		ARF4	20481	ADP-ribosylation factor 4	0		X	X
IPI00215920	P62330	7767049	ARF6	20052	ADP-ribosylation factor 6	0		X	X
IPI00215997	P21926		CD9	25838	CD9 antigen	3	X	X	X
IPI00216057	Q00796		SORD	38768	Sorbitol dehydrogenase	1		X	X
IPI00216088	P29373	6730593	CRABP2	15723	Cellular retinoic acid-binding protein 2	0		X	X
IPI00216298	P10599		TXN	11884	Thioredoxin	0		X	X
IPI00216304	Q6ICW0	40316924	CXCL12	10382	Splice Isoform Alpha of Stromal cell-derived factor 1 precursor	0	X	X	X
IPI00216318	P31946		YWHAB	28048	14-3-3 protein beta/alpha	1		X	X
IPI00216438	P55017	1717801	SLC12A3	114207	Solute carrier family 12 member 3	7		X	X
IPI00216550	P08174-2	225451	CD55	49713	Splice Isoform 1 of Complement decay-accelerating factor precursor	1	X	X	X
IPI00216592	P07910-2		HNRPC	32393	Splice Isoform C1 of Heterogeneous nuclear ribonucleoproteins C1/C2	0		X	X
IPI00216691	P07737	5822004	PFN1	15085	Profilin-1	0		X	X
IPI00216728	Q8IUE3	23498650	NRXN3	155726	Neurexin 3-alpha	0	X	X	X
IPI00216780	Q8IUL8	68565198	CILP2	128492	Cartilage intermediate layer protein 2 precursor	0	X	X	X
IPI00216914	Q7Z5L0	32698964	VMO1	22034	Vitelline membrane outer layer protein 1 homolog precursor	0	X	X	X
IPI00217236	O75347		TBCA	12773	Tubulin-specific chaperone A	0		X	X
IPI00217253	P30047		GCHFR	9618	GTP cyclohydrolase I feedback regulatory protein	0		X	X
IPI00217882	Q99523	17149834	SORT1	93011	Sortilin precursor	3	X	X	X
IPI00217966		5031857	LDHA	36950	lactate dehydrogenase A	1		X	X
IPI00218192	Q14624-2		ITIH4	101521	Splice Isoform 2 of Inter-alpha-trypsin inhibitor heavy chain H4 precursor	1	X	X	X
IPI00218407	P05062	11514046	ALDOB	39830	Fructose-bisphosphate aldolase B	0		X	X
IPI00218413		4557373	BTD	62006	biotinidase precursor	3	X	X	X
IPI00218414	P00918	82407741	CA2	29154	Carbonic anhydrase 2	0		X	X
IPI00218446	P11766	24159119	ADH5	40423	Alcohol dehydrogenase class III chi chain	2		X	X
IPI00218568	P61457	298373	PCBD1	11918	Pterin-4-alpha-carbinolamine dehydratase	0		X	X
IPI00218693	P07741		APRT	19635	Adenine phosphoribosyltransferase	0		X	X
IPI00218733			SOD1	16340	Superoxide dismutase	0		X	X
IPI00218834	P08637	119876	FCGR3A	29356	Low affinity immunoglobulin gamma Fc region receptor III-A precursor	1	X	X	X
IPI00218851	Q8N5J9	29337281	LYNX1	14872	Ly-6 neurotoxin-like protein 1 isoform a	0	X	X	X
IPI00218875	Q567T5	62205271	SPP1	32507	Splice Isoform C of Osteopontin precursor	0	X	X	X
IPI00218914	P00352		ALDH1A1	55323	Retinal dehydrogenase 1	1		X	X
IPI00218918	P04083		ANXA1	38787	Annexin A1	0		X	X
IPI00219018	P04406		GAPDH	36070	Glyceraldehyde-3-phosphate dehydrogenase	0		X	X
IPI00219025	P35754		GLRX	11922	Glutaredoxin-1	0		X	X
IPI00219029	P17174		GOT1	46316	Aspartate aminotransferase, cytoplasmic	0		X	X
IPI00219129	P16083	75765500	NQO2	26033	Ribosyldihydronicotinamide dehydrogenase	1		X	X
IPI00219131			ICOSLG	57129	Similar to ICOS ligand precursor	1	X	X	X
IPI00219217	P07195	13786848	LDHB	36769	L-lactate dehydrogenase B chain	1		X	X
IPI00219425	P15151-2		PVR	40442	Splice Isoform Beta of Poliovirus receptor precursor	0	X	X	X
IPI00219446	P30086	913159	PEBP1	21027	Phosphatidylethanolamine-binding protein	0		X	X
IPI00219465	P20062	135534	TCN2	47876	Transcobalamin II precursor	0	X	X	X
IPI00219525	P52209		PGD	53488	6-phosphogluconate dehydrogenase, decarboxylating	3		X	X
IPI00219682	P27105		STOM	31751	Erythrocyte band 7 integral membrane protein	0	X	X	X
IPI00219684	P05413	13399477	FABP3	14775	Fatty acid-binding protein, heart	0		X	X
IPI00219757	P09211	82407608	GSTP1	23438	Glutathione S-transferase P	1		X	X
IPI00219782	P82980		RBP5	15961	Retinol-binding protein III, cellular	0		X	X
IPI00219806	P31151	5542543	S100A7	11433	S100 calcium-binding protein A7	0		X	X
IPI00219910			BLVRB	22751	biliverdin reductase B	0		X	X
IPI00220143	O43451		MGAM	210901	Maltase-glucoamylase, intestinal	3	X	X	X
IPI00220219	P35606		COPB2	103147	Coatomer subunit beta'	0		X	X
IPI00220271	P14550	1633300	AKR1A1	36761	Alcohol dehydrogenase	0		X	X
IPI00220301	P30041		PRDX6	25002	Peroxiredoxin-6	0		X	X
IPI00220342	O94760		DDAH1	31313	NG,NG-dimethylarginine dimethylaminohydrolase 1	0		X	X
IPI00220361	P05937		CALB1	30160	Calbindin	0		X	X
IPI00220362	P61604		HSPE1	10794	10 kDa heat shock protein, mitochondrial	0		X	X
IPI00220525	O95998-2	27502396	IL18BP	21253	Splice Isoform A of Interleukin-18-binding protein precursor	0	X	X	X
IPI00220613	P12110-2	17402877	COL6A2	98506	Splice Isoform 2C2A of Collagen alpha-2(VI) chain precursor	0	X	X	X
IPI00220642	P61981	82407958	YWHAG	28325	14-3-3 protein gamma	0		X	X
IPI00220701	P12111-2		COL6A3	322808	Splice Isoform 2 of Collagen alpha-3(VI) chain precursor	5	X	X	X
IPI00221224	P15144		ANPEP	109711	Aminopeptidase N	0	X	X	X
IPI00221225	Q6LES2	4502105	ANXA4	36290	Hypothetical protein ANXA4	0		X	X
IPI00221232	Q9UBI6		GNG12	7984	Guanine nucleotide-binding protein G(I)/G(S)/G(O) gamma-12 subunit precursor	0		X	X
IPI00232571	O75487	21614525	GPC4	63455	Glypican-4 precursor	0	X	X	X
IPI00234091		51464277	LOC339951	188192	PREDICTED: similar to Cadherin-related tumor suppressor precursor	2	X	X	X
IPI00240345	Q86T13	28269707	CLEC14A	52857	C-type lectin domain family 14 member A precursor	1	X	X	X
IPI00242956			FCGBP	596522	Fc fragment of IgG binding protein	5	X	X	X
IPI00243602	Q6UXB4	38348296	CLEC4G	33168	C-type lectin domain family 4 member G	0	X	X	X
IPI00244512	Q6UWI4	56090523	TMEM46	32210	Transmembrane protein 46 precursor	1	X	X	X
IPI00246058	Q8WUM4	22027538	PDCD6IP	96590	Programmed cell death 6-interacting protein	0		X	X
IPI00246975	P21266	5822513	GSTM3	26867	Glutathione S-transferase Mu 3	0		X	X
IPI00247063	P08473		MME	86013	Neprilysin	0	X	X	X
IPI00247616	Q9BYH7	13365515	COLEC12	82075	Scavenger receptor with C-type lectin type I	0	X	X	X
IPI00248596		51475745	LOC346355	140251	PREDICTED: similar to RIKEN cDNA A930017N06 gene	4		X	X
IPI00257882	P12955		PEPD	55180	Xaa-Pro dipeptidase	1		X	X
IPI00259102	Q9UM22	13124620	EPDR1	38572	Mammalian ependymin-related protein 1 precursor	0	X	X	X
IPI00289275	O75339	68565088	CILP	134747	Cartilage intermediate layer protein 1 precursor	0	X	X	X
IPI00289334	O75369	4503747	FLNB	280188	Splice Isoform 1 of Filamin-B	1		X	X
IPI00289346	Q8NI99	29893555	ANGPTL6	52061	Angiopoietin-related protein 6 precursor	0	X	X	X
IPI00289819	P11717	60416403	IGF2R	281056	Cation-independent mannose-6-phosphate receptor precursor	2	X	X	X
IPI00289831	Q13332	19743919	PTPRS	218155	Splice Isoform PTPS of Receptor-type tyrosine-protein phosphatase S precursor	4	X	X	X
IPI00289926	Q8NHJ6	37537909	LILRB4	54117	Splice Isoform 1 of Leukocyte immunoglobulin-like receptor subfamily B member 4 precursor	1	X	X	X
IPI00289931	Q13477	41688571	MADCAM1	43064	Splice Isoform 1 of Mucosal addressin cell adhesion molecule 1 precursor	1	X	X	X
IPI00290085	P19022	1705541	CDH2	100246	Neural-cadherin precursor	1	X	X	X
IPI00290328	Q12913	18860900	PTPRJ	147034	Receptor-type tyrosine-protein phosphatase eta precursor	2	X	X	X
IPI00290337	Q12929	56682953	EPS8	92167	Epidermal growth factor receptor kinase substrate 8	0		X	X
IPI00290856	Q8TC18	20070755	XLKD1	35731	Extracellular link domain containing 1	1	X	X	X
IPI00291005	P40925		MDH1	36500	Malate dehydrogenase, cytoplasmic	1		X	X
IPI00291136	P12109	13878903	COL6A1	109621	Collagen alpha-1(VI) chain precursor	0	X	X	X
IPI00291262	Q2TU75	42740907	CLU	53031	Clusterin precursor	0	X	X	X
IPI00291395	Q8WVA2	34577057	FLRT1	74782	fibronectin leucine rich transmembrane protein 1	2		X	X
IPI00291488	Q6IB27	56699495	WFDC2	13953	Splice Isoform 1 of WAP four-disulfide core domain protein 2 precursor	0	X	X	X
IPI00291641	P33908	24497519	MAN1A1	73150	Mannosyl-oligosaccharide 1,2-alpha-mannosidase IA	2	X	X	X
IPI00291866	Q547W3	73858570	SERPING1	55347	Plasma protease C1 inhibitor precursor	1	X	X	X
IPI00291867	P05156	116133	CFI	68072	Complement factor I precursor	1	X	X	X
IPI00291928	P61106	19923483	RAB14	24140	Ras-related protein Rab-14	1		X	X
IPI00292130	Q07507	32307172	DPT	24559	Dermatopontin precursor	0	X	X	X
IPI00292150	Q14767	41017299	LTBP2	204059	Latent transforming growth factor beta-binding protein 2 precursor	0	X	X	X
IPI00292530	Q562G1	2851501	ITIH1	101782	Inter-alpha-trypsin inhibitor heavy chain H1 precursor	0	X	X	X
IPI00292532			CAMP	19806	Antibacterial protein FALL-39 precursor	0	X	X	X
IPI00292579	Q8WWQ8	50401629	STAB2	288363	Stabilin-2 precursor	3	X	X	X
IPI00292657	Q14914	23503081	LTB4DH	36075	NADP-dependent leukotriene B4 12-hydroxydehydrogenase	1		X	X
IPI00292946	P05543	1351236	SERPINA7	46637	Thyroxine-binding globulin precursor	1	X	X	X
IPI00293088			GAA	106649	Lysosomal alpha-glucosidase precursor	2	X	X	X
IPI00293276	P14174	27065393	MIF	12508	Macrophage migration inhibitory factor	0		X	X
IPI00293748	Q9UNW1	19923761	MINPP1	55643	Splice Isoform 1 of Multiple inositol polyphosphate phosphatase 1 precursor	1	X	X	X
IPI00293867	P30046	4699612	DDT	12687	D-dopachrome decarboxylase	0		X	X
IPI00294250	P21709	47117832	EPHA1	109652	Ephrin type-A receptor 1 precursor	2	X	X	X
IPI00294615	Q9UBX5	19743803	FBLN5	52485	Fibulin-5 precursor	0	X	X	X
IPI00295386	P16152	66360348	CBR1	30510	Carbonyl reductase [NADPH] 1	0		X	X
IPI00295414		55958453	COL15A1	143164	Similar to Type XV collagen	0	X	X	X
IPI00295542	Q02818	46397857	NUCB1	53818	Nucleobindin-1 precursor	0	X	X	X
IPI00295741	Q503A6	22538437	CTSB	38766	Cathepsin B precursor	0	X	X	X
IPI00295777	P21695		GPD1	38066	Glycerol-3-phosphate dehydrogenase [NAD+], cytoplasmic	1		X	X
IPI00296058	O95967	12643666	EFEMP2	51753	EGF-containing fibulin-like extracellular matrix protein 2 precursor	0	X	X	X
IPI00296099	P07996	135717	THBS1	133321	Thrombospondin-1 precursor	0	X	X	X
IPI00296141	Q9UHL4	21617867	DPP7	54749	Dipeptidyl-peptidase 2 precursor	1	X	X	X
IPI00296180	P00749	137112	PLAU	49919	Urokinase-type plasminogen activator precursor	0	X	X	X
IPI00296191	Q9UI12	47717104	ATP6V1H	56417	Splice Isoform 1 of Vacuolar ATP synthase subunit H	1		X	X
IPI00296537	P23142-4	34734062	FBLN1	78518	Splice Isoform C of Fibulin-1 precursor	0	X	X	X
IPI00296608	P10643	45580688	C7	96650	Complement component C7 precursor	1		X	X
IPI00296713	Q540U8	4504151	GRN	68518	Splice Isoform 1 of Granulins precursor	0	X	X	X
IPI00296777	Q14515	23396861	SPARCL1	76025	SPARC-like protein 1 precursor	0	X	X	X
IPI00296992	P30530	48429194	AXL	98572	Splice Isoform Long of Tyrosine-protein kinase receptor UFO precursor	1	X	X	X
IPI00297124	P40189	729833	IL6ST	104484	Splice Isoform 1 of Interleukin-6 receptor beta chain precursor	1	X	X	X
IPI00297263		51464112	HEG1	162280	PREDICTED: HEG homolog	2		X	X
IPI00297284	P18065	55925576	IGFBP2	36198	Insulin-like growth factor binding protein 2 precursor	0	X	X	X
IPI00297420	Q9ULV1	22547161	FZD4	61039	Frizzled 4 precursor	7	X	X	X
IPI00297444	Q8N6Q3	20810124	CD177	47985	Polycythemia rubra vera 1	0	X	X	X
IPI00297487	P09668	21264388	CTSH	37980	Cathepsin H precursor	0	X	X	X
IPI00298237	O14773	6175068	TPP1	61704	Splice Isoform 1 of Tripeptidyl-peptidase I precursor	0	X	X	X
IPI00298281	P11047	126369	LAMC1	183195	Laminin gamma-1 chain precursor	0	X	X	X
IPI00298388	O00318	51317358	MGC17330	28686	Hypothetical protein	2		X	X
IPI00298547	Q99497	31543380	PARK7	20050	Protein DJ-1	1		X	X
IPI00298793	O00462	84798622	MANBA	101800	Beta-mannosidase precursor	0	X	X	X
IPI00298828	P02749	543826	APOH	39584	Beta-2-glycoprotein I precursor	0	X	X	X
IPI00298860	P02788	54607120	LTF	80170	Lactotransferrin precursor	0	X	X	X
IPI00298971	P04004	139653	VTN	55069	Vitronectin precursor	0	X	X	X
IPI00299026	Q3LID0	76879796	FUCA1	53940	Alpha-L-fucosidase	1	X	X	X
IPI00299059	O00533	2190958	CHL1	137652	Neural cell adhesion molecule	1	X	X	X
IPI00299103			RNASET2	30316	Ribonuclease 6 precursor	0	X	X	X
IPI00299116	O00592	17865536	PODXL	56018	Podocalyxin-like protein 1 precursor	1	X	X	X
IPI00299547	Q5SYW0	38455402	LCN2	22745	Neutrophil gelatinase-associated lipocalin precursor	0	X	X	X
IPI00299724	O00241	29429154	SIRPB1	43684	Splice Isoform 1 of Signal-regulatory protein beta-1 precursor	2	X	X	X
IPI00299738	Q15113	6919941	PCOLCE	48797	Procollagen C-endopeptidase enhancer 1 precursor	0	X	X	X
IPI00299977	Q9NRX4	24475861	PHPT1	13995	14 kDa phosphohistidine phosphatase	0		X	X
IPI00300086	Q15274	45269149	QPRT	31138	Nicotinate-nucleotide pyrophosphorylase	0	X	X	X
IPI00300786	Q5T083	56549664	AMY1C	58415	Salivary alpha-amylase precursor	0	X	X	X
IPI00300865	Q5VUG5	55665747	C1orf179	64329	Conserved hypothetical protein	1	X	X	X
IPI00301143	Q6UXB8	70780384	PI16	50124	Allergen V5/Tpx-1 related family protein	0	X	X	X
IPI00301395	Q9H3G5	83641876	CPVL	54414	Probable serine carboxypeptidase CPVL precursor	0	X	X	X
IPI00301459	Q8NCC3	6912484	LYPLA3	46913	1-O-acylceramide synthase precursor	1	X	X	X
IPI00301579	P61916	5453678	NPC2	16902	Epididymal secretory protein E1 precursor	0	X	X	X
IPI00302592	Q5HY53	57284203	FLNA	282580	Similar to Filamin A	1		X	X
IPI00303161	Q96AP7	68052240	ESAM	41436	Endothelial cell-selective adhesion molecule precursor	1	X	X	X
IPI00304273	P06727	114006	APOA4	45343	Apolipoprotein A-IV precursor	0	X	X	X
IPI00304925	Q5JQI4	462325	HSPA1B	70294	Heat shock 70 kDa protein 1	0		X	X
IPI00304999	Q01974	13878706	ROR2	106313	Tyrosine-protein kinase transmembrane receptor ROR2 precursor	1	X	X	X
IPI00305010			FLJ11151	35868	Metallo-phosphoesterase domain containing protein	1		X	X
IPI00305064	P16070	2507241	CD44	82017	Splice Isoform CD44 of CD44 antigen precursor	1	X	X	X
IPI00305461	P19823	125000	ITIH2	106826	Inter-alpha-trypsin inhibitor heavy chain H2 precursor	1	X	X	X
IPI00305551	P29992	3041682	GNA11	42382	Guanine nucleotide-binding protein alpha-11 subunit	1		X	X
IPI00305719	Q96GX7	16306550	SELENBP1	52928	Similar to Selenium-binding protein 1	0		X	X
IPI00306322	P08572	115349	COL4A2	168628	Collagen alpha-2(IV) chain precursor	0	X	X	X
IPI00306339		4759166	SPP1	33994	secreted phosphoprotein 1	0	X	X	X
IPI00306378	O00187-2	21264361	MASP2	21129	Splice Isoform 2 of Mannan-binding lectin serine protease 2 precursor	0	X	X	X
IPI00306543	Q99988	13124261	GDF15	34660	Growth/differentiation factor 15 precursor	0	X	X	X
IPI00307446			PCLKC	142746	Similar to PC-LKC gene product	4	X	X	X
IPI00328113	P35555	544279	FBN1	332682	Fibrillin-1 precursor	0	X	X	X
IPI00328243	Q8IV08	72534684	PLD3	55127	PhosPholiPase D3; HindIII K4L	0	X	X	X
IPI00328488	Q9Y2E5	67476996	MAN2B2	114102	Splice Isoform 1 of Epididymis-specific alpha-mannosidase precursor	2	X	X	X
IPI00328609	P29622	21361302	SERPINA4	48682	Kallistatin precursor	1	X	X	X
IPI00328703	Q86UD1	30425438	OAF	31239	Hypothetical protein OAF	0	X	X	X
IPI00328746	Q86UN3	30425563	RTN4RL2	46848	Reticulon-4 receptor-like 2 precursor	0	X	X	X
IPI00329538			PRSS8	37425	Prostasin precursor	1	X	X	X
IPI00329685		1399961	ARSA	54627	Arylsulfatase A precursor	1	X	X	X
IPI00329801	P08758	809190	ANXA5	35840	Annexin A5	0		X	X
IPI00332887		21619841	PTPNS1	55873	Similar to Protein-tyrosine phosphatase non-receptor type substrate 1 precursor (SHP substrate-1) (SHPS-1) (Inhibitory receptor SHPS-1) (Signal- regulatory protein alpha-1) (Sirp-alpha-1) (Sirp-alpha-2) (Sirp-alpha- 3) (MYD-1 antigen) (Brain Ig-like molecule with tyrosine-based activation motifs) (Bit) (Macrophage fusion receptor) (p84). Splice isoform 2	1	X	X	X
IPI00333140	Q8IYT0	31542543	DNER	82145	Delta-notch-like EGF repeat-containing transmembrane	1	X	X	X
IPI00374563	O00468	61218463	AGRN	222904	Agrin precursor	1	X	X	X
IPI00375676	Q6S4P3	42794548	FTL	28684	Ferritin light polypeptide variant	0		X	X
IPI00376035	Q7Z4R8	71143156	C6orf120	20873	hypothetical protein LOC387263	0	X	X	X
IPI00376258	Q495M3	71682785	SLC36A2	53809	Solute carrier family 36 (Proton/amino acid symporter), member 2	9		X	X
IPI00376403	O43278	32313599	SPINT1	60128	Splice Isoform 1 of Kunitz-type protease inhibitor 1 precursor	1	X	X	X
IPI00376457			CD300E	26182	Immunoglobulin-like domain containing protein	1	X	X	X
IPI00382436	P01714	126565	-	11500	Ig lambda chain V-III region SH	0		X	X
IPI00382452	Q9HD42	62510514	PCOLN3	21746	Splice Isoform 1 of Charged multivesicular body protein 1a	0		X	X
IPI00382470	Q5CAQ7	63029937	HSP90AA1	98622	Heat shock protein HSP 90-alpha 2	2		X	X
IPI00382478	P01765	123844	-	12462	Ig heavy chain V-III region TIL	0		X	X
IPI00382950	Q14473	183817	HBB	19204	Beta-globin gene from a thalassemia patient, complete cds	0		X	X
IPI00383046	Q8TED6	18676733	LOC134147	28367	Hypothetical protein FLJ23617	0		X	X
IPI00383237			PKM2	58314	58 kDa protein	0		X	X
IPI00383717	Q9UD19	998972	-	24275	Intron-containing kallikrein	0		X	X
IPI00384016	Q86SW4	28375599	DLST	29892	Full-length cDNA 5-PRIME end of clone CS0DJ009YL13 of T cells	0		X	X
IPI00384542	P14543-2		NID1	123765	Splice Isoform 2 of Nidogen-1 precursor	2	X	X	X
IPI00384697	Q86YG0	47118015	ALB	48641	ALB protein	0	X	X	X
IPI00384746	Q86YQ8	41016880	CPNE8	63652	Copine-8	1		X	X
IPI00385172	Q4VX34	66347899	MUC1	24583	Mucin 1, transmembrane	1	X	X	X
IPI00385985	P80748	6016518	-	12042	Ig lambda chain V-III region LOI	0		X	X
IPI00386158	Q8NEJ1	21410211	IGLC2	25350	Hypothetical protein	0	X	X	X
IPI00387025	P01597	125761	-	11768	Ig kappa chain V-I region DEE	0		X	X
IPI00387026	P01598	125762	-	11895	Ig kappa chain V-I region EU	0		X	X
IPI00387110	P01616	125786	-	12162	Ig kappa chain V-II region MIL	0		X	X
IPI00387113	P01619	125795	-	11742	Ig kappa chain V-III region B6	0		X	X
IPI00395488	Q6EMK4	37725933	SLITL2	72751	slit-like 2	1	X	X	X
IPI00395783			LTBP4	150099	Latent transforming growth factor-beta binding protein 4	0		X	X
IPI00396423	Q5UE57	54125665	CLSTN3	108334	Alcadein beta	1		X	X
IPI00396434	P15309	6382064	ACPP	44880	Prostatic acid phosphatase precursor	0	X	X	X
IPI00397949		41584202	GPR56	77821	G protein-coupled receptor 56 isoform b	8	X	X	X
IPI00399007			IGHG2	46074	Ig gamma-2 chain C region	0		X	X
IPI00410487	Q9GZX9	10190664	TWSG1	26368	TwisTed gasTrulaTion	0	X	X	X
IPI00410488	Q5ZPR3	67188443	CD276	57941	Splice Isoform 1 of CD276 antigen precursor	1	X	X	X
IPI00410585	Q5IJ48	63054825	CRB2	140363	Splice Isoform 1 of Crumbs homolog 2 precursor	1	X	X	X
IPI00410714	P69905	62738859	HBA2	15305	Hemoglobin alpha subunit	1		X	X
IPI00411356	Q9UN37	7019569	VPS4A	49152	Vacuolar sorting protein 4a	0		X	X
IPI00411706	Q5TBV0	33413400	ESD	31956	Esterase D	0		X	X
IPI00413587	P55957	4557361	BID	22152	Splice Isoform 1 of BH3-interacting domain death agonist	0		X	X
IPI00413641	P15121	13096113	AKR1B1	36099	Aldose reductase	0		X	X
IPI00414542	Q9BQ51	73917618	PDCD1LG2	31279	Splice Isoform 1 of Programmed cell death 1 ligand 2 precursor	1	X	X	X
IPI00414717	Q6P9D1	54633312	GLG1	141009	Similar to Golgi apparatus protein 1 precursor	1	X	X	X
IPI00414784	Q9UGN4	48428179	CD300A	33494	Splice Isoform 1 of CMRF35-H antigen precursor	1	X	X	X
IPI00414909	P17050	4557781	NAGA	47047	Alpha-N-acetylgalactosaminidase precursor	0	X	X	X
IPI00418163	Q6U2E9	67782351	C4B	194170	complement component 4B preproprotein	3	X	X	X
IPI00419327	Q6V0I7	47059030	FAT4	354108	Fat-like cadherin FATJ protein	3		X	X
IPI00419424	Q6PIH6	21706664	IGKV1-5	26503	IGKV1-5 protein	0	X	X	X
IPI00419453	P04433	125811	IGKV3-11	12681	Ig kappa chain V-III region VG precursor	0	X	X	X
IPI00419501	Q6NS36	47125326	FTH1	25436	FTH1 protein	0		X	X
IPI00419585	P62937	2981764	PPIA	18098	Peptidyl-prolyl cis-trans isomerase A	0		X	X
IPI00419597	Q5JRA5	57162596	RP11-378J18.4	56777	TANGO	0	X	X	X
IPI00419779	Q6NVJ7	46430642	MYO1C	118674	Myosin IC	1		X	X
IPI00426007	Q6MZQ6	34365282	IGHG1	52694	Hypothetical protein DKFZp686G11190	0	X	X	X
IPI00426051	Q6MZU6	34365168	IGHG2	51864	Hypothetical protein DKFZp686C15213	0	X	X	X
IPI00426070	Q6MZX9	34365085	IGHA2	53228	Hypothetical protein DKFZp686M08189	0	X	X	X
IPI00430808	Q6GMV9	49258112	-	25915	Hypothetical protein	0	X	X	X
IPI00430842	Q6GMX2	49257464	IGHA1	53858	IGHA1 protein	1	X	X	X
IPI00430856	Q6GMY2	49256421	IGHM	66998	IGHM protein	0	X	X	X
IPI00431645	Q6NSB4	47124562	HP	31647	HP protein	0		X	X
IPI00437751	P12821	4503273	ACE	150418	Angiotensin-converting enzyme, somatic isoform precursor	5	X	X	X
IPI00438848	Q8TEG6	18676664	TTYH3	39340	FLJ00231 protein	2		X	X
IPI00439344	O43895	25091514	XPNPEP2	76090	Xaa-Pro aminopeptidase 2 precursor	0	X	X	X
IPI00440160	Q6P2F0	40555769	UEV3	39981	UEV3 protein	1		X	X
IPI00440577	Q6P491	39794308	-	26514	Hypothetical protein	0	X	X	X
IPI00440764	Q6P531	38970000	GGT6	51076	GGT6 protein	2		X	X
IPI00441043	Q6P5S8	38541890	-	26042	Hypothetical protein	0	X	X	X
IPI00441344	P16278	10834966	GLB1	76499	Beta-galactosidase precursor	1	X	X	X
IPI00441498	Q6FGT8	9257217	FOLR1	30712	Folate receptor alpha precursor	1	X	X	X
IPI00442294	Q9P121	7705413	HNT	38518	Splice Isoform 1 of Neurotrimin precursor	0	X	X	X
IPI00443898	Q13621	4557849	SLC12A1	122518	Splice Isoform A of Solute carrier family 12 member 1	11		X	X
IPI00445227	P43121-2	34532755	MCAM	58196	Splice Isoform 2 of Cell surface glycoprotein MUC18 precursor	1		X	X
IPI00448095	Q7Z4W1	7705925	DCXR	26182	L-xylulose reductase	1		X	X
IPI00448707	Q6PIH4	21706895	IGKC	26197	Hypothetical protein	0	X	X	X
IPI00448996	Q6PJG0	16198375	-	24959	Hypothetical protein	0	X	X	X
IPI00450309	Q6IN99	47940520	IGLC2	25271	IGLC2 protein	0	X	X	X
IPI00453473	P62805		HIST2H4	11229	Histone H4	0		X	X
IPI00455315	P07355		ANXA2	38677	Annexin A2	0		X	X
IPI00456619		18044241	IGLC2	25223	Ig lambda chain C regions	0	X	X	X
IPI00465028	Q53HE2	62896835	TPI1	26981	Triosephosphate isomerase 1 variant	0		X	X
IPI00465070	P68431		HIST1H3A	15377	Histone H3.1	0		X	X
IPI00465121	Q6B6N3	50541890	GNAI2	42035	Galphai2 protein	1		X	X
IPI00465187	Q9BYF1	11225609	ACE2	92860	Splice Isoform 1 of Angiotensin-converting enzyme 2 precursor	2	X	X	X
IPI00465248	P06733		ENO1	47350	Alpha-enolase	1		X	X
IPI00465315	P99999	49258314	CYCS	11724	Cytochrome c	0		X	X
IPI00465431	Q6IBA7	12654571	LGALS3	26193	LGALS3 protein	0		X	X
IPI00465439	P04075	4930291	ALDOA	39720	Fructose-bisphosphate aldolase A	0		X	X
IPI00470360	Q96J84	54036152	KIRREL	84111	Splice Isoform 1 of Kin of IRRE-like protein 1 precursor	1	X	X	X
IPI00470535	Q9UIU0	6090615	CACNA2D1	126369	Dihydropyridine receptor alpha 2 subunit	3	X	X	X
IPI00470652	Q65ZC8	2077997	-	26339	Single-chain Fv	0		X	X
IPI00472610	Q6PI81	27370813	IGHM	53317	IGHM protein	0	X	X	X
IPI00472762	Q6IN78	47940523	IGHG1	51506	IGHG1 protein	0	X	X	X
IPI00473011	P02042	56553729	HBD	16028	Hemoglobin delta subunit	0		X	X
IPI00473014	P60981		DSTN	18819	Destrin	0		X	X
IPI00477298			IGLV8-61	10247	10 kDa protein	0		X	X
IPI00478003	P01023	112911	A2M	164600	Alpha-2-macroglobulin precursor	3	X	X	X
IPI00478600	P01602	125766	IGKV1-5	12931	Ig kappa chain V-I region HK102 precursor	0	X	X	X
IPI00479018			SDCBP	34968	Syntenin 1	1		X	X
IPI00479116	P22792	52788240	CPN2	61431	Carboxypeptidase N subunit 2 precursor	1	X	X	X
IPI00479169			IGHM	66084	65 kDa protein	0	X	X	X
IPI00479359	P15311		VIL2	69339	Ezrin	0		X	X
IPI00549521	Q8IWA5	73918928	SLC44A2	81638	Splice Isoform 1 of Choline transporter-like protein 2	8	X	X	X
IPI00549725			PGAM1	30143	Phosphoglycerate mutase 1	0		X	X
IPI00549769		18999465	IGHG1	52443	Ig gamma-1 chain C region	0	X	X	X
IPI00550048			IGKC	26709	Ig kappa chain C region	0	X	X	X
IPI00550061			-	58020	Similar to Ig gamma-3 chain C region	0	X	X	X
IPI00550069	P13489	62738926	RNH1	51635	Ribonuclease inhibitor	0		X	X
IPI00550181	Q9UQN3	40254866	CHMP2B	23948	Charged multivesicular body protein 2b	0		X	X
IPI00550363	P37802		TAGLN2	22417	Transgelin-2	0		X	X
IPI00550438		17939658	IGHG1	51544	Ig gamma-1 chain C region	0	X	X	X
IPI00550991			SERPINA3	50767	Alpha-1-antichymotrypsin precursor	2	X	X	X
IPI00551005		16554039	IGLC2	65755	Ig lambda chain C regions	1		X	X
IPI00551024	Q3LXA3	85718637	DAK	59282	Dihydroxyacetone kinase	3		X	X
IPI00552937	Q5JS37	61098457	RP11-50D16.3	38544	NHL repeat containing protein	0	X	X	X
IPI00553132			IGHM	54546	53 kDa protein	0	X	X	X
IPI00553177	Q53XB8	50363221	SERPINA1	46878	Alpha-1-antitrypsin precursor	1	X	X	X
IPI00554711	P14923		JUP	82245	Junction plakoglobin	0		X	X
IPI00555812	P02774	139641	GC	54526	Vitamin D-binding protein precursor	0	X	X	X
IPI00555945	Q567P1	62205367	IGLC2	25126	IGLC2 protein	0	X	X	X
IPI00604590	Q32Q12	79160090	NME1-NME2	32906	NME2 protein	0		X	X
IPI00607799	Q9BUT1	74752366	BDH2	27022	Splice Isoform 1 of Dehydrogenase/reductase SDR family member 6 precursor	1		X	X
IPI00640083	Q5SR44	55961935	CR1	230517	Complement component (3b/4b) receptor 1, including Knops blood group system	2	X	X	X
IPI00641693			LAMA5	412620	Similar to Laminin alpha-5 chain precursor	4	X	X	X
IPI00641737			HP	47378	haptoglobin	0	X	X	X
IPI00641961	Q5VYK2	56203520	COL12A1	316700	Type XII collagen	3	X	X	X
IPI00642193		34535866	IGHG4	52810	Ig gamma-4 chain C region	1	X	X	X
IPI00642489	Q9BYF0	71773480	AOX1	150217	aldehyde oxidase 1	4		X	X
IPI00642596		34532520	IGHG1	52017	Ig gamma-1 chain C region	0	X	X	X
IPI00643525	Q5JNX2	57209934	C4A	194218	Complement component 4A	4	X	X	X
IPI00643576	Q53SA7	63252913	CAPG	38760	gelsolin-like capping protein	0		X	X
IPI00644131			MAN2B1	114229	Truncated lysosomal acid alpha-mannosidase	0	X	X	X
IPI00644379		34526424	IGKC	25965	Ig kappa chain C region	0	X	X	X
IPI00644698			IGHM	55490	54 kDa protein	0	X	X	X
IPI00644854		34527460	IGH@	51894	Ig gamma-2 chain C region	0	X	X	X
IPI00645363		13623575	IGHG1	52990	Ig gamma-1 chain C region	0	X	X	X
IPI00646217	Q08334	24430215	IL10RB	37541	Interleukin-10 receptor beta chain precursor	1	X	X	X
IPI00646291	Q86V85	30725877	ITR	50104	Similar to intimal thickness-related receptor	7	X	X	X
IPI00646304	P23284	118090	PPIB	22785	Peptidyl-prolyl cis-trans isomerase B precursor	0	X	X	X
IPI00646689	Q9BRA2	14249348	TXNL5	14217	Thioredoxin-like protein 5	0		X	X
IPI00647357			OSCAR	33388	Similar to Polymeric immunoglobulin receptor 3	0	X	X	X
IPI00655854	P09210		GSTA2	25531	Glutathione S-transferase A2	0		X	X
IPI00000265	Q5VUB5	63025206	C10orf38	98477	Conserved hypothetical protein	1	X		X
IPI00000811	Q6IAT9	23110925	PSMB6	25570	Proteasome subunit beta type 6 precursor	0			X
IPI00000853	P01225	66528995	FSHB	15602	Follitropin beta chain precursor	0	X		X
IPI00000885	Q9NTR5	4503787	FRK	58673	Tyrosine-protein kinase FRK	1			X
IPI00001639	Q53XN2	19923142	KPNB1	98420	Importin beta-1 subunit	1			X
IPI00001734	Q9Y617	17402893	PSAT1	40796	Splice Isoform 1 of Phosphoserine aminotransferase	0			X
IPI00001767		13677214	PTPRO	139282	receptor-type protein tyrosine phosphatase O isoform a precursor	3	X		X
IPI00001793	Q9Y644	27734461	RFNG	36962	Beta-1,3-N-acetylglucosaminyltransferase radical fringe	1	X		X
IPI00002212	Q9Y6E0	20070158	STK24	49562	Splice Isoform B of Serine/threonine-protein kinase 24	0			X
IPI00002320	Q9NZU0	38202222	FLRT3	73642	Leucine-rich repeat transmembrane protein FLRT3 precursor	1	X		X
IPI00002459		71773415	ANXA6	75571	annexin VI isoform 2	0			X
IPI00002966	P34932	6226869	HSPA4	95096	Heat shock 70 kDa protein 4	0			X
IPI00003101	Q5W007	4557667	IL2RA	31540	Interleukin-2 receptor alpha chain precursor	1	X		X
IPI00003482	Q2M304	4503301	DECR1	36330	2,4-dienoyl-CoA reductase, mitochondrial precursor	0			X
IPI00003856	Q53Y06	4502317	ATP6V1E1	26186	Vacuolar ATP synthase subunit E	0			X
IPI00004358	P11216		PYGB	97188	Glycogen phosphorylase, brain form	1			X
IPI00005040	Q5T4U4	4557231	ACADM	47015	Acyl-CoA dehydrogenase, medium-chain specific, mitochondrial precursor	0			X
IPI00005118	P52790	4504395	HK3	100510	Hexokinase-3	3			X
IPI00005517	P52803	4503487	EFNA5	26679	Ephrin-A5 precursor	0	X		X
IPI00006173	P11597	71153497	CETP	55120	Cholesteryl ester transfer protein precursor	1	X		X
IPI00006482	P05023	21361181	ATP1A1	114135	Splice Isoform Long of Sodium/potassium-transporting ATPase alpha-1 chain precursor	7			X
IPI00006560	Q9UIV8	8393956	SERPINB13	44305	Splice Isoform 1 of Serpin B13	0	X		X
IPI00006935	Q9GZV4	9966867	EIF5A2	17124	eIF-5A2 protein	0			X
IPI00007682	Q53YD9	19913424	ATP6V1A	68660	Vacuolar ATP synthase catalytic subunit A, ubiquitous isoform	0			X
IPI00007726	Q9UKR3	11496281	KLK13	31121	Kallikrein-13 precursor	0	X		X
IPI00007814	P21283		ATP6V1C1	44085	Vacuolar ATP synthase subunit C	1			X
IPI00007852	Q9UL70	5921641	-	11740	Myosin-reactive immunoglobulin light chain variable region	0			X
IPI00008274	Q01518		CAP1	51795	Adenylyl cyclase-associated protein 1	0			X
IPI00008485	Q5VZA7	8659555	ACO1	98850	Iron-responsive element binding protein 1	3			X
IPI00009342	P46940	4506787	IQGAP1	189761	Ras GTPase-activating-like protein IQGAP1	1			X
IPI00009619	Q8N126-2	11056046	IGSF4B	47448	Splice Isoform 2 of Immunoglobulin superfamily member 4B precursor	1	X		X
IPI00009851	Q7Z738	31419305	PCDH12	129807	PCDH12 protein	3			X
IPI00009852	Q9HBG4	38372616	ATP6V0A4	97207	Vacuolar proton translocating ATPase 116 kDa subunit a isoform 4	7			X
IPI00009938	P13688	19923195	CEACAM1	57981	Splice Isoform A of Carcinoembryonic antigen-related cell adhesion molecule 1 precursor	1	X		X
IPI00010130	P15104		GLUL	42534	Glutamine synthetase	0			X
IPI00010154	Q6FG50	4503971	GDI1	51177	Rab GDP dissociation inhibitor alpha	0			X
IPI00010277	Q9NP84	7706186	TNFRSF12A	14358	Splice Isoform 1 of Tumor necrosis factor receptor superfamily member 12A precursor	1	X		X
IPI00010405	Q01973	4826868	ROR1	105842	Splice Isoform Long of Tyrosine-protein kinase transmembrane receptor ROR1 precursor	3	X		X
IPI00010471	P13796	4504965	LCP1	70815	Plastin-2	1			X
IPI00010706	P48637	4504169	GSS	52523	Glutathione synthetase	0			X
IPI00010796	P07237	20070125	P4HB	57480	Protein disulfide-isomerase precursor	0	X		X
IPI00010863			ATOX1	8040	Similar to Copper transport protein ATOX1	0			X
IPI00011107	P48735	28178832	IDH2	51333	Isocitrate dehydrogenase [NADP], mitochondrial precursor	0			X
IPI00011255	P07359	47419932	GP1BA	69425	Platelet glycoprotein Ib alpha chain precursor	1	X		X
IPI00011285	Q2TTR0	12408656	CAPN1	82465	Calpain-1 catalytic subunit	1			X
IPI00011604	Q53XL7	121079	GCSH	19127	Glycine cleavage system H protein, mitochondrial precursor	0	X		X
IPI00011650	O43280	6005914	TREH	66954	Trehalase precursor	0	X		X
IPI00011695	Q7Z5F3	33126583	PRSS2	28575	Protease serine 2 isoform B	0			X
IPI00013808	O43707	12025678	ACTN4	105245	Alpha-actinin-4	1			X
IPI00013885	Q3SYC9	6912286	CASP14	27947	Caspase-14 precursor	0			X
IPI00014363	Q9H2M3	13162290	BHMT2	40841	Similar to betaine-homocysteine methyltransferase 2	0			X
IPI00015689	Q6P5W5	19115958	SLC39A4	69233	Splice Isoform 1 of Zinc transporter ZIP4 precursor	6	X		X
IPI00015756	Q15262	2499753	PTPRK	163980	Receptor-type tyrosine-protein phosphatase kappa precursor	2	X		X
IPI00016255		55743116	FLJ22662	63513	hypothetical protein LOC79887	1	X		X
IPI00017367			RDX	68635	Ezrin/radixin/moesin ERM family protein	0			X
IPI00017469	P35270	4507185	SPR	28316	Sepiapterin reductase	0	X		X
IPI00017696	P09871	41393602	C1S	78174	Complement C1s subcomponent precursor	0	X		X
IPI00018206	P00505	112983	GOT2	47844	Aspartate aminotransferase, mitochondrial precursor	0	X		X
IPI00018342	Q6FGX9	4502011	AK1	21735	Adenylate kinase isoenzyme 1	0			X
IPI00019190	Q99972	4557779	MYOC	57450	Myocilin precursor	0	X		X
IPI00019579	P00746	3915626	CFD	27500	Complement factor D precursor	0	X		X
IPI00019869	Q5RHS8	5174661	S100A2	11206	S100 calcium-binding protein A2	1			X
IPI00020407	Q09328	4505167	MGAT5	85628	Alpha-1,6-mannosylglycoprotein 6-beta-N-acetylglucosaminyltransferase V	1			X
IPI00020672			BBS1	84623	Dipeptidyl-peptidase III (EC 3.4.14.4) (DPP III) (Dipeptidyl aminopeptidase III) (Dipeptidyl arylamidase III). Splice isoform 2	1			X
IPI00020990	Q99983	4826876	OMD	49973	Osteomodulin precursor	1			X
IPI00021275	P29323	17975765	EPHB2	119128	Splice Isoform 1 of Ephrin type-B receptor 2 precursor	2	X		X
IPI00021347	P68036	4507789	UBE2L3	18021	Ubiquitin-conjugating enzyme E2 L3	0			X
IPI00021382	P27930	27894334	IL1R2	45905	Interleukin-1 receptor type II precursor	1			X
IPI00021421	Q9UMR5	18677774	PPT2	34628	Splice Isoform 1 of Palmitoyl-protein thioesterase 2 precursor	0	X		X
IPI00021716	P29401	4507521	TKT	68519	Transketolase	1			X
IPI00021807	Q4VX22	54607051	GBA	60134	Glucosylceramidase precursor	0	X		X
IPI00022204	Q53YB5	5902072	SERPINB3	44594	Squamous cell carcinoma antigen 1	0			X
IPI00022246	Q52LG4	11342670	AZU1	27325	Azurocidin precursor	1	X		X
IPI00022314	P04179	134665	SOD2	24878	Superoxide dismutase [Mn], mitochondrial precursor	0			X
IPI00022395	P02748	4502511	C9	64615	Complement component C9 precursor	0	X		X
IPI00022774	P55072		VCP	89819	Transitional endoplasmic reticulum ATPase	1			X
IPI00023019	Q3MIL0	7382460	SHBG	43980	Splice Isoform 1 of Sex hormone-binding globulin precursor	1	X		X
IPI00024035	P55285	4826673	CDH6	88539	Splice Isoform 1 of Cadherin-6 precursor	1	X		X
IPI00024048	P55291	4826669	CDH15	89261	Muscle-cadherin precursor	1	X		X
IPI00024083	Q02083	28202248	ASAHL	40178	Splice Isoform 1 of N-acylethanolamine-hydrolyzing acid amidase precursor	1	X		X
IPI00024638			-	47334	16 kDa protein	0	X		X
IPI00024664	P45974	1717869	USP5	96638	Splice Isoform Long of Ubiquitin carboxyl-terminal hydrolase 5	0			X
IPI00024825	Q92954	67190163	PRG4	152238	Splice Isoform A of Proteoglycan-4 precursor	0	X		X
IPI00024919	P30048	5802974	PRDX3	28017	Thioredoxin-dependent peroxide reductase, mitochondrial precursor	0			X
IPI00024929	Q9H6B4	13376115	ASAM	41597	adipocyte-specific adhesion molecule	1	X		X
IPI00024933	Q5VVV2	4506597	RPL12	17979	60S ribosomal protein L12	0			X
IPI00025019	P20618	4506193	PSMB1	26700	Proteasome subunit beta type 1	2			X
IPI00025240	O75309	4757956	CDH16	90380	Splice Isoform 1 of Cadherin-16 precursor	2	X		X
IPI00025366	O75390	38327625	CS	51908	Citrate synthase, mitochondrial precursor	1	X		X
IPI00025465	Q6FIB0	14916498	OGN	34243	Mimecan precursor	0	X		X
IPI00025753	Q02413	4503401	DSG1	114670	Desmoglein-1 precursor	2	X		X
IPI00025864			BCHE	71394	Cholinesterase precursor	0	X		X
IPI00026104	P22304	4557659	IDS	62233	Splice Isoform Long of Iduronate 2-sulfatase precursor	1	X		X
IPI00026944	P14543		NID1	139254	Splice Isoform 1 of Nidogen-1 precursor	2	X		X
IPI00027165	Q4VX10	66347924	PKLR	63396	Pyruvate kinase, isozymes R/L	1			X
IPI00027230	P14625	4507677	HSP90B1	-1	Endoplasmin precursor	1	X		X
IPI00027409	Q4VB09	71361688	PRTN3	28245	Myeloblastin precursor	1	X		X
IPI00027410	P40197	4758460	GP5	61434	Platelet glycoprotein V precursor	1	X		X
IPI00027416	Q6IBJ2	4502369	BBOX1	45200	Gamma-butyrobetaine dioxygenase	0			X
IPI00027491	P06734	20149533	FCER2	37016	Splice Isoform A of Low affinity immunoglobulin epsilon Fc receptor	0	X		X
IPI00027703	P49641	3123244	MAN2A2	130170	Splice Isoform Long of Alpha-mannosidase IIx	2			X
IPI00027769	Q6B0D9	4503549	ELA2	29127	Leukocyte elastase precursor	2	X		X
IPI00028082	Q5W0K6	11863156	RECK	111460	Reversion-inducing cysteine-rich protein with Kazal motifs precursor	1	X		X
IPI00028091	Q53QM2	5031573	ACTR3	47797	Actin-like protein 3	1			X
IPI00028135	Q9H159	12656655	CDH19	87461	Cadherin-19 precursor	1	X		X
IPI00028481	Q6FHV5	16933567	RAB8A	23824	Ras-related protein Rab-8A	0			X
IPI00028910	Q14117	4503375	DPYS	57107	Dihydropyrimidinase	1			X
IPI00029268	Q52M92	67472674	SLC3A1	79258	Neutral and basic amino acid transport protein rBAT	2			X
IPI00029625	Q6FG43	4758394	FLOT2	41830	Flotillin-2	0			X
IPI00030255	O60568	4505891	PLOD3	85302	Procollagen-lysine,2-oxoglutarate 5-dioxygenase 3 precursor	1	X		X
IPI00030431	Q9H6X2	14149904	ANTXR1	63433	Splice Isoform 1 of Anthrax toxin receptor 1 precursor	1	X		X
IPI00030871	O95497	76803830	VNN1	57716	Pantetheinase precursor	1	X		X
IPI00030941	O60637	5032201	TSPAN3	28797	Tetraspanin-3	3	X		X
IPI00031169	P61019	4506365	RAB2	23702	Ras-related protein Rab-2A	0			X
IPI00031420			UGDH	48200	UDP-glucose 6-dehydrogenase	0			X
IPI00031789	Q9NPH3	4504661	IL1RAP	66118	Splice Isoform 1 of Interleukin-1 receptor accessory protein precursor	2			X
IPI00032291	P01031	116607	C5	189923	Complement C5 precursor	4	X		X
IPI00032826	Q2TU77	19923193	ST13	41477	Hsc70-interacting protein	0			X
IPI00059187	Q96A25	21450796	TMEM106A	29415	Hypothetical protein FLJ31570	2			X
IPI00082931	Q9UBC9	4885607	SPRR3	18598	Small proline-rich protein 3	0			X
IPI00100154	Q9H0E2	21361619	TOLLIP	30490	Toll-interacting protein	0			X
IPI00100160	Q86VP6	21361794	CAND1	137999	Splice Isoform 1 of Cullin-associated NEDD8-dissociated protein 1	3			X
IPI00102543	Q96PX8	40217817	SLITRK1	78769	SLIT and NTRK-like protein 1 precursor	2	X		X
IPI00104341	P34913	27597073	EPHX2	63316	Epoxide hydrolase 2	2			X
IPI00105407	Q6FHF3	20127592	AKR1B10	36226	Aldo-keto reductase family 1 member B10	0			X
IPI00106808		51105904	LR8	29493	LR8 protein	4			X
IPI00140177	Q96MU8	20978519	KREMEN1	52835	Splice Isoform 1 of Kremen protein 1 precursor	2	X		X
IPI00151036	Q6IBJ9	34577087	RNF13	43357	RING finger protein 13	1	X		X
IPI00152540	Q5SYA8	55960787	CD109	162500	Similar to CD109; Gov system alloantigens on platelets	3	X		X
IPI00157414	Q96M57	23503267	ENPP6	50551	Hypothetical protein FLJ32808	0	X		X
IPI00161229			IGKC	12224	12 kDa protein	0	X		X
IPI00165949			ARTS-1	108264	Adipocyte-derived leucine aminopeptidase precursor (EC 3.4.11.-) (A- LAP) (ARTS-1) (Aminopeptidase PILS) (Puromycin-insensitive leucyl- specific aminopeptidase) (PILS-AP) (Type 1 tumor necrosis factor receptor shedding aminopeptidase regulator). Splice isoform 2	1	X		X
IPI00168812	Q8NFA6	22902130	PTK7	113558	PTK7 protein tyrosine kinase 7 isoform d precursor	1	X		X
IPI00169285	Q8NHP8	27734917	LOC196463	65886	Hypothetical protein LOC196463	1	X		X
IPI00171391	Q9H2A2	12007648	ALDH8A1	54165	aldehyde dehydrogenase 8A1 isoform 1	0			X
IPI00172421		25777711	SKP1A	18223	S-phase kinase-associated protein 1A isoform a	0			X
IPI00177543		21070984	PAM	109190	peptidylglycine alpha-amidating monooxygenase isoform a, preproprotein	2	X		X
IPI00181126		51471752	LOC440172	9459	PREDICTED: similar to Nonhistone chromosomal protein HMG-17	0			X
IPI00181753	Q9H8S1	10435244	GRN	47067	CDNA FLJ13286 fis, clone OVARC1001154, highly similar to Homo sapiens clone 24720 epithelin 1 and 2 mRNA	0			X
IPI00183703	Q496M3	72533454	AMICA1	35016	AMICA1 protein	1			X
IPI00215746	P15090	52695842	FABP4	14692	Fatty acid-binding protein, adipocyte	0			X
IPI00215881	P07320	31615328	CRYGD	20936	Gamma crystallin D	0			X
IPI00215983	P00915	515148	CA1	28778	Carbonic anhydrase 1	1			X
IPI00216008			G6PD	64299	Splice Isoform Long of Glucose-6-phosphate 1-dehydrogenase	0			X
IPI00216136	P50053-2	5670342	KHK	33016	Splice Isoform C of Ketohexokinase	0			X
IPI00216345	Q8WUT4	22749251	C20orf75	80178	Protein C20orf75 precursor	1	X		X
IPI00216457	Q6FI13		HIST2H2AA	13956	Histone H2A type 2	1			X
IPI00216694	Q53GY0	62897161	PLS3	71235	Plastin 3 variant	1			X
IPI00217458	P24298		GPT	55041	Alanine aminotransferase	1			X
IPI00217766	Q14108		SCARB2	54581	Lysosome membrane protein II	1	X		X
IPI00218131	P80511	20149880	S100A12	10437	Calgranulin C	0			X
IPI00218297	P32754		HPD	44946	4-hydroxyphenylpyruvate dioxygenase	0			X
IPI00218343	Q9BQE3	14389309	TUBA6	50548	Tubulin alpha-6 chain	0			X
IPI00218477	P12104	6730031	FABP2	15067	Fatty acid-binding protein, intestinal	0			X
IPI00218782	Q5VVZ5	56417842	CAPZB	34159	F-actin capping protein beta subunit	0			X
IPI00218803	P23142-3		FBLN1	81126	Splice Isoform B of Fibulin-1 precursor	0	X		X
IPI00219156	P62888		RPL30	12816	60S ribosomal protein L30	0			X
IPI00219219	P09382	42542978	LGALS1	14917	Galectin-1	0			X
IPI00219365	P26038		MSN	67761	Moesin	0			X
IPI00219575	Q13867	4557367	BLMH	53155	Bleomycin hydrolase	0			X
IPI00219953	P30085	12644008	CMPK	22436	UMP-CMP kinase	0			X
IPI00220249			LTBP1	181244	Latent transforming growth factor beta-binding protein, isoform 1L precursor	0	X		X
IPI00220327	P04264		KRT1	66018	Keratin, type II cytoskeletal 1	1			X
IPI00220706	P69891	15988416	HBG1	16056	Hemoglobin gamma-1 subunit	1			X
IPI00220993	P09543-2	38570091	CNP	45469	Splice Isoform CNPI of 2',3'-cyclic-nucleotide 3'-phosphodiesterase	0			X
IPI00221234	P49419		ALDH7A1	55714	Aldehyde dehydrogenase family 7 member A1	1			X
IPI00221384	Q99715-2		COL12A1	206439	Splice Isoform Short of Collagen alpha-1(XII) chain precursor	1	X		X
IPI00288947	Q6NT27	40254462	GNAQ	42400	guanine nucleotide binding protein (G protein), q polypeptide	1			X
IPI00289204	Q9BZR6	13194201	RTN4R	51588	Reticulon-4 receptor precursor	1	X		X
IPI00289329	P54753	17975768	EPHB3	111856	Ephrin type-B receptor 3 precursor	2	X		X
IPI00290553	O75891	21614513	ALDH1L1	99622	10-formyltetrahydrofolate dehydrogenase	0			X
IPI00290928	Q14344	24111250	GNA13	44364	Guanine nucleotide-binding protein alpha-13 subunit	0	X		X
IPI00291006	P40926	6648067	MDH2	35965	Malate dehydrogenase, mitochondrial precursor	1			X
IPI00291175	Q5SWX2	4507877	VCL	117220	Similar to Vinculin	0			X
IPI00291483	P42330	20532372	AKR1C3	37220	Aldo-keto reductase family 1 member C3	0			X
IPI00291560	P05089	10947139	ARG1	34884	Splice Isoform 1 of Arginase-1	1			X
IPI00292993	Q8IW58	27155085	BPI	54074	Bactericidal/permeability-increasing protein	1	X		X
IPI00293303	Q99538	56682964	LGMN	49779	Legumain precursor	0	X		X
IPI00293648			RENBP	49467	N-acylglucosamine 2-epimerase	0			X
IPI00293757	O95185	54036550	UNC5C	104918	Splice Isoform 1 of Netrin receptor UNC5C precursor	1	X		X
IPI00296165	Q68D77	115204	C1R	81661	Complement C1r subcomponent precursor	0	X		X
IPI00296461	P17405	19856545	SMPD1	70833	Splice Isoform 1 of Sphingomyelin phosphodiesterase precursor	0	X		X
IPI00297056	Q9UBG3	7706635	CRNN	53730	Calcium-binding protein, S-100/ICaBP type domain containing protein	1			X
IPI00298994	Q9Y490	81175200	TLN1	271766	Talin-1	3			X
IPI00299485	Q9NPY3	21759074	CD93	70967	Complement component C1q receptor precursor	1	X		X
IPI00299571	Q6ZSH5	34534342	PDIA6	54408	CDNA FLJ45525 fis, clone BRTHA2026311, highly similar to Protein disulfide isomerase A6	1			X
IPI00299669	Q9NR34	9966903	MAN1C1	71094	Mannosyl-oligosaccharide 1,2-alpha-mannosidase IC	1	X		X
IPI00300376	Q32ML9	13638501	TGM3	76926	Protein-glutamine gamma-glutamyltransferase E precursor	1			X
IPI00301869	Q9HBB8-2	13929443	MUCDHL	69840	Splice Isoform 2 of Mucin and cadherin-like protein precursor	1	X		X
IPI00303174	Q93099	4504381	HGD	50625	Homogentisate 1,2-dioxygenase	1			X
IPI00303476	P06576	32189394	ATP5B	56525	ATP synthase beta chain, mitochondrial precursor	2			X
IPI00304903	P22528	83582815	SPRR1B	10337	Cornifin B	0			X
IPI00306576	P15848	38569405	ARSB	60163	Arylsulfatase B precursor	0	X		X
IPI00328348			UBA52	16303	16 kDa protein	0			X
IPI00328745	Q86UN2	30425553	RTN4RL1	49832	Reticulon-4 receptor-like 1 precursor	0	X		X
IPI00328829	Q5T665	55958531	ITIH5	106524	Similar to inter-alpha trypsin inhibitor heavy chain precursor 5	2	X		X
IPI00329352	Q15155	67477461	NOMO1	135237	Nodal modulator 1 precursor	3	X		X
IPI00333776	Q92823	33112413	NRCAM	144659	Splice Isoform 1 of Neuronal cell adhesion molecule precursor	1	X		X
IPI00335009		51467275	HMCN2	297779	PREDICTED: hemicentin-2	2			X
IPI00337741	P13798	23510451	APEH	82142	Acylamino-acid-releasing enzyme	1			X
IPI00376427	O15394	3334268	NCAM2	93673	Neural cell adhesion molecule 2 precursor	1	X		X
IPI00382474	P01762	123841	-	13578	Ig heavy chain V-III region TRO	0			X
IPI00382532	P20930	60097902	FLG	435036	Filaggrin	0			X
IPI00383814		30089935	HSPA5BP1	111098	GBP protein isoform a	1	X		X
IPI00383951			SDK1	243471	Similar to Sidekick-1	3			X
IPI00384406	Q9UL90	5921601	-	12543	Myosin-reactive immunoglobulin heavy chain variable region	0			X
IPI00384576	P18136	125819	-	14176	Ig kappa chain V-III region HIC precursor	0	X		X
IPI00384643	Q53FA7	22538446	TP53I3	35685	Splice Isoform 1 of Putative quinone oxidoreductase	1			X
IPI00384770	Q86YW2	28195103	-	25646	HGFL(S) protein	2			X
IPI00386476		16306532	CDH11	88367	Cadherin 11, type 2 isoform 1 preproprotein; osteoblast Cadherin; Cadherin-11; OB-Cadherin	1	X		X
IPI00386755	Q96HE7	7657069	ERO1L	55213	ERO1-like protein alpha precursor	1	X		X
IPI00387118	P01623	125803	-	11853	Ig kappa chain V-III region WOL	0			X
IPI00396383	Q6PCB0	40068485	VWA1	46889	Similar to Von Willebrand factor A-related protein	0	X		X
IPI00397393		42658626	KIAA1549	203149	PREDICTED: similar to KIAA1549 protein	3			X
IPI00398918	Q68D85	57863761	DKFZp686O24166	51536	Hypothetical protein DKFZp686I21167	1	X		X
IPI00399173		51472864	LOC388221	189231	PREDICTED: similar to PI-3-kinase-related kinase SMG-1 isoform 1; lambda/iota protein kinase C-interacting protein; phosphatidylinositol 3-kinase-related protein kinase	2			X
IPI00401776		51493054	MUC6	265005	PREDICTED: mucin 6, gastric	2	X		X
IPI00410122	Q8IUK5	23271275	PLXDC1	56256	Plexin domain containing 1	2	X		X
IPI00412212			SIRPB1	43523	43 kDa protein	2	X		X
IPI00412272	Q9UJC5	13899317	SH3BGRL2	12375	SH3 domain-binding glutamic acid-rich-like protein 2	0			X
IPI00412771	Q9Y5K6	11321634	CD2AP	71635	CD2-associated protein	0			X
IPI00413344	Q9Y281	33946278	CFL2	18839	Splice Isoform CFL2b of Cofilin-2	0			X
IPI00413451	Q7Z2Y7	31874844	SERPINB6	46853	Hypothetical protein DKFZp686I04222	1			X
IPI00413728	Q13813	56757656	SPTAN1	285150	Splice Isoform 1 of Spectrin alpha chain, brain	0			X
IPI00414231	Q7Z4F1	32490559	LRP10	78026	Splice Isoform 1 of Low-density lipoprotein receptor-related protein 10 precursor	1	X		X
IPI00414315	Q9H6S3	10438150	EPS8L2	84367	Hypothetical protein FLJ21935	1			X
IPI00414684	Q53ZV0	32450803	SEMG1	45352	Splice Isoform 2 of Semenogelin-1 precursor	1			X
IPI00418418	Q53FY0	62897863	ATP6V1B1	57208	ATPase, H+ transporting, lysosomal 56/58kD, V1 subunit B, isoform 1 variant	1			X
IPI00418594			FRRS1	66756	stromal cell derived factor receptor 2 homolog	6			X
IPI00419215	Q6ZW52	34529178	A2ML1	105952	CDNA FLJ41598 fis, clone CTONG2025496, weakly similar to ALPHA-2- MACROGLOBULIN	3			X
IPI00419237	Q6P0L6	41393561	LAP3	56500	Cytosol aminopeptidase	1			X
IPI00419442	Q6PJ28	23959075	IGLV6-57	16336	IGLV6-57 protein	0	X		X
IPI00419668		34532686	ENPP7	59391	Type I phosphodiesterase/nucleotide pyrophosphatase family protein	1			X
IPI00426057	Q6MZV7	34365137	IGHG1	52829	Hypothetical protein DKFZp686C11235	0	X		X
IPI00432723	Q9H1B5	11545914	XYLT2	97449	Splice Isoform 1 of Xylosyltransferase 2	1	X		X
IPI00440493	Q53XX6	50345984	ATP5A1	59828	ATP synthase alpha chain, mitochondrial precursor	0			X
IPI00442865	Q6ZP54	34526720	-	38430	Hypothetical protein FLJ26488	3			X
IPI00448985	Q6PJF2	16741061	IGKC	25790	Hypothetical protein	0	X		X
IPI00450931	Q6IPQ0	47939570	IGLC2	25093	IGLC2 protein	0	X		X
IPI00456145	Q695T7	51468073	SLC6A19	71975	Sodium-dependent neutral amino acid transporter B(0)	12	X		X
IPI00465085	Q6XQN6	37787305	NAPRT1	60981	Nicotinate phosphoribosyltransferase-like protein	2			X
IPI00465184	Q9Y2T3	4758426	GDA	51484	Guanine deaminase	0			X
IPI00465436	P04040		CAT	59816	Catalase	0			X
IPI00472082	P36952	4505789	SERPINB5	42568	Maspin precursor	0	X		X
IPI00480034			IGLC2	25650	25 kDa protein	0	X		X
IPI00513767			PTGDS	23161	Prostaglandin D2 synthase 21kDa	0			X
IPI00514755			SDF4	28152	Calcium binding protein Cab45	0			X
IPI00514824			C4A	33060	Complement component C4B	1			X
IPI00550488	Q96DB1	16307182	TALDO1	35535	TALDO1 protein	2			X
IPI00550584			MGC27165	54190	Ig alpha-1 chain C region	0	X		X
IPI00554811	P59998		ARPC4	19637	Actin-related protein 2/3 complex subunit 4	0			X
IPI00554822	Q5CZ94	60219520	-	25385	Hypothetical protein DKFZp781M0386	0	X		X
IPI00555628	Q59FL7	62088466	NCAM1	89862	Neural cell adhesion molecule 1, 120 kDa isoform variant	1			X
IPI00555956	P28070	3915810	PSMB4	29230	Proteasome subunit beta type 4 precursor	1			X
IPI00642632			-	11521	Protein	0			X
IPI00642747		34526066	IGHG1	51378	Ig gamma-1 chain C region	0	X		X
IPI00643202	Q3SYB4	74355123	SERPINB12	48814	SERPINB12 protein	1			X
IPI00643994	Q6ZRM8	34535338	CAPN5	78343	CDNA FLJ46245 fis, clone TESTI4020596, highly similar to Homo sapiens calpain 5	0			X
IPI00645078	Q5JRR8	23510340	UBE1	118858	Ubiquitin-activating enzyme E1	5			X
IPI00654656	Q3LX96	74422690	SPINK5	127816	Serine protease inhibitor Kazal-type 5 long isoform	0	X		X
IPI00654795	P06731	11386171	CEACAM5	77489	Carcinoembryonic antigen-related cell adhesion molecule 5 precursor	0	X		X
IPI00000006	P01112	4885425	HRAS	21627	GTPase HRas precursor	0		X
IPI00000041	P62745	4757764	RHOB	22565	Rho-related GTP-binding protein RhoB precursor	0		X
IPI00000044	Q6FHE7	4505681	PDGFB	27893	Platelet-derived growth factor B chain precursor	0	X	X
IPI00000130	P61278	4507243	SST	13012	Somatostatin precursor	0	X	X
IPI00000160	Q53T23	80861463	POMC	29805	Corticotropin-lipotropin precursor	0	X	X
IPI00000201	O75074	84028221	LRP3	85369	Splice Isoform 1 of Low-density lipoprotein receptor-related protein 3 precursor	1	X	X
IPI00000695	Q5VYN0	4758444	GNA14	42000	Guanine nucleotide-binding protein alpha-14 subunit	2		X
IPI00000828	P01210	5453876	PENK	31166	Proenkephalin A precursor	0	X	X
IPI00000849	Q9BYE4	62122851	SPRR2G	8779	Small proline-rich protein 2G	0		X
IPI00000860	Q06828	544335	FMOD	43562	Fibromodulin precursor	0	X	X
IPI00000914	P01258	76880484	CALCA	15572	Splice Isoform 1 of Calcitonin precursor	0	X	X
IPI00001469	Q2M3N9	5729909	SCGB1D2	10260	Lipophilin-B precursor	1	X	X
IPI00001610	Q5U743	11024682	IGF1	17585	Insulin-like growth factor IA precursor	0	X	X
IPI00001674	Q9UHF0	7019577	TAC3	13487	Splice Isoform 1 of Neurokinin-B precursor	0	X	X
IPI00001675	Q9NY25	10281669	CLEC5A	21850	Splice Isoform 1 of C-type lectin domain family 5 member A	1		X
IPI00002280	Q9UHG2	7019519	PCSK1N	27413	ProProtein convertase subtilisin/kexin tyPe 1 inhibitor Precursor; granin-like neuroendocrine PePtide Precursor; ProSAAS	0	X	X
IPI00002294	Q9Y6H6	4885443	KCNE3	11760	Potassium voltage-gated channel subfamily E member 3	1		X
IPI00002441	Q546D3	55749480	SDC1	32571	Syndecan-1 precursor	1	X	X
IPI00002525	Q9UMX5	7019545	NENF	18845	Neudesin precursor	0	X	X
IPI00002570	Q13542	4758260	EIF4EBP2	13045	Eukaryotic translation initiation factor 4E-binding protein 2	0		X
IPI00002816	Q9UBX1	6042196	CTSF	53959	Cathepsin F precursor	0	X	X
IPI00002818	Q9UBX7-1	5803199	KLK11	28189	Splice Isoform 1 of Kallikrein-11 precursor	0	X	X
IPI00002851	P28325	19882256	CST5	16355	Cystatin D precursor	0	X	X
IPI00002856	Q9H5R1	13375868	STEAP4	32363	Hypothetical protein FLJ23153	1		X
IPI00003469	P01610	125774	-	11947	Ig kappa chain V-I region WEA	0		X
IPI00003527	O14745		SLC9A3R1	38999	Ezrin-radixin-moesin binding phosphoprotein 50	0		X
IPI00003648	Q2M3D3	42560237	PVRL1	57465	Splice Isoform Delta of Poliovirus receptor-related protein 1 precursor	1	X	X
IPI00003799	Q9Y5Z4-2	15778345	HEBP2	20846	Splice Isoform 2 of Heme-binding protein 2	0		X
IPI00003815	Q6IBM5	4757768	ARHGDIA	23250	Rho GDP-dissociation inhibitor 1	0		X
IPI00004310	Q9UJ74	37183130	LYPD3	37031	GPI-anchored metastasis-associated protein homolog	0	X	X
IPI00004372	Q16819	5031909	MEP1A	85398	Meprin A alpha-subunit precursor	1	X	X
IPI00004397	Q53T32	4506405	RALB	23508	Ras-related protein Ral-B	0		X
IPI00004440	Q53QD6	4506321	PTPRN	106751	Receptor-type tyrosine-protein phosphatase-like N precursor	2	X	X
IPI00004480	O15204	7657319	ADAMDEC1	53711	ADAM DEC1 precursor	1	X	X
IPI00004962	O00461	7657138	GOLPH4	81888	golgi phosphoprotein 4	0	X	X
IPI00005033		33877196	PLAT	62476	60 kDa protein	1	X	X
IPI00005142	P11362	11276087	FGFR1	92892	Splice Isoform 1 of Basic fibroblast growth factor receptor 1 precursor	2	X	X
IPI00005563	Q9GZM7	11545918	TINAGL1	53721	Splice Isoform 1 of Tubulointerstitial nephritis antigen-like precursor	0	X	X
IPI00005564	P52823	4507265	STC1	28231	Stanniocalcin-1 precursor	0	X	X
IPI00005719	Q5U0I6	4758988	RAB1A	22891	RAB1A, member RAS oncogene family	0		X
IPI00005733	Q5T7S2	4759226	TGFBR1	57007	TGF-beta receptor type I precursor	2	X	X
IPI00005800			NAPSB	48945	Hypothetical protein	2	X	X
IPI00005908	Q9UHI8	12644483	ADAMTS1	107996	ADAMTS-1 precursor	0	X	X
IPI00006003	Q5THX9	4757946	CD83	23426	CD83 antigen precursor	1	X	X
IPI00006273	Q9UID7	6649849	CYR61	38876	CYR61 protein	0		X
IPI00006288	O94813	4759146	SLIT2	175803	Splice Isoform 1 of Slit homolog 2 protein precursor	1	X	X
IPI00006444	Q9UI40	9966787	SLC24A2	74130	Splice Isoform 1 of Sodium/potassium/calcium exchanger 2 precursor	10	X	X
IPI00006556	Q7L0X0	51094964	KIAA0644	89610	Hypothetical protein KIAA0644	2	X	X
IPI00006592	Q9UJ68	6912516	MSRA	26401	Peptide methionine sulfoxide reductase	0		X
IPI00006601	Q6IBS6	4502807	CHGB	78313	Secretogranin-1 precursor	0	X	X
IPI00006644	O43157-2	5918167	PLXNB1	217525	Splice Isoform 2 of Plexin-B1 precursor	3	X	X
IPI00006967	Q9HC56	9966883	PCDH9	132797	Protocadherin 9 precursor	4	X	X
IPI00007067	Q9H4G4		C9orf19	17191	Golgi-associated plant pathogenesis-related protein 1	0		X
IPI00007102	Q9HC37	34850074	C17orf25	33570	Hypothetical protein	0		X
IPI00007249	Q7L2N1	7662358	ENPP4	52007	Similar to 260 kDa major acidic fibroblast growth factor-stimulated phosphoprotein	1	X	X
IPI00007257	Q5UE58	57242755	CLSTN1	109829	Similar to Calsyntenin-1 precursor	1	X	X
IPI00007755	Q9UL25		RAB21	24600	Ras-related protein Rab-21	0		X
IPI00008301	Q6EZF9	4503305	DEFA6	11310	Defensin 6 precursor	0	X	X
IPI00008405	P54793	77416851	ARSF	66892	Arylsulfatase F precursor	2	X	X
IPI00008586	O95196	76789676	CSPG5	60762	Splice Isoform 1 of Chondroitin sulfate proteoglycan 5 precursor	1	X	X
IPI00008669			-	39031	38 kDa protein	0		X
IPI00008727	Q4ZFX7	50659074	ATP5G3	14855	ATP synthase lipid-binding protein, mitochondrial precursor	2		X
IPI00008822	P54821	12707577	PRRX1	27337	Splice Isoform PMX1-B of Paired mesoderm homeobox protein 1	0		X
IPI00008832	P54826	4503919	GAS1	36895	Growth-arrest-specific protein 1 precursor	0	X	X
IPI00008922	Q01629	10835238	IFITM2	14708	Interferon-induced transmembrane protein 2	2		X
IPI00009328	Q6IBQ2	7661920	DDX48	47126	Probable ATP-dependent RNA helicase DDX48	0		X
IPI00009607	Q9Y3L5	32129209	RAP2C	20959	Ras-related protein Rap-2c precursor	0		X
IPI00009790	Q5VSR8	11321601	PFKP	86454	6-phosphofructokinase type C	3		X
IPI00009794	Q5T7L8	7706573	SDF4	39754	calcium binding protein Cab45 precursor	0	X	X
IPI00009802	P13611	21361116	CSPG2	374585	Splice Isoform V0 of Versican core protein precursor	1		X
IPI00009890	Q53S15	24307907	SERPINE2	44202	Glia derived nexin precursor	2	X	X
IPI00010137		10947103	LAIR2	14883	leukocyte-associated Ig-like receptor 2 isoform b	0	X	X
IPI00010314	P13716	122833	ALAD	36728	Delta-aminolevulinic acid dehydratase	0		X
IPI00010343	Q9UPR5	57163987	SLC8A2	101388	Sodium/calcium exchanger 2 precursor	9	X	X
IPI00010491	O00194		RAB27B	24689	Ras-related protein Rab-27B	1		X
IPI00010680	P21802-2	13186261	FGFR2	86987	Splice Isoform 2 of Fibroblast growth factor receptor 2 precursor	1	X	X
IPI00011155	P07307	18426873	ASGR2	35796	Splice Isoform 1 of Asialoglycoprotein receptor 2	1		X
IPI00011194	Q9BYJ0	13994345	KSP37	25135	Ksp37 protein	0	X	X
IPI00011218	P07333	27262659	CSF1R	109113	Macrophage colony-stimulating factor 1 receptor precursor	2	X	X
IPI00011253			RPS3	23268	40S ribosomal protein S3	0		X
IPI00011279	O00322	5902148	UPK1A	29429	Uroplakin-1a	3	X	X
IPI00011289	O00337	9296936	SLC28A1	72691	Sodium/nucleoside cotransporter 1	13		X
IPI00011578	Q9Y639	9257240	NPTN	31500	Splice Isoform 1 of Stromal cell-derived receptor 1 precursor	1	X	X
IPI00011642			PTPRD	215993	protein tyrosine phosphatase, receptor type, D isoform 1 precursor	4	X	X
IPI00011662	O43291	10863909	SPINT2	28951	Kunitz-type protease inhibitor 2 precursor	1	X	X
IPI00011858	Q6ICT9	5031657	PDZK1IP1	12333	PDZK1-interacting protein 1	0	X	X
IPI00012165			MUC5B	469537	MG1	3	X	X
IPI00012269	Q13201	85700367	MMRN1	139183	Multimerin-1 precursor	0	X	X
IPI00012320	Q53PC4	4504683	IL8RB	41246	High affinity interleukin-8 receptor B	6		X
IPI00012507			RAN	26961	GTP-binding nuclear protein RAN	0		X
IPI00012512	P62070	21361416	RRAS2	23613	Ras-related protein R-Ras2	0		X
IPI00012545	O43493	12643559	TGOLN2	50976	Splice Isoform TGN51 of Trans-Golgi network integral membrane protein 2 precursor	1	X	X
IPI00012948	Q99075	4503413	HBEGF	23451	Heparin-binding EGF-like growth factor precursor	1	X	X
IPI00013299	Q5TGZ2	16356651	NBL1	19965	DAN domain containing protein	0	X	X
IPI00013382	P09228	4503105	CST2	16719	Cystatin SA precursor	0	X	X
IPI00013400	P09237	4505219	MMP7	29829	Matrilysin precursor	0	X	X
IPI00013438	P15814	13399298	IGLL1	23177	Immunoglobulin lambda-like polypeptide 1 precursor	0	X	X
IPI00013576	Q8WVV5	6453813	BTN2A2	59716	Splice Isoform 1 of Butyrophilin subfamily 2 member A2 precursor	2	X	X
IPI00013682	Q6FHT7	22261808	ART3	44237	Splice Isoform 3 of Ecto-ADP-ribosyltransferase 3 precursor	0	X	X
IPI00013760			TXNL5	8029	Hypothetical protein	0		X
IPI00013890	Q6FH30	5454052	SFN	27871	14-3-3 protein sigma	0		X
IPI00014260		8923740	DMBT1	266879	deleted in malignant brain tumors 1 isoform c precursor	1		X
IPI00014424	Q05639	4503475	EEF1A2	50780	Elongation factor 1-alpha 2	1		X
IPI00014439	P09417	4506359	QDPR	26015	Dihydropteridine reductase	0		X
IPI00014964			LY6H	17585	CD59 antigen family protein	0	X	X
IPI00015018	Q2M348	11056044	PPA1	33095	Inorganic pyrophosphatase	1		X
IPI00016027	Q14332	4503827	FZD2	64766	Frizzled 2 precursor	7	X	X
IPI00016179	Q99584	66737374	S100A13	11464	S100 calcium-binding protein A13	0		X
IPI00016373	Q5U0A6	4506363	RAB13	22988	Ras-related protein Rab-13	0		X
IPI00016381	P51159	12643422	RAB27A	25129	Splice Isoform Long of Ras-related protein Rab-27A	1		X
IPI00016450	P51170	48429231	SCNN1G	75503	Amiloride-sensitive sodium channel gamma-subunit	2		X
IPI00017184	Q9H4M9	30240932	EHD1	60646	EH-domain-containing protein 1	0		X
IPI00017202	Q9H9P2	20127636	CHODL	31095	Splice Isoform 1 of Chondrolectin precursor	1	X	X
IPI00017342	Q6ICQ8	46249393	RHOG	21751	Rho-related GTP-binding protein RhoG precursor	0		X
IPI00017344	P61020	4506371	RAB5B	23920	Ras-related protein Rab-5B	0		X
IPI00017519	Q9UJ90	6912442	KCNE1L	15155	Potassium voltage-gated channel subfamily E member 1-like protein	1		X
IPI00017529	Q5U053	4502677	CD58	28756	Splice Isoform 1 of Lymphocyte function-associated antigen 3 precursor	1	X	X
IPI00017557	Q6FHJ7	61216780	SFRP4	40884	Secreted frizzled-related protein 4 precursor	1	X	X
IPI00017763	Q99733	5174613	NAP1L4	42968	Nucleosome assembly protein 1-like 4	0		X
IPI00017855	Q99798	4501867	ACO2	86113	Aconitate hydratase, mitochondrial precursor	1		X
IPI00017968	P35318	4501945	ADM	20522	ADM precursor	1		X
IPI00017987	Q2M303	461775	SPRR1A	10332	Cornifin A	0		X
IPI00018248	P33947	5803050	KDELR2	24577	ER lumen protein retaining receptor 2	5	X	X
IPI00018272	Q9NVS9	8922498	PNPO	30311	Pyridoxine-5'-phosphate oxidase	0		X
IPI00018278	Q71UI9	6912616	H2AFV	13501	Histone H2A.F/Z variant isoform 1; purine-ricH binding element protein B	1		X
IPI00018279	P25940	7656989	COL5A3	172631	Collagen alpha-3(V) chain precursor	1	X	X
IPI00018282	Q5U007	4507581	CD40	31910	Splice Isoform I of Tumor necrosis factor receptor superfamily member 5 precursor	1	X	X
IPI00018364	P61225	38201690	RAP2B	20719	Ras-related protein Rap-2b precursor	0		X
IPI00018471	Q99835	5032099	SMO	87824	Smoothened homolog precursor	7	X	X
IPI00018769	P35442	549136	THBS2	133749	Thrombospondin-2 precursor	0	X	X
IPI00018871	Q9NVJ2	8922601	ARL8B	21753	ADP-ribosylation factor family protein	0		X
IPI00018880			TNFRSF1A	52594	Tumor necrosis factor receptor superfamily member 1A precursor	2		X
IPI00018920	P13688-5	3172147	CEACAM1	50660	Splice Isoform B of Carcinoembryonic antigen-related cell adhesion molecule 1 precursor	1	X	X
IPI00019399	Q6FHJ4	10835095	SAA4	14854	Serum amyloid A-4 protein precursor	0	X	X
IPI00019600	Q15819		UBE2V2	16278	Ubiquitin-conjugating enzyme E2 variant 2	0		X
IPI00019771	P78423	4506857	CX3CL1	42632	Fractalkine precursor	1	X	X
IPI00019906	Q54A51	38372925	BSG	29431	Splice Isoform 2 of Basigin precursor	1	X	X
IPI00019931	P37088	4506815	SCNN1A	76852	Splice Isoform 1 of Amiloride-sensitive sodium channel alpha-subunit	2		X
IPI00020008	Q3SXN8	5453760	NEDD8	9066	NEDD8 precursor	0		X
IPI00020430			ATP6AP1	52520	Similar to ATPase, H+ transporting, lysosomal interacting protein 1 precursor; H-ATPase subunit; V-ATPase S1 accessory protein; ATPase, H+ transporting, lysosomal (vacuolar proton pump), subunit 1	1	X	X
IPI00020468	Q9BQE4	33516962	SELS	21274	Selenoprotein S	1		X
IPI00020557	Q2PP12	4758686	LRP1	523119	Low-density lipoprotein receptor-related protein 1 precursor	1	X	X
IPI00020665			-	113970	Latent TGF-beta binding protein-4	0	X	X
IPI00021033	Q541P8	4502951	COL3A1	139724	Collagen alpha-1(III) chain precursor	1	X	X
IPI00021034	P02462	7656985	COL4A1	161650	Collagen alpha-1(IV) chain precursor	0	X	X
IPI00021062	Q53X53	4503055	CRYAA	20011	Alpha crystallin A chain	0		X
IPI00021405	Q5TCJ2	27436946	LMNA	74380	Splice Isoform A of Lamin-A/C	1		X
IPI00021440	Q5U032	4501887	ACTG1	42108	Actin, cytoplasmic 2	0		X
IPI00021536	Q9NZT1	8393159	CALML5	15911	Calmodulin-like protein 5	0		X
IPI00021715	Q9NUB7	4502955	COL4A5	162083	Splice Isoform 1 of Collagen alpha-5(IV) chain precursor	0	X	X
IPI00021766	Q9NQC3	24431935	RTN4	130250	Splice Isoform 1 of Reticulon-4	2		X
IPI00021812	Q09666		AHNAK	312580	Neuroblast differentiation-associated protein AHNAK	0		X
IPI00021833	P04085	77695917	PDGFA	24598	Splice Isoform Long of Platelet-derived growth factor A chain precursor	0	X	X
IPI00021834	Q53TS4	5454114	TFPI	36075	Splice Isoform Alpha of Tissue factor pathway inhibitor precursor	0	X	X
IPI00021855	Q6IB97	4502157	APOC1	9326	Apolipoprotein C-I precursor	0	X	X
IPI00021856	P02655	32130518	APOC2	11277	Apolipoprotein C-II precursor	0	X	X
IPI00021891	P02679	70906439	FGG	52106	Splice Isoform Gamma-B of Fibrinogen gamma chain precursor	0	X	X
IPI00021983	Q92542	24638433	NCSTN	79103	Splice Isoform 1 of Nicastrin precursor	2	X	X
IPI00021997	O75629	4503037	CREG1	24173	CREG1 protein precursor	0	X	X
IPI00022213	P20142	4505757	PGC	42798	Gastricsin precursor	0	X	X
IPI00022232	Q5T9G7	4502895	CLPS	12516	Colipase precursor	0	X	X
IPI00022359	O14520	4502187	AQP7	37321	Aquaporin-7	5		X
IPI00022380	Q9UIG4	7662665	PSORS1C2	15132	Psoriasis susceptibility 1 candidate gene 2 protein precursor	0	X	X
IPI00022606	O43586	20149528	PSTPIP1	48018	Splice Isoform 1 of Proline-serine-threonine phosphatase-interacting protein 1	0		X
IPI00022624	Q8NFJ5	4506403	GPRC5A	40624	Retinoic acid-induced protein 3	7		X
IPI00022649	Q53ZR1	4506975	SLC12A2	132048	Splice Isoform 1 of Solute carrier family 12 member 2	10		X
IPI00022792	P55083	23111005	MFAP4	28972	Microfibril-associated glycoprotein 4 precursor	0	X	X
IPI00022830	Q9UNZ2-4	29568099	NSFL1C	37303	Splice Isoform 2 of NSFL1 cofactor p47	1		X
IPI00022937	Q5R346	56417672	F5	253190	Coagulation factor V	1	X	X
IPI00023011	P02814	5729962	SMR3B	8239	Submaxillary gland androgen-regulated protein 3 homolog B precursor	0	X	X
IPI00023020	Q53ZV1	4506883	SEMG1	52157	Splice Isoform 1 of Semenogelin-1 precursor	1		X
IPI00023119	O60667	4885641	FAIM3	43461	RegulatoR of Fas-induced apoptosis	2		X
IPI00023504	P20336	4506367	RAB3A	25196	Ras-related protein Rab-3A	0		X
IPI00023510	Q6FI44	19923262	RAB5A	23872	Ras-related protein Rab-5A	0		X
IPI00023824	P98095	1169653	FBLN2	132219	Fibulin-2 precursor	1	X	X
IPI00023974	P53801	4757886	PTTG1IP	21109	Pituitary tumor-transforming gene 1 protein-interacting protein precursor	1	X	X
IPI00024175	O14818	4506189	PSMA7	28041	Splice Isoform 1 of Proteasome subunit alpha type 7	0		X
IPI00024331	Q92956	23200041	TNFRSF14	31683	Tumor necrosis factor receptor superfamily member 14 precursor	1	X	X
IPI00024406	Q9BTB8	30582219	LAMA4	13095	LAMA4 protein	0	X	X
IPI00024648	Q9NQ76	9910430	MEPE	58498	Matrix extracellular phosphoglycoprotein precursor	0	X	X
IPI00024880	Q9NQ36	10190748	SCUBE2	114788	CEGP1 protein	0	X	X
IPI00024966	Q5T054	4827022	CNTN2	114007	Contactin-2 precursor	0	X	X
IPI00025084		15080279	CAPNS1	34050	Similar to Calcium-dependent protease, small subunit	2		X
IPI00025365	P14138	46370064	EDN3	26123	Splice Isoform Long of Endothelin-3 precursor	0	X	X
IPI00025427	Q4VBC1	119124	RNASE3	18942	Eosinophil cationic protein precursor	0	X	X
IPI00025878	P12872	4557034	MLN	12912	Motilin precursor	0	X	X
IPI00025974	Q9H444	28827795	CHMP4B	24935	Charged multivesicular body protein 4b	0		X
IPI00025992	P81172	10863973	HAMP	9915	Hepcidin precursor	0	X	X
IPI00026125	P49184	58430946	DNASE1L1	34214	Deoxyribonuclease I-like 1 precursor	0	X	X
IPI00026185		13124696	CAPZB	31616	Splice Isoform 1 of F-actin capping protein beta subunit	0		X
IPI00026237	P20916	11225258	MAG	69880	Myelin-associated glycoprotein precursor	1	X	X
IPI00026299	Q53SV9	4504229	GYPC	13802	Splice Isoform Glycophorin C of Glycophorin C	1		X
IPI00026303	O43692	7705676	PI15	29787	protease inhibitor 15 preproprotein	0	X	X
IPI00026569	Q5SUL5	231347	HLA-A	41105	HLA class I histocompatibility antigen, A-1 alpha chain precursor	1	X	X
IPI00026781	P49327	67476453	FASN	275850	Fatty acid synthase	5		X
IPI00027009	Q9UNF0	22256968	PACSIN2	56046	Splice Isoform 1 of Protein kinase C and casein kinase substrate in neurons protein 2	0		X
IPI00027144			CYB561	32852	Cytochrome b561	6		X
IPI00027240	P63218		GNG5	7297	Guanine nucleotide-binding protein G(I)/G(S)/G(O) gamma-5 subunit precursor	0		X
IPI00027255	P14649	4505303	MLC1SA	22864	Myosin light chain 1, slow-twitch muscle A isoform	0		X
IPI00027264	P22676	4502543	CALB2	31616	Calretinin	0		X
IPI00027466	Q6FHI7	4502519	CA4	35295	Carbonic anhydrase 4 precursor	0	X	X
IPI00027547	Q53YJ2	16751921	DCD	11391	Dermcidin precursor	0	X	X
IPI00027780	P08253	11342666	MMP2	74918	72 kDa type IV collagenase precursor	0	X	X
IPI00027806	Q9H336	13899303	CRISPLD1	58277	Putative secretory protein	1		X
IPI00027821	Q9H0B8	13899332	CRISPLD2	57366	Similar to protease inhibitor 15 preproprotein; 25 kDa trypsin inhibitor	0	X	X
IPI00027862	P83110	22129776	HTRA3	49489	Splice Isoform 1 of Probable serine protease HTRA3 precursor	2	X	X
IPI00027993	Q5VYA2	46577696	RAB25	23595	Ras-related protein Rab-25	0		X
IPI00028006	Q9BWZ9	4506195	PSMB2	22993	Proteasome subunit beta type 2	1		X
IPI00028030	P49747	1705995	COMP	85402	Cartilage oligomeric matrix protein precursor	0	X	X
IPI00028514	Q541A4	4758398	FOLH1	84506	Splice Isoform PSMA-1 of Glutamate carboxypeptidase II	0	X	X
IPI00028553	Q9UNW1-2	4191342	MINPP1	34981	Splice Isoform 2 of Multiple inositol polyphosphate phosphatase 1 precursor	0	X	X
IPI00029046	Q14165	7661948	KIAA0152	32385	Protein KIAA0152 precursor	0	X	X
IPI00029111	Q6DEN2	50417352	DPYSL3	74320	DPYSL3 protein	0		X
IPI00029123	Q9UD23	998644	EDNRB	50636	Endothelin receptor subtype B, ETB	7	X	X
IPI00029235	P24592	11321593	IGFBP6	26219	Insulin-like growth factor binding protein 6 precursor	0	X	X
IPI00029236	Q5U0A3	10834982	IGFBP5	31576	Insulin-like growth factor binding protein 5 precursor	0	X	X
IPI00029601	Q14247	2498954	CTTN	61770	Src substrate cortactin	0		X
IPI00029623	P60900	23110944	PSMA6	27838	Proteasome subunit alpha type 6	0		X
IPI00029733	Q04828	5453543	AKR1C1	37221	Aldo-keto reductase family 1 member C1	0		X
IPI00029739	P08603	62739186	CFH	143710	Splice Isoform 1 of Complement factor H precursor	0	X	X
IPI00029819	Q9UM47	4557799	NOTCH3	256668	Neurogenic locus notch homolog protein 3 precursor	3	X	X
IPI00030075	Q14314	5730075	FGL2	50824	Fibroleukin precursor	0		X
IPI00030205	P18135	125817	-	14178	Ig kappa chain V-III region HAH precursor	0	X	X
IPI00030364	Q6FH13	5454106	TAF10	21812	Transcription initiation factor TFIID subunit 10	0		X
IPI00030385			SELENBP1	33488	Similar to Selenium-binding protein 1	0		X
IPI00030911	Q9BV40	14043026	VAMP8	11488	Vesicle-associated membrane protein 8	1		X
IPI00030936	Q5VST0	21264578	TSPAN1	26910	Tetraspanin-1	3	X	X
IPI00030968	Q9BUH6	39930541	C9orf142	21968	Conserved hypothetical protein	0		X
IPI00031030	Q06481	4502147	APLP2	87927	Splice Isoform 1 of Amyloid-like protein 2 precursor	1	X	X
IPI00031091	Q9BUP0	20149496	EFHD1	27025	EF-hand domain-containing protein 1	0		X
IPI00031138	Q9BSG0	14150090	C2orf7	21314	Protease-associated domain-containing protein of 21 kDa precursor	0	X	X
IPI00031171	P08887	4504673	IL6R	52199	Splice Isoform 1 of Interleukin-6 receptor alpha chain precursor	1	X	X
IPI00031523		51470849	HSP90AA2	87677	PREDICTED: heat shock 90kDa protein 1, alpha-like 3	2		X
IPI00031549	Q14574	4503399	DSC3	101262	Splice Isoform 3A of Desmocollin-3 precursor	1	X	X
IPI00031801	P16989	20070160	CSDA	40036	Splice Isoform 1 of DNA-binding protein A	0		X
IPI00032425	O60896	5032023	RAMP3	16963	Receptor activity-modifying protein 3 precursor	1	X	X
IPI00032808	O95716	4759000	RAB3D	24480	Ras-related protein Rab-3D	0		X
IPI00033600	Q15435	4506013	PPP1R7	41653	Yeast sds22 homolog	0		X
IPI00034558	Q9HDB5	17368979	NRXN3	58923	Neurexin-3-beta precursor	1	X	X
IPI00045957	Q96TB9	14211949	CREB3L3	49560	cAMP responsive element binding protein 3-like 3	1		X
IPI00054521	Q9UP38	17433092	FZD1	72520	Frizzled 1 precursor	8		X
IPI00059928			MGC23244	31112	Immunoglobulin-like domain containing protein	1	X	X
IPI00061116	Q96DR8	17158005	SBEM	9091	Small breast epithelial mucin	0	X	X
IPI00063048			ST6GAL2	53122	Similar to beta-galactoside alpha-2,6-sialyltransferase II	0	X	X
IPI00063217	Q96EY5	24308440	LOC93343	29107	Conserved hypothetical protein	0		X
IPI00064262	Q96JQ0	16933557	DCHS1	346712	Protocadherin 16 precursor	2	X	X
IPI00065501	Q96MG2	21389423	JSRP1	36468	Conserved hypothetical protein	1		X
IPI00066856	Q6UXB3	45387925	LYPD2	13791	RGTR430	0	X	X
IPI00069058	Q9UDW8	17136078	VGF	67275	VGF nerve growth factor inducible precursor	0	X	X
IPI00073196			LTBP3	146451	Latent transforming growth factor beta binding protein 3	0	X	X
IPI00099386	Q9UJW2	34098755	TINAG	55979	Splice Isoform 1 of Tubulointerstitial nephritis antigen	0		X
IPI00099883		40217833	GPRC5C	49927	G protein-coupled receptor family C, group 5, member C isoform b	7	X	X
IPI00100067	Q9NS68	23238202	TNFRSF19	47809	Splice Isoform 1 of Tumor necrosis factor receptor superfamily member 19 precursor	1	X	X
IPI00100673	Q9Y3E7		VPS24	24983	Charged multivesicular body protein 3	0		X
IPI00101037	Q96D15	28626510	RCN3	37470	Reticulocalbin-3 precursor	0	X	X
IPI00101524	Q96H20	21361380	SNF8	28960	Splice Isoform 1 of Vacuolar sorting protein SNF8	1		X
IPI00102821	Q8WU39	18204192	PACAP	21023	PACAP protein	0	X	X
IPI00103065	Q8WV92	20270349	LOC129531	29638	Hypothetical protein LOC129531	0		X
IPI00103067			CAPS	27310	calcyphosine isoform b	0		X
IPI00103636	Q14508-2	18379360	WFDC2	8571	Splice Isoform 2 of WAP four-disulfide core domain protein 2 precursor	0		X
IPI00104074	Q07900	312146	CD163	129491	M130 antigen cytoplasmic variant 2 precursor	2	X	X
IPI00106687	Q9BS40	21359933	LXN	25867	Latexin	1		X
IPI00145674		51475774	LOC285929	50121	PREDICTED: similar to matrilin 2 precursor	0	X	X
IPI00148063	Q9NRV9	20336761	HEBP1	21198	Heme-binding protein 1	0		X
IPI00152491			CD99L2	29032	CD99 antigen-like 2; MIC2 like 1	1	X	X
IPI00152881	Q8TF72	18699722	SHRM	218125	Shroom-related protein	0		X
IPI00154588	Q8TCT8	21314755	SPPL2A	59017	Signal peptide peptidase-like 2A	7	X	X
IPI00157417	Q9BYH1	32261332	SEZ6L	113250	Splice Isoform 4 of Seizure 6-like protein precursor	1	X	X
IPI00157687	P16284-6		PECAM1	82239	Splice Isoform Delta15 of Platelet endothelial cell adhesion molecule precursor	1	X	X
IPI00159927	O14594	4758084	CSPG3	144822	Neurocan core protein precursor	1	X	X
IPI00160552	Q92752	5730098	TNR	151791	Splice Isoform 1 of Tenascin-R precursor	3		X
IPI00162329	Q86YD3	31377650	TMEM25	39489	Splice Isoform 1 of Transmembrane protein 25 precursor	2	X	X
IPI00163459	Q8TCI8	18676987	HMCN2	25012	Hypothetical protein FLJ23816	0		X
IPI00165044	Q86XL0	72534690	C4orf18	59355	Hypothetical protein DKFZp434L142	2		X
IPI00166768			TUBA6	37681	Similar to Alpha-tubulin	1		X
IPI00168112	Q8NB37	32699045	PDDC1	23796	Hypothetical protein FLJ34283	0	X	X
IPI00168421			FBXO15	58077	F-box only protein 15	2		X
IPI00168565	Q8NE01	40068049	CNNM3	76528	cyclin M3 isoform 1	5	X	X
IPI00169259	Q8NHG7	73919468	DKFZp313A2432	8551	Small VCP/p97-interacting protein	0		X
IPI00171199		23110939	PSMA3	27858	proteasome alpha 3 subunit isoform 2	0		X
IPI00171438	Q8NBS9	42794771	TXNDC5	48283	Thioredoxin domain-containing protein 5 precursor	1	X	X
IPI00171527	Q8NDC0	21389357	C14orf32	24311	Protein C14orf32	0		X
IPI00171903		14141152	HNRPM	77749	Heterogeneous nuclear ribonucleoprotein M	0		X
IPI00175092	Q8N5I8	37537242	RNF149	43725	Ring finger protein 149	1	X	X
IPI00179589	P58546		MTPN	12927	Myotrophin	0		X
IPI00180240		34013530	TMSL3	5060	thymosin-like 3	0		X
IPI00182138	Q53Y88	60498995	GRN	50607	Splice Isoform 2 of Granulins precursor	0	X	X
IPI00183280		23397683	EMR2	87455	egf-like module containing, mucin-like, hormone receptor-like sequence 2 isoform b	6	X	X
IPI00183445	O94910	57165355	LPHN1	164609	Splice Isoform 1 of Latrophilin-1 precursor	8	X	X
IPI00183487	Q86Y38	28269693	XYLT1	108357	Xylosyltransferase 1	2	X	X
IPI00185662			CD99L2	24936	Hypothetical protein DKFZp761H2024	0	X	X
IPI00215612			TFR2	89241	transferrin receptor 2	3		X
IPI00215917	P61204		ARF3	20514	ADP-ribosylation factor 3	0		X
IPI00215919	P84085		ARF5	20500	ADP-ribosylation factor 5	0		X
IPI00215926	P07306		ASGR1	33604	Asialoglycoprotein receptor 1	0	X	X
IPI00215998	P08962		CD63	26343	CD63 antigen	3	X	X
IPI00216106	Q9NTK5-3	15530273	PTD004	31649	Splice Isoform 3 of Putative GTP-binding protein PTD004	0		X
IPI00216308	P21796	238427	VDAC1	30737	Voltage-dependent anion-selective channel protein 1	0		X
IPI00216677	P22223	115427	CDH3	91884	Cadherin-3 precursor	1	X	X
IPI00216984	P27482	21465435	CALML3	16806	Calmodulin-like protein 3	0		X
IPI00217468	P16401		HIST1H1B	22435	Histone H1.5	0		X
IPI00217512	Q8IZF3-2	55958809	GPR115	78866	Splice Isoform 2 of Probable G-protein coupled receptor 115	7	X	X
IPI00217775	Q5U0J8	10835071	CD74	26495	Splice Isoform Short of HLA class II histocompatibility antigen, gamma chain	1		X
IPI00218493	P00492	73535833	HPRT1	24661	Hypoxanthine-guanine phosphoribosyltransferase	0		X
IPI00218570	P15259		PGAM2	28788	Phosphoglycerate mutase 2	0		X
IPI00218874	P10451-2		SPP1	33995	Splice Isoform B of Osteopontin precursor	0	X	X
IPI00219067	P28161	73536219	GSTM2	25768	Glutathione S-transferase Mu 2	0		X
IPI00219221	P47929	3891558	LGALS7	14992	Galectin-7	0		X
IPI00219226	Q504Y6	4504487	HRC	80994	Sarcoplasmic reticulum histidine-rich calcium-binding protein precursor	0	X	X
IPI00219301	P29966		MARCKS	31576	Myristoylated alanine-rich C-kinase substrate	0		X
IPI00219426	P15151-3		PVR	39622	Splice Isoform Gamma of Poliovirus receptor precursor	0	X	X
IPI00219622	P25787		PSMA2	25865	Proteasome subunit alpha type 2	1		X
IPI00219703	P20472		PVALB	11920	Parvalbumin alpha	0		X
IPI00220503	Q53H88	62896945	DCTN2	44907	Dynactin 2 variant	0		X
IPI00220578	P08754		GNAI3	40945	Guanine nucleotide-binding protein G(k), alpha subunit	2		X
IPI00220739	O00264		PGRMC1	21641	Membrane associated progesterone receptor component 1	0	X	X
IPI00220766	Q04760		GLO1	20803	Lactoylglutathione lyase	0		X
IPI00220791			AMPH	72125	amphiphysin isoform 2	0		X
IPI00220827	P63313		TMSB10	4892	Thymosin beta-10	0		X
IPI00221020	P43115-5	633218	PTGER3	44675	Splice Isoform EP3E of Prostaglandin E2 receptor, EP3 subtype	6		X
IPI00221088	P46781		RPS9	22504	40S ribosomal protein S9	0		X
IPI00221246	Q13873	15451916	BMPR2	116440	Bone morphogenetic protein receptor type II precursor	2	X	X
IPI00221255	Q15746-2	7239698	MYLK	205510	Splice Isoform 2 of Myosin light chain kinase, smooth muscle and non-muscle isozymes	1		X
IPI00239117	Q8TCZ9-2	56203837	PKHD1	376265	Splice Isoform 2 of Polycystic kidney and hepatic disease 1 precursor	11		X
IPI00252950	Q5T1S8	58293785	C1orf130	11075	Conserved hypothetical protein	1		X
IPI00253036	Q6ICV7	4505183	CD99	18893	Splice Isoform I of T-cell surface glycoprotein E2 precursor	1	X	X
IPI00256974	P61366	38044108	OSTN	14713	Osteocrin precursor	0	X	X
IPI00290089	Q12864	13431344	CDH17	92490	Cadherin-17 precursor	1	X	X
IPI00290315	P10645	6832905	CHGA	50871	Chromogranin A precursor	0	X	X
IPI00290358	Q4G0I0	71052177	LOC283951	15166	hypothetical protein LOC283951	1		X
IPI00290452	Q969X1	38503362	TMBIM1	34943	Transmembrane BAX inhibitor motif-containing protein 1	6		X
IPI00290826	Q8TBP5	38348322	UNQ1912	20169	Conserved hypothetical protein	1	X	X
IPI00292218	P26927	123114	MST1	82837	Hepatocyte growth factor-like protein precursor	0	X	X
IPI00292858	P19971	4503445	ECGF1	50323	Thymidine phosphorylase precursor	4		X
IPI00292950		47678677	SERPIND1	60368	Heparin cofactor II precursor	2	X	X
IPI00293530	Q16581	4757888	C3AR1	54685	C3a anaphylatoxin chemotactic receptor	5	X	X
IPI00293849	P28827	131569	PTPRM	165297	Receptor-type tyrosine-protein phosphatase mu precursor	2	X	X
IPI00293853	Q99795	5031561	GPA33	36237	Cell surface A33 antigen precursor	1	X	X
IPI00293877	Q02223	399104	TNFRSF17	20809	Tumor necrosis factor receptor superfamily member 17	1		X
IPI00293881	Q5PR22	56270269	COL5A2	109975	COL5A2 protein	0		X
IPI00294395	P07358	20141201	C8B	68714	Complement component C8 beta chain precursor	0	X	X
IPI00296067	Q6FH89	5901910	CD160	20253	CD160 antigen precursor	0	X	X
IPI00296215	P16422	120749	TACSTD1	35582	Tumor-associated calcium signal transducer 1 precursor	1	X	X
IPI00296351	Q8N386	45593138	LRRC25	33842	Leucine-rich repeat-containing protein 25 precursor	1	X	X
IPI00296374	O95159	33300635	ZFPL1	34833	Splice Isoform 1 of Zinc finger protein-like 1	1		X
IPI00296654	Q8N4F0	15055535	BPIL1	49256	Bactericidal/permeability-increasing protein-like 1 precursor	3	X	X
IPI00296922	P55268	1708851	LAMB2	203081	Laminin beta-2 chain precursor	1	X	X
IPI00297026	Q53T31	1708437	INHBB	45891	Inhibin beta B chain precursor	0	X	X
IPI00297224		51463940	SUSD5	89133	PREDICTED: KIAA0527 protein	2		X
IPI00297252	Q8IWU5	29789100	SULF2	101759	Splice Isoform 1 of Extracellular sulfatase Sulf-2 precursor	1	X	X
IPI00297646	P02452	115269	COL1A1	139825	Collagen alpha-1(I) chain precursor	0	X	X
IPI00297910	P09758	1346075	TACSTD2	36371	Tumor-associated calcium signal transducer 2 precursor	1	X	X
IPI00298558	Q9BUL8	22538794	PDCD10	24686	Programmed cell death protein 10	0		X
IPI00299024	P80723		BASP1	22549	Brain acid soluble protein 1	0		X
IPI00299435		4502165	APOF	35719	apolipoprotein F precursor	0	X	X
IPI00299453	Q3LX97	74422688	SPINK5	124399	Serine protease inhibitor Kazal-type 5	0	X	X
IPI00300562	Q5VUL2	19923750	RAB3B	24970	Ras-related protein Rab-3B	0		X
IPI00300620	Q53XZ0	2822104	IFITM1	14100	Interferon-induced transmembrane protein 1	1	X	X
IPI00301464	Q16586	4506911	SGCA	43304	Splice Isoform SGCA-1 of Alpha-sarcoglycan precursor	1	X	X
IPI00302614	Q5T2L0	55959603	VTCN1	31524	Similar to immune costimulatory protein B7-H4	1	X	X
IPI00304814	P36969	13124748	GPX4	22683	Phospholipid hydroperoxide glutathione peroxidase, mitochondrial precursor	0	X	X
IPI00304865		56682966	TGFBR3	94409	transforming growth factor, beta receptor III	1	X	X
IPI00305286	P15428	31542939	HPGD	29187	15-hydroxyprostaglandin dehydrogenase	0		X
IPI00305978	O43488	41327764	AKR7A2	40020	Aflatoxin B1 aldehyde reductase member 2	0		X
IPI00328431	Q8IZJ1	32261318	UNC5B	105567	Splice Isoform 1 of Netrin receptor UNC5B precursor	1	X	X
IPI00328550	P35443	31543806	THBS4	108482	Thrombospondin-4 precursor	0	X	X
IPI00329688	Q8NI57	20385030	YIPF3	38417	Natural killer cell-specific antigen KLIP1	5		X
IPI00333234			-	12446	12 kDa protein	0	X	X
IPI00334238		17402888	NPTXR	53269	neuronal pentraxin receptor isoform 1	0	X	X
IPI00334775	Q9NTK6	6807647	HSP90AB1	83526	Hypothetical protein DKFZp761K0511	3		X
IPI00337415	P63096		GNAI1	40774	Guanine nucleotide-binding protein G(i), alpha-1 subunit	2		X
IPI00337687	Q9NPH3-3	33286875	IL1RAP	40459	Splice Isoform 3 of Interleukin-1 receptor accessory protein precursor	1		X
IPI00373968			LOC374920	70998	Conserved hypothetical protein	0		X
IPI00374065		51459469	RP11-378J18.4	241857	PREDICTED: C219-reactive peptide	4		X
IPI00374068		38016904	ADAMTSL4	119835	thrombospondin repeat containing 1 isoform 1	0	X	X
IPI00374354		51466316	VPS37D	49493	PREDICTED: Williams Beuren syndrome chromosome region 24	0	X	X
IPI00375704	Q7Z3B5	31874085	PSMB5	28962	Proteasome subunit beta type	0		X
IPI00376243	Q7Z6A9	54607122	BTLA	33502	B and T lymphocyte attenuator precursor	2		X
IPI00376656		51466264	LOC442560	34458	PREDICTED: similar to Opioid binding protein/cell adhesion molecule precursor	0	X	X
IPI00382420	P01700	126539	-	12003	Ig lambda chain V-I region HA	0		X
IPI00382456	P01744	11182433	-	16599	Ig heavy chain V-I region ND precursor	0		X
IPI00382492	P01775	123854	-	12964	Ig heavy chain V-III region LAY	0	X	X
IPI00382606	Q96PQ8	28269794	F7	77386	Factor VII active site mutant immunoconjugate	1	X	X
IPI00382821	Q8TBA5	18645165	ORF1-FL49	10893	Putative nuclear protein ORF1-FL49	0		X
IPI00384280	Q9UHG3	62298802	PCYOX1	56974	Prenylcysteine oxidase precursor	1	X	X
IPI00384391	Q9UL71	5921639	-	13259	Myosin-reactive immunoglobulin heavy chain variable region	0		X
IPI00384401	Q9UL85	5921611	-	11868	Myosin-reactive immunoglobulin kappa chain variable region	0		X
IPI00384402	Q9UL86	5921609	-	12035	Myosin-reactive immunoglobulin kappa chain variable region	0		X
IPI00384404			-	12886	Myosin-reactive immunoglobulin heavy chain variable region	0	X	X
IPI00384722	Q86YL4	27884042	LOC284361	28859	INM02	0	X	X
IPI00384931	Q7Z2U7	33392745	IGLC2	25341	Hypothetical protein	0	X	X
IPI00384938	Q7Z351	31874271	IGHG1	53503	Hypothetical protein DKFZp686N02209	0	X	X
IPI00384998	O94856-7		NFASC	140650	Splice Isoform 7 of Neurofascin precursor	1	X	X
IPI00385216	Q7Z4Z9	33150638	CRYL1	35909	Lambda-crystallin	1		X
IPI00385555	P04430	125778	-	11947	Ig kappa chain V-I region BAN	0		X
IPI00386032	Q8NCV8	22536180	ERMAP	12624	Erythroid membrane-associated protein precursor	1		X
IPI00386035	Q01212	190394	-	115321	Profilaggrin	0		X
IPI00386131	P06311	125815	-	14175	Ig kappa chain V-III region IARC/BL41 precursor	0	X	X
IPI00386132	P06313	125833	-	14737	Ig kappa chain V-IV region JI precursor	0	X	X
IPI00386354	Q9H7Z5	10436409	-	17186	CDNA FLJ14048 fis, clone HEMBA1006650, weakly similar to ARP2/3 COMPLEX 20 KD SUBUNIT	0		X
IPI00387096	P01604	125768	-	12233	Ig kappa chain V-I region Kue	0		X
IPI00387100	P01608	125772	-	11889	Ig kappa chain V-I region Roy	0		X
IPI00387101	P01609	125773	-	11871	Ig kappa chain V-I region Scw	0		X
IPI00387109	P01615	125784	-	12766	Ig kappa chain V-II region FR	0		X
IPI00387115	P01620	125797	-	11882	Ig kappa chain V-III region SIE	0		X
IPI00387120	P01625	1730075	-	12746	Ig kappa chain V-IV region Len	0		X
IPI00395826	P05981	33695155	HPN	46066	Serine protease hepsin	0	X	X
IPI00395847	Q8N2G4	40255057	LYPD1	18629	CDNA PSEC0181 fis, clone OVARC1001499	0	X	X
IPI00397522	Q4ZG20	62630096	TTN	634937	Hypothetical protein TTN	0		X
IPI00397801	Q5D862	62122917	RP1-14N1.3	249296	Ifapsoriasin	1		X
IPI00398129		41147268	-	27241	PREDICTED: similar to oxidoreductase UCPA	0	X	X
IPI00398231		51466747	LOC392217	10397	PREDICTED: similar to Ig lambda light chain leader and V-region	0	X	X
IPI00398625	Q86YZ3	57864582	HRNR	283140	Hornerin	0		X
IPI00398837			BRLZ	130551	Conserved hypothetical protein	1	X	X
IPI00401264	Q9BS26	52487191	TXNDC4	47341	Thioredoxin domain-containing protein 4 precursor	0	X	X
IPI00409659	Q9UHD9	48475012	UBQLN2	65724	Ubiquilin-2	1		X
IPI00410214	O95861	46395636	BPNT1	33713	Splice Isoform 1 of 3'(2'),5'-bisphosphate nucleotidase 1	2		X
IPI00410240	P49788	46255043	RARRES1	33549	Splice Isoform 2 of Retinoic acid receptor responder protein 1	0	X	X
IPI00411506			-	48716	48 kDa protein	0		X
IPI00412492	Q9Y4D7	28933451	PLXND1	215381	Splice Isoform 1 of Plexin-D1 precursor	4	X	X
IPI00412577			ANXA2	34598	34 kDa protein	1		X
IPI00412713	Q9Y512	31542301	SAMM50	52328	Sorting and assembly machinery component 50 homolog	1		X
IPI00412982	P46531	20141565	NOTCH1	286343	Neurogenic locus notch homolog protein 1 precursor	2	X	X
IPI00413778	P62942	31615449	FKBP1A	11869	FK506-binding protein 1A	0		X
IPI00414294			-	53515	53 kDa protein	1	X	X
IPI00414609	Q6IAY9	4557036	MSMB	13483	Splice Isoform PSP94 of Beta-microseminoprotein precursor	0	X	X
IPI00418125	Q6UX15	37182231	LAYN	43765	RPGT208	1	X	X
IPI00418446			ASAH1	46821	N-acylsphingosine amidohydrolase (acid ceramidase) 1 isoform b; acylsphingosine deacylase	2		X
IPI00419720	Q6UXC7	37181949	ZD52F10	42410	KFQG729	0	X	X
IPI00419724		39777610	SEMA4B	94076	semaphorin 4B precursor	1	X	X
IPI00419916	Q5VTG5	68067533	ALPL	57611	Alkaline phosphatase, tissue-nonspecific isozyme precursor	0	X	X
IPI00419966	Q7Z7G0-2	13111480	ABI3BP	54197	Splice Isoform 2 of Target of Nesh-SH3 precursor	0		X
IPI00428511	P58400	17368284	NRXN1	46941	Neurexin-1-beta precursor	1	X	X
IPI00428691	Q86SJ6-2	37908390	DSG4	117088	Splice Isoform 2 of Desmoglein-4 precursor	3		X
IPI00430806	Q6GMV8	49257472	-	25236	Hypothetical protein	0	X	X
IPI00430839	Q6GMX0	49257888	-	26133	Hypothetical protein	0	X	X
IPI00430847	Q6GMX8	49256425	IGKC	26033	IGKC protein	0	X	X
IPI00431197	Q71BG7	33330886	-	15837	Advanced glycosylation end product-specific receptor variant sRAGE2	0		X
IPI00440822	Q7Z7G0	33667044	ABI3BP	119253	Splice Isoform 1 of Target of Nesh-SH3 precursor	2	X	X
IPI00440932	Q13443	4501915	ADAM9	93006	Splice Isoform 1 of ADAM 9 precursor	2	X	X
IPI00441042	Q6P5S3	38541897	-	25197	Hypothetical protein	0	X	X
IPI00443799		83921602	MGC15523	74387	hypothetical protein LOC124565 isoform a	9	X	X
IPI00444383	P24394	4557669	IL4R	91596	Splice Isoform 1 of Interleukin-4 receptor alpha chain precursor	1	X	X
IPI00445716	O60609	22035694	GFRA3	46134	Splice Isoform 1 of GDNF family receptor alpha-3 precursor	0	X	X
IPI00445971	Q6ZUX2	34531269	-	61644	CDNA FLJ43251 fis, clone HEART2006131, weakly similar to Mus musculus 2-hydroxyphytanoyl-CoA lyase	2		X
IPI00447485	Q6PEG3	34784471	WISP2	23646	WISP2 protein	0	X	X
IPI00450768	Q6IP98	47939651	KRT17	40520	KRT17 protein	0		X
IPI00451401	P60174-2		TPI1	27320	Splice Isoform 2 of Triosephosphate isomerase	0		X
IPI00452565	Q9ULC0	20070284	EMCN	27549	Splice Isoform 1 of Endomucin precursor	1	X	X
IPI00455296		51472930	LOC440371	166191	PREDICTED: similar to KIAA1501 protein	2	X	X
IPI00455739	Q8NES3	27734417	LFNG	42260	Splice Isoform 1 of Beta-1,3-N-acetylglucosaminyltransferase lunatic fringe	2	X	X
IPI00456030		51467705	C10orf128	16235	PREDICTED: hypothetical protein XP_498485	1	X	X
IPI00456238	Q6B0K9	51510893	HBM	15722	hypothetical protein LOC445449	0		X
IPI00456623	Q96GW7	38372935	BCAN	100539	Splice Isoform 1 of Brevican core protein precursor	0	X	X
IPI00456942	Q6DKI7	57863285	MGC2463	34779	Conserved hypothetical protein	2	X	X
IPI00457056		51468877	LOC441618	11963	PREDICTED: similar to 40S ribosomal protein S28	0		X
IPI00457307		51458633	LOC391039	18859	PREDICTED: similar to Cofilin, non-muscle isoform	0		X
IPI00464973		51468858	ODZ4	385176	PREDICTED: odz, odd Oz/ten-m homolog 4	3		X
IPI00465255			PRAP1	17358	Hypothetical protein	0	X	X
IPI00465325	Q6UXM3	37181688	LRRN6A	70706	QVSK201	1	X	X
IPI00472151	P30447	231359	-	40992	HLA class I histocompatibility antigen, A-23 alpha chain precursor	1	X	X
IPI00472961	Q502W4	63101938	IGKC	26262	IGKC protein	0	X	X
IPI00473097	Q7Z473	33604108	IGKC	26057	IGKC protein	0	X	X
IPI00473104	P26718	6679052	KLRK1	25941	NKG2-D type II integral membrane protein	1		X
IPI00477183			VAMP2	12521	Similar to Vesicle associated membrane protein 2B	1		X
IPI00477432			MLLT11	37190	37 kDa protein	0	X	X
IPI00478755			FTH1	22234	22 kDa protein	0		X
IPI00479708	Q8WUK1	18044959	IGHM	68052	IGHM protein	1	X	X
IPI00479928			-	11554	11 kDa protein	0		X
IPI00514288			-	8600	9 kDa protein	0		X
IPI00514908	Q5T749	68563515	C1orf45	67172	hypothetical protein LOC448834	0		X
IPI00549467	Q8WUF0	18088311	NIT2	30960	Nitrilase family, member 2	0		X
IPI00549747	Q6PIL8	21619606	IGKC	26103	Hypothetical protein	0	X	X
IPI00550640	Q8TC63	19684073	IGHG4	52637	IGHG4 protein	0	X	X
IPI00550647		21758945	IGHG1	52111	Ig gamma-1 chain C region	0	X	X
IPI00550731	Q8TCD0	18490211	IGKC	26503	Hypothetical protein	0	X	X
IPI00552528		51475161	SIRPB2	48411	PREDICTED: protein tyrosine phosphatase, non-receptor type substrate 1-like 3	3		X
IPI00552678			MGC27165	55233	Ig alpha-1 chain C region	0	X	X
IPI00553215	Q5NV65	422908	IGLV2-18	10491	V1-5 protein	0		X
IPI00555734	Q567Q4	62204511	ASRGL1	32376	ASRGL1 protein	0		X
IPI00556431	Q59FK1	62088498	CHI3L1	18343	Chitinase 3-like 1 variant	0		X
IPI00641082			IGKC	27882	Ig kappa chain C region	0	X	X
IPI00641251	Q9NPF0	7706111	CD320	29998	CD320 antigen precursor	1	X	X
IPI00641354			IGLC2	26972	Ig lambda chain C regions	0	X	X
IPI00643782		34526063	IGHG1	52000	Ig gamma-1 chain C region	0	X	X
IPI00644034			CD99	20721	21 kDa protein	1		X
IPI00644891		34536000	MGC27165	54034	Ig alpha-1 chain C region	0	X	X
IPI00647471		34528298	IGH@	52424	Ig gamma-2 chain C region	0	X	X
Gene symbol, Transmembrane segmet and Signal peptide were counted using ProteinCenter.

## Sheet: Pooled 1
Anchor protein	Accession number	Mass [Da]	SwissProt	TrEMBL	REFSEQ	ENSEMBL	H-INV	Name	# of unique peptides	MS2 protein score	MS3 protein score	MS2+3 protein score
IPI00000073.1	IPI00000073.1	137565	P01133	Q52LZ6;Q6QBS2	NP_001954	ENSP00000265171		Pro-epidermal growth factor precursor	2	72	0	72
IPI00001611.1	IPI00001611.1	20583	P01344-1		NP_000603	ENSP00000338297;ENSP00000300632	HIT000029713;HIT000046561	Splice Isoform 1 of Insulin-like growth factor II precursor	2	67	0	67
IPI00002968.1	IPI00002968.1	9806	O96033		NP_789776	ENSP00000355160		Molybdenum cofactor synthesis protein 2 small subunit	7	277	0	277
IPI00003437.1	IPI00003437.1	12460	Q16661	Q52LV0	NP_009033	ENSP00000234619		Guanylate cyclase activator 2B precursor	4	120	0	120
IPI00003935.5	IPI00003935.5	13781	Q16778	Q5QNX0;Q9UE88	NP_003519	ENSP00000336417	HIT000032461	Histone H2B.q	3	157	0	157
IPI00004656.1	IPI00004656.1	13820	P61769	Q9UM88;Q540F8;Q6IAT8;Q9UCK0;Q9UD48	NP_004039	ENSP00000340858	HIT000041620	Beta-2-microglobulin precursor	3	117	0	117
IPI00004656.1	IPI00013945.1	72451	P07911	Q6ZS84;Q540J6;Q8IYG0;Q8NHW8	NP_003352;NP_001008390	ENSP00000306279	HIT000051572;HIT000012336;HIT000047521;HIT000047516	Uromodulin precursor	3	117	0	117
IPI00004656.1	IPI00640271.1	76316					HIT000016828	Similar to Uromodulin precursor	3	117	0	117
IPI00006130.3	IPI00006130.3	55339	O75071	Q5SXB8	NP_055589	ENSP00000290880	HIT000030964;HIT000003961;HIT000000210	Protein KIAA0494	2	93	0	93
IPI00006662.1	IPI00006662.1	21547	P05090	Q6IBG6	NP_001638	ENSP00000345179	HIT000033192	Apolipoprotein D precursor	2	60	0	60
IPI00006705.1	IPI00006705.1	10215	P11684	Q6FHH3	NP_003348	ENSP00000278282	HIT000031978	Uteroglobin precursor	5	164	0	164
IPI00006988.1	IPI00000760.1	29911	O95865		NP_039268	ENSP00000229707	HIT000023501;HIT000009465;HIT000030412;HIT000001782		4	195	0	195
IPI00006988.1	IPI00006988.1	12096	Q9HD89	Q540D9	NP_065148	ENSP00000221515		Resistin precursor	4	195	0	195
IPI00006988.1	IPI00646524.1	22114						22 kDa protein	4	195	0	195
IPI00006988.1	IPI00647695.1	30174						30 kDa protein	4	195	0	195
IPI00007047.1	IPI00007047.1	10885	P05109	Q5SY70;Q9UCM6	NP_002955	ENSP00000271846	HIT000032528	Calgranulin A	11	408	0	408
IPI00007221.1	IPI00007221.1	45787	P05154		NP_000615	ENSP00000298842;ENSP00000333203	HIT000034075;HIT000024306	Plasma serine protease inhibitor precursor	3	124	0	124
IPI00008178.2	IPI00008178.2	7336	P54710-1		NP_001671	ENSP00000292079	HIT000036187	Splice Isoform 1 of Sodium/potassium-transporting ATPase gamma chain	2	134	0	134
IPI00010182.3	IPI00010182.3	10038	P07108-1	Q6IB48;Q9UCI8		ENSP00000348116		DBI protein	6	191	0	191
IPI00010191.1	IPI00010191.1	25447		Q9HBJ8;Q6UW07	NP_065716	ENSP00000275927	HIT000053513;HIT000036638;HIT000037003	Collectrin	2	87	0	87
IPI00010191.1	IPI00383071.1	27211			XP_371261	ENSP00000334713		PREDICTED: similar to Triosephosphate isomerase (TIM)	2	87	0	87
IPI00010191.1	IPI00465028.5	26981	P60174-1	Q6FHP9;Q53HE2	NP_000356	ENSP00000229270	HIT000037004;HIT000034284;HIT000038196;HIT000048759;HIT000033038;HIT000033462;HIT000035328	Triosephosphate isomerase 1 variant	2	87	0	87
IPI00010277.1	IPI00010277.1	14358	Q9NP84-1		NP_057723	ENSP00000326737	HIT000031126	Splice Isoform 1 of Tumor necrosis factor receptor superfamily member Fn14 precursor	2	51	0	51
IPI00010303.1	IPI00010303.1	44997	P48594		NP_002965	ENSP00000283752		Squamous cell carcinoma antigen 2	6	231	0	231
IPI00010402.2	IPI00010402.2	24108	Q9H299	Q5T122;Q86Z22	NP_112576	ENSP00000270792	HIT000040955;HIT000008158	Hypothetical protein	7	362	0	362
IPI00010863.4	IPI00010863.4	8040	O00244	Q6IBA3	NP_004036	ENSP00000316854	HIT000048083	Similar to Copper transport protein ATOX1	2	52	0	52
IPI00010863.4	IPI00299453.4	124399		Q3LX95;Q3LX97	NP_006837	ENSP00000352936	HIT000008471	Serine protease inhibitor Kazal-type 5	2	52	0	52
IPI00010863.4	IPI00478816.1	124594	Q9NQ38			ENSP00000256084		Serine protease inhibitor Kazal-type 5 precursor	2	52	0	52
IPI00010863.4	IPI00654656.1	127816		Q3LX96				Serine protease inhibitor Kazal-type 5 long isoform	2	52	0	52
IPI00012887.1	IPI00012887.1	37996	P07711	Q9HBQ7;Q6LAF7;Q6IAV1	NP_001903;NP_666023	ENSP00000257498	HIT000056060;HIT000057787;HIT000056082;HIT000055748;HIT000055749;HIT000035902;HIT000054210;HIT000027079;HIT000057496;HIT000012213;HIT000056081;HIT000		2	62	0	62
IPI00012887.1	IPI00216298.5	11884	P10599	Q5T937;Q9UDG5	NP_003320	ENSP00000259332	HIT000031528;HIT000054092	Thioredoxin	2	62	0	62
IPI00012887.1	IPI00552768.1	9674		O60744;Q5T936			HIT000055894	Thioredoxin	2	62	0	62
IPI00013179.1	IPI00013179.1	21243	P41222	Q5SQ10	NP_000945	ENSP00000224167	HIT000032538	Prostaglandin-H2 D-isomerase precursor	3	100	0	100
IPI00013179.1	IPI00026197.4	19962	P06312			ENSP00000283657		Ig kappa chain V-IV region precursor	3	100	0	100
IPI00013179.1	IPI00386132.1	14737	P06313					Ig kappa chain V-IV region JI precursor	3	100	0	100
IPI00013698.1	IPI00013698.1	45077	Q13510	Q53H01	NP_808592	ENSP00000262097	HIT000037585	Acid ceramidase precursor	3	57	0	57
IPI00013885.1	IPI00013885.1	27947	P31944	Q3SYC9	NP_036246	ENSP00000221740		Caspase-14 precursor	6	348	0	348
IPI00013885.1	IPI00456429.2	15004	P62987	Q3MIH3;Q8WYN8	NP_001029102;NP_003324	ENSP00000347124		Hypothetical protein	6	348	0	348
IPI00013885.1	IPI00655738.1	8560	P62988					Ubiquitin	6	348	0	348
IPI00013895.1	IPI00013895.1	11847	P31949		NP_005611	ENSP00000271638	HIT000036654;HIT000030390	Calgizzarin	7	310	0	310
IPI00013945.1	IPI00333541.4	283192	P21333	Q5HY55;Q60FE5	NP_001447	ENSP00000353467		Filamin-A	4	138	0	138
IPI00013945.1	IPI00644576.1	279115		Q5HY54				Filamin A, alpha"	4	138	0	138
IPI00017526.1	IPI00017526.1	10450	P25815	Q5J7W2	NP_005971	ENSP00000296370	HIT000032948	S-100P protein	2	148	0	148
IPI00018236.1	IPI00018236.1	21265	P17900					Ganglioside GM2 activator precursor	2	60	0	60
IPI00018236.1	IPI00220249.2	181244	Q14766			ENSP00000272273		Latent transforming growth factor beta binding protein, isoform 1L precursor"	2	60	0	60
IPI00018236.1	IPI00302679.3	160801	P22064	Q53SD8;Q53SG1;Q59HF7;Q53SF3	NP_000618			Latent transforming growth factor beta binding protein 1 isoform LTBP-1S	2	60	0	60
IPI00018236.1	IPI00410152.2	195284			NP_996826	ENSP00000346467		Latent transforming growth factor beta binding protein 1 isoform LTBP-1L	2	60	0	60
IPI00018909.2	IPI00018909.2	14870	Q07654	Q96NX0	NP_003217	ENSP00000291525	HIT000038166	Trefoil facTor 3 precursor	5	119	0	119
IPI00018909.2	IPI00294193.3	103522	Q14624-1	Q68DH2	NP_002209	ENSP00000266041		Splice Isoform 1 of Inter-alpha-trypsin inhibitor heavy chain H4 precursor	5	119	0	119
IPI00019449.1	IPI00019449.1	18855	P10153	Q52M39	NP_002925	ENSP00000303276		Nonsecretory ribonuclease precursor	2	53	0	53
IPI00019580.1	IPI00019580.1	93247	P00747	Q68DS2;Q5TEH4;Q9UBQ9;Q9UMI2	NP_000292	ENSP00000241669		Plasminogen precursor	3	119	0	119
IPI00019869.2	IPI00019869.2	11206	P29034	Q5RHS8;Q3KRB9	NP_005969	ENSP00000347697	HIT000031221	S100 calcium-binding protein A2	2	121	0	121
IPI00019869.2	IPI00550048.2	26709					HIT000038444;HIT000038172	Ig kappa chain C region	2	121	0	121
IPI00019869.2	IPI00641082.1	27882					HIT000049050	Ig kappa chain C region	2	121	0	121
IPI00020687.1	IPI00020687.1	8843	P00995		NP_003113	ENSP00000296695	HIT000040028	Pancreatic secretory trypsin inhibitor precursor	4	213	0	213
IPI00021439.1	IPI00021439.1	42052	P60709	Q9UE89;Q53G76;Q562U1;Q96E67;Q96FU6;Q9UMN3;Q562X7;Q96HG5;Q96B34;Q6PJ43;Q53G99;Q96DE1;Q562S0;Q53GK6	NP_001092	ENSP00000158302;ENSP00000349960	HIT000014625;HIT000049333;HIT000035998;HIT000030870;HIT000049428;H		8	268	0	268
IPI00021854.1	IPI00021854.1	11282	P02652		NP_001634	ENSP00000289906	HIT000032344	Apolipoprotein A-II precursor	3	99	0	99
IPI00021885.1	IPI00021885.1	95656	P02671-1		NP_000499	ENSP00000306361		Splice Isoform 1 of Fibrinogen alpha chain precursor	3	166	0	166
IPI00022052.1	IPI00022052.1	28460	O76076		NP_003872	ENSP00000190983	HIT000038129	WNT1 inducible signaling pathway protein 2 precursor	4	199	0	199
IPI00022283.1	IPI00022283.1	9599	P04155		NP_003216	ENSP00000291527	HIT000041732	Trefoil factor 1 precursor	2	80	0	80
IPI00022290.1	IPI00022290.1	7814	P60022	Q86SQ8	NP_005209	ENSP00000297439	HIT000051106;HIT000053196	Beta-defensin 1 precursor	2	74	0	74
IPI00022418.1	IPI00022418.1	266034	P02751-1			ENSP00000352696		Splice Isoform 1 of Fibronectin precursor	11	441	0	441
IPI00022418.1	IPI00339223.1	262628	P02751-3	Q60FE4;O95617;Q5CZ99;Q585T2;Q6MZS0	NP_002017	ENSP00000338200	HIT000055280;HIT000055466	Splice Isoform 3 of Fibronectin precursor	11	441	0	441
IPI00022418.1	IPI00339225.1	246528	P02751-5			ENSP00000265312		Splice Isoform 5 of Fibronectin precursor	11	441	0	441
IPI00022418.1	IPI00339228.1	256227	P02751-8	Q6N0A6	NP_997641		HIT000055160	Splice Isoform 8 of Fibronectin precursor	11	441	0	441
IPI00022418.1	IPI00414283.2	259920	P02751-9	Q6N084;Q9UQS6;Q68DP8;Q59G22;Q14328	NP_997643	ENSP00000348285	HIT000055350;HIT000055187;HIT000057829	Fibronectin precursor (FN) (Cold-insoluble globulin) (CIG). Splice isoform 3	11	441	0	441
IPI00022418.1	IPI00470919.1	252795		Q68DP9	NP_997640		HIT000055351	Hypothetical protein DKFZp686K08164	11	441	0	441
IPI00022418.1	IPI00479723.3	243050	P02751-10					Splice Isoform 10 of Fibronectin precursor	11	441	0	441
IPI00022418.1	IPI00642991.1	262749		Q68DT4;Q14327;Q7L553;Q59EH1;Q53S27;Q9H382	NP_997639	ENSP00000350534	HIT000027114;HIT000027683;HIT000032481	Hypothetical protein DKFZp686F10164	11	441	0	441
IPI00022426.1	IPI00022426.1	39886	P02760	P78491;Q5TBD7;P78492	NP_001624	ENSP00000265132	HIT000052567	AMBP protein precursor	6	216	0	216
IPI00022429.3	IPI00022429.3	23725	P02763	Q5T539;Q5U067	NP_000598	ENSP00000349711;ENSP00000259396	HIT000040156	Alpha-1-acid glycoprotein 1 precursor	2	62	0	62
IPI00022434.2	IPI00022434.2	73881	P02768	Q645G4;Q5D0D7;Q56G89;Q68DN5	NP_000468	ENSP00000295897	HIT000042046;HIT000051578;HIT000052163	ALB protein	27	1119	0	1119
IPI00022463.1	IPI00022463.1	79280	P02787	Q53H26	NP_001054	ENSP00000264998	HIT000057180	Serotransferrin precursor	2	57	0	57
IPI00022620.1	IPI00022620.1	11805	P55000	Q53YJ6;Q6PUA6	NP_065160	ENSP00000246515		Secreted Ly-6/uPAR related protein 1 precursor	5	222	0	222
IPI00022620.1	IPI00387066.1	42431		Q9BYF7				SCCA2b	5	222	0	222
IPI00022620.1	IPI00412407.2	43252				ENSP00000329498		43 kDa protein	5	222	0	222
IPI00022810.1	IPI00022810.1	52607	P53634	Q8WY99;Q53G93;Q71E76	NP_001805	ENSP00000227266	HIT000050494	Dipeptidyl-peptidase I precursor	4	162	0	162
IPI00022895.6	IPI00022895.6	55936	P04217	Q68CK0	NP_570602	ENSP00000263100	HIT000012499	Alpha-1B-glycoprotein precursor	3	113	0	113
IPI00023728.1	IPI00023728.1	36340	Q92820		NP_003869	ENSP00000260118	HIT000039846	Gamma-glutamyl hydrolase precursor	5	144	0	144
IPI00024284.4	IPI00012503.1	59899	P07602-1	Q5JQ36	NP_002769	ENSP00000353372	HIT000031837;HIT000030459	Splice Isoform Sap-mu-0 of Proactivator polypeptide precursor	10	357	0	357
IPI00024284.4	IPI00024284.4	479248	P98160	Q59EG0;Q5VU27	NP_005520	ENSP00000270945	HIT000046389	Basement membrane-specific heparan sulfate proteoglycan core protein precursor	10	357	0	357
IPI00024284.4	IPI00219825.2	63647	P07602-3	Q59EN5;Q5JQ37;Q53FJ5		ENSP00000350063	HIT000049061;HIT000033332	Prosaposin	10	357	0	357
IPI00025276.1	IPI00025276.1	471178	P22105-1	O95682;Q9UC10;Q9NPK8;Q9NPK9;O95680	NP_061978	ENSP00000309032		Splice Isoform XB of Tenascin-X precursor	7	290	0	290
IPI00025276.1	IPI00643914.1	462830		Q5SQD3				Tenascin XB	7	290	0	290
IPI00025276.1	IPI00644296.1	462872		Q5ST74;Q9NPK6;O95681;Q9Y464;Q9NPK7				Tenascin XB	7	290	0	290
IPI00026087.1	IPI00026087.1	10280	O75531	Q6FGG7	NP_003851	ENSP00000310275	HIT000032541	Barrier-to-autointegration factor	2	119	0	119
IPI00026926.1	IPI00026926.1	12839	Q02747		NP_291031	ENSP00000349493		Guanylin precursor	3	104	0	104
IPI00026944.1	IPI00026944.1	139254	P14543	Q59FL2;Q5TAF2	NP_002499	ENSP00000264187		Nidogen precursor	2	77	0	77
IPI00027462.1	IPI00027462.1	13291	P06702	Q6FGA1	NP_002956	ENSP00000295382	HIT000053198	Calgranulin B	4	149	0	149
IPI00027463.1	IPI00027463.1	10230	P06703	Q5RHS4	NP_055439	ENSP00000349740	HIT000030408;HIT000034143	Calcyclin	3	145	0	145
IPI00027509.3	IPI00027509.3	79461	P14780	Q9Y354;Q9UCJ9;Q3LR70	NP_004985	ENSP00000216953	HIT000032598	Matrix metalloproteinase-9 precursor	4	152	0	152
IPI00028509.1	IPI00028509.1	7631	O60262		NP_443079	ENSP00000326294	HIT000036718;HIT000053948	Guanine nucleotide-binding protein G(I)/G(S)/G(O) gamma-7 subunit	3	61	0	61
IPI00029510.1	IPI00029510.1	13848	Q14210	Q6GTV9	NP_003686	ENSP00000301263	HIT000041281	Lymphocyte antigen Ly-6D precursor	2	67	0	67
IPI00029510.1	IPI00418411.4	53705		Q6P4C7;Q969I0;Q53GJ0;Q6DHW5;Q7L4M3;Q6GMY0	NP_002264	ENSP00000293308	HIT000033671;HIT000035227	Keratin 8 variant	2	67	0	67
IPI00029510.1	IPI00554648.1	53510	P05787					Keratin, type II cytoskeletal 8"	2	67	0	67
IPI00032179.2	IPI00032179.2	53114	P01008	Q7KZ97;Q9UE54;Q5TC78	NP_000479	ENSP00000236260		Antithrombin III variant	6	228	0	228
IPI00032313.1	IPI00032313.1	11949	P26447	Q6ICP8	NP_002952;NP_062427	ENSP00000351205;ENSP00000346294	HIT000037521	S100 calcium-binding protein A4	3	64	0	64
IPI00032325.1	IPI00032325.1	11000	P01040	Q6IB90	NP_005204	ENSP00000264474	HIT000034909	Cystatin A	4	196	0	196
IPI00056309.1	IPI00056309.1	9093	Q969E1		NP_443203	ENSP00000296877		Liver-expressed antimicrobial peptide 2 precursor	3	130	0	130
IPI00056309.1	IPI00656072.1	15693		Q6ISV8				HIST1H3I protein	3	130	0	130
IPI00056478.1	IPI00056478.1	65621		Q969P0;Q9BTG9	NP_443100	ENSP00000316664	HIT000054012;HIT000015263;HIT000050559	EWI2	3	99	0	99
IPI00103871.3	IPI00103871.3	108417	Q8WZ75-1		NP_061928	ENSP00000304945	HIT000008469;HIT000011124	Splice Isoform 1 of Roundabout homolog 4 precursor	2	62	0	62
IPI00103871.3	IPI00456969.1	534809	Q14204	Q9NRC3;Q92862	NP_001367	ENSP00000348965	HIT000020270;HIT000028512;HIT000000031;HIT000057317;HIT000039195;HIT000007021	Dynein heavy chain, cytosolic"	2	62	0	62
IPI00103871.3	IPI00477531.1	534967				ENSP00000351750		533 kDa protein	2	62	0	62
IPI00151036.1	IPI00151036.1	43357	O43567	Q6IBJ9	NP_009213;NP_899237	ENSP00000341361;ENSP00000340621	HIT000034589;HIT000034571;HIT000015505	RING finger protein 13	2	64	0	64
IPI00160130.2	IPI00160130.2	407262		Q5VTA6;Q59ED1;Q7LC53;O60494	NP_001072	ENSP00000265929		Intrinsic factor-B12 receptor precursor	3	87	0	87
IPI00164623.4	IPI00164623.4	188728	P01024	Q6LDJ0	NP_000055	ENSP00000245907	HIT000019583	Complement C3 precursor	2	99	0	99
IPI00164623.4	IPI00291866.5	55347	P05155	Q547W3;Q59EI5	NP_000053;NP_001027466	ENSP00000278407	HIT000035189	Plasma protease C1 inhibitor precursor	2	99	0	99
IPI00164623.4	IPI00556459.1	37378		Q5UGI6;Q9UC49;Q9UCF9;Q16304				Serine/cysteine proteinase inhibitor clade G member 1 splice variant 2	2	99	0	99
IPI00166483.1	IPI00028030.3	85402	P49747		NP_000086	ENSP00000222271	HIT000041896	Cartilage oligomeric matrix protein precursor	2	65	0	65
IPI00166483.1	IPI00166483.1	11848		Q8N2U0	NP_689979	ENSP00000301939	HIT000041008	Hypothetical protein MGC40107	2	65	0	65
IPI00166483.1	IPI00384067.1	14051		Q8N2R4				Hypothetical protein FLJ90027	2	65	0	65
IPI00166483.1	IPI00643348.1	85345		Q53FR6				Cartilage oligomeric matrix protein variant	2	65	0	65
IPI00178352.3	IPI00178352.3	293344	Q14315-1	Q59H94	NP_001449	ENSP00000327145	HIT000003522	Splice Isoform 1 of Filamin-C	8	313	0	313
IPI00179330.5	IPI00179330.5	18293	P62979	Q8WYN9;Q5RKT7	NP_002945	ENSP00000272317	HIT000049243;HIT000030375	Ubiquitin and ribosomal protein S27a	6	253	0	253
IPI00215894.1	IPI00215894.1	48936	P01042-2	Q53EQ0;Q6PAU9	NP_000884	ENSP00000287611		Splice Isoform LMW of Kininogen-1 precursor	10	358	0	358
IPI00216304.1	IPI00216304.1	10382	P48061-2	Q6ICW0	NP_954637	ENSP00000339913	HIT000052284	Splice Isoform Alpha of Stromal cell-derived factor 1 precursor	4	135	0	135
IPI00216457.6	IPI00010858.1	29293	P07288	Q6LDS3;Q546G3	NP_001639	ENSP00000314151	HIT000032363;HIT000053508	Prostate-specific antigen precursor	3	83	0	83
IPI00216457.6	IPI00216457.6	13956	P20670	Q6FI13	NP_003507	ENSP00000328644	HIT000038627;HIT000030530	Histone H2A.o	3	83	0	83
IPI00216457.6	IPI00386036.1	24839		Q8NCW4	NP_001025220	ENSP00000353829		Prostate specific antigen precursor	3	83	0	83
IPI00216773.4	IPI00216773.4	46442		Q8IUK7		ENSP00000331666	HIT000051566	ALB protein	2	131	0	131
IPI00216914.2	IPI00216914.2	22034	Q7Z5L0	Q3SXP2;Q3SXP1	NP_872372	ENSP00000328397	HIT000052041	Protein UNQ6350/PRO21055 precursor	5	182	0	182
IPI00217253.2	IPI00217253.2	9618	P30047	Q53F59	NP_005249	ENSP00000260447		GTP cyclohydrolase I feedback regulatory protein	6	193	0	193
IPI00218131.2	IPI00218131.2	10437	P80511	Q5SY66	NP_005612	ENSP00000295383		Calgranulin C	3	107	0	107
IPI00218192.1	IPI00218192.1	101521	Q14624-2			ENSP00000340520	HIT000055969	Splice Isoform 2 of Inter-alpha-trypsin inhibitor heavy chain H4 precursor	3	120	0	120
IPI00218192.1	IPI00514806.1	16027		Q5RHS7				S100 calcium binding protein A2	3	120	0	120
IPI00218568.6	IPI00218568.6	11918	P61457	Q6LEE0;Q6LEE2;Q6FGB3;Q6LEE1	NP_000272	ENSP00000299299	HIT000032758	Pterin-4-alpha-carbinolamine dehydratase	5	176	0	176
IPI00218851.1	IPI00218851.1	14872		Q8N5J9	NP_076435	ENSP00000332495	HIT000041476	Ly-6 neurotoxin-like protein 1, isoform a"	3	148	0	148
IPI00218851.1	IPI00641357.1	37428					HIT000020986	Plasma serine protease inhibitor precursor	3	148	0	148
IPI00219025.2	IPI00219025.2	11922	P35754	Q3KQS1	NP_002055	ENSP00000237858	HIT000032361;HIT000035150	Glutaredoxin-1	5	253	0	253
IPI00219806.5	IPI00219806.5	11433	P31151	Q6FGE3;Q5SY67	NP_002954	ENSP00000271860	HIT000051199	S100 calcium-binding protein A7	3	131	0	131
IPI00220327.2	IPI00220327.2	66018	P04264		NP_006112	ENSP00000252244		Keratin, type II cytoskeletal 1"	11	528	0	528
IPI00220362.4	IPI00220362.4	10794	P61604	Q53X54;Q9UNM1	NP_002148	ENSP00000233893	HIT000050805	10 kDa heat shock protein, mitochondrial"	4	167	0	167
IPI00221224.4	IPI00221224.4	109711	P15144	Q8IVL7;Q71E46;Q6GT90;Q9UCE0;Q59E93	NP_001141	ENSP00000300060		Aminopeptidase N	2	53	0	53
IPI00221232.8	IPI00221232.8	7984	Q9UBI6	Q53GD1;Q69YP5	NP_061329	ENSP00000304013	HIT000001928;HIT000032539;HIT000027343	Guanine nucleotide-binding protein G(I)/G(S)/G(O) gamma-12 subunit	5	160	0	160
IPI00244512.2	IPI00244512.2	32210	Q6UWI4	Q5W0G8	NP_001007539	ENSP00000313079		Protein UNQ9166/PRO28631 precursor	3	105	0	105
IPI00291136.3	IPI00031821.1	30832	Q9Y287	Q9NX12;Q96B24;Q7Z528;Q5W0A3	NP_068839	ENSP00000258659	HIT000037482;HIT000001838;HIT000029730;HIT000049319;HIT000002978	Integral membrane protein 2B	2	77	0	77
IPI00291136.3	IPI00291136.3	109621	P12109	Q9BSA8;Q8TBN2;Q7Z645	NP_001839	ENSP00000355180;ENSP00000322014	HIT000053797	Collagen alpha 1(VI) chain precursor	2	77	0	77
IPI00291136.3	IPI00477987.1	18670		Q5W0A2				Integral membrane protein 2B	2	77	0	77
IPI00291866.5	IPI00005721.1	10536	P59665	Q6EZF6	NP_004075			Neutrophil defensin 1 precursor	2	81	0	81
IPI00291866.5	IPI00021827.3	10580	P59666	Q6EZE9	NP_005208	ENSP00000328359	HIT000040353	Neutrophil defensin 3 precursor	2	81	0	81
IPI00292150.4	IPI00292150.4	204059	Q14767	Q59EE6;Q6AZ94	NP_000419	ENSP00000261978	HIT000057099	Latent transforming growth factor-beta-binding protein 2 precursor	3	99	0	99
IPI00293088.4	IPI00293088.4	106649	P10253	Q8IWE7	NP_000143	ENSP00000305692;ENSP00000346310	HIT000052383	Lysosomal alpha-glucosidase precursor	7	303	0	303
IPI00294615.3	IPI00294615.3	52485	Q9UBX5	Q6IAL4	NP_006320	ENSP00000345008	HIT000045473;HIT000039447	Fibulin-5 precursor	2	139	0	139
IPI00294713.3	IPI00294713.3	77176	O00187-1		NP_006601	ENSP00000234505		Splice Isoform 1 of Mannan-binding lectin serine protease 2 precursor	5	256	0	256
IPI00295414.6	IPI00009866.6	49898	P13646-1		NP_705694	ENSP00000246635	HIT000031075	Splice Isoform 1 of Keratin, type I cytoskeletal 13"	2	60	0	60
IPI00295414.6	IPI00171196.1	46179			NP_002265	ENSP00000336604		Keratin 13 isoform b	2	60	0	60
IPI00295414.6	IPI00295414.6	143164	P39059	Q9UDC5	NP_001846		HIT000020740	Collagen alpha 1(XV) chain precursor	2	60	0	60
IPI00295741.4	IPI00295741.4	38766	P07858	Q6LAF9;Q503A6;Q8TAC7;Q5HYG5	NP_680093;NP_680090;NP_680092;NP_001899;NP_680091	ENSP00000345672;ENSP00000342070	HIT000056412;HIT000056886;HIT000034868;HIT000016937;HIT000056599;HIT000049455	Cathep	2	76	0	76
IPI00296099.5	IPI00022200.2	345167	P12111-1	Q53QF4	NP_004360	ENSP00000295550	HIT000016888	AlphA 3 type VI collAgen isoform 1 precursor	2	68	0	68
IPI00296099.5	IPI00072917.2	323455			NP_476506	ENSP00000295546		AlphA 3 type VI collAgen isoform 3 precursor	2	68	0	68
IPI00296099.5	IPI00072918.2	323698			NP_476507	ENSP00000315609		AlphA 3 type VI collAgen isoform 4 precursor	2	68	0	68
IPI00296099.5	IPI00220701.3	322808	P12111-2	Q63HQ4;Q59F25;Q8N4Z1;Q53QF6;Q6MZG6	NP_476508	ENSP00000315873	HIT000055691;HIT000056147	Splice Isoform 2 of Collagen alpha 3(VI) chain precursor	2	68	0	68
IPI00296099.5	IPI00296099.5	133321	P07996	Q7KYY3;Q59E99	NP_003237	ENSP00000260356		Thrombospondin-1 precursor	2	68	0	68
IPI00296099.5	IPI00376964.2	326804			NP_476505			AlphA 3 type VI collAgen isoform 2 precursor	2	68	0	68
IPI00296713.4	IPI00296713.4	68518	P28799-1	Q53HQ8;Q540U8	NP_002078	ENSP00000053867	HIT000035006;HIT000003082	Splice Isoform 1 of Granulins precursor	8	271	0	271
IPI00298971.1	IPI00298971.1	55069	P04004		NP_000629	ENSP00000226218	HIT000032180	Vitronectin precursor	6	177	0	177
IPI00302592.2	IPI00302592.2	282580		Q5HY53;Q60FE6;Q86TQ3;Q6NXF2;Q8TES4;Q8NF52;Q96C61		ENSP00000349183	HIT000024175;HIT000015294;HIT000014828;HIT000036834	Filamin A, alpha"	3	122	0	122
IPI00328113.2	IPI00328113.2	332682	P35555	Q9NP01;Q75N88;Q504W9;Q75N89	NP_000129	ENSP00000325527		Fibrillin-1 precursor	5	197	0	197
IPI00382950.1	IPI00382950.1	19204		Q14473				Beta-globin gene from a thalassemia patient, complete cds"	9	415	0	415
IPI00386630.1	IPI00386630.1	44792		Q96FD4			HIT000035198	TCN2 protein	4	115	0	115
IPI00387025.1	IPI00387025.1	11768	P01597					Ig kappa chain V-I region DEE	3	228	0	228
IPI00387025.1	IPI00387115.1	11882	P01620					Ig kappa chain V-III region SIE	3	228	0	228
IPI00387026.1	IPI00013955.1	122170	P15941-1					Splice Isoform 1 of Mucin-1 precursor	2	85	0	85
IPI00387026.1	IPI00218163.1	123009	P15941-2					Splice Isoform 2 of Mucin-1 precursor	2	85	0	85
IPI00387026.1	IPI00218164.1	121871	P15941-3					Splice Isoform 3 of Mucin-1 precursor	2	85	0	85
IPI00387026.1	IPI00218165.1	121090	P15941-4					Splice Isoform 4 of Mucin-1 precursor	2	85	0	85
IPI00387026.1	IPI00218169.1	27690	P15941-7					Splice Isoform 7 of Mucin-1 precursor	2	85	0	85
IPI00387026.1	IPI00218170.1	29715	P15941-8					Splice Isoform 8 of Mucin-1 precursor	2	85	0	85
IPI00387026.1	IPI00385161.1	16424		Q7Z542;Q7Z536				Mucin short variant SV10	2	85	0	85
IPI00387026.1	IPI00385173.2	27720		Q4VX37	NP_001018017			Mucin 1, transmembrane"	2	85	0	85
IPI00387026.1	IPI00387026.1	11895	P01598					Ig kappa chain V-I region EU	2	85	0	85
IPI00387026.1	IPI00607569.1	28558		Q4VX33;Q7Z547	NP_001018016			Mucin 1, transmembrane"	2	85	0	85
IPI00387026.1	IPI00607673.1	29745		Q4VX39	NP_002447	ENSP00000338983		Mucin 1, transmembrane"	2	85	0	85
IPI00387026.1	IPI00607844.1	49365		Q4VX32;Q9UMI8		ENSP00000330608		Mucin 1, transmembrane"	2	85	0	85
IPI00387118.1	IPI00387118.1	11853	P01623					Ig kappa chain V-III region WOL	2	157	0	157
IPI00395488.2	IPI00012325.3	49125	O95460-3		NP_085095	ENSP00000243983	HIT000010595	Splice Isoform 3 of Matrilin-4 precursor	2	104	0	104
IPI00395488.2	IPI00021939.1	65491	O95460-2		NP_003824	ENSP00000343164		Splice Isoform 2 of Matrilin-4 precursor	2	104	0	104
IPI00395488.2	IPI00030786.3	70210	O95460-1			ENSP00000255132		Splice Isoform 1 of Matrilin-4 precursor	2	104	0	104
IPI00395488.2	IPI00395488.2	72751		Q6UXL4;Q96CX1;Q6EMK4	NP_612449	ENSP00000306864		Vasorin	2	104	0	104
IPI00395783.4	IPI00395783.4	150099		O75441;Q8N2S1		ENSP00000320987		Hypothetical protein FLJ90018	6	183	0	183
IPI00399173.3	IPI00399173.3	189231			XP_370939			PREDICTED: similar to PI-3-kinase-related kinase SMG-1 isoform 1	2	60	0	60
IPI00410714.3	IPI00410714.3	15305	P69905	Q3MIF5;Q9NQT3;Q96T46;Q86YL2;Q53F97;Q6J1Z9;Q7Z7B4;Q7Z6G4;Q86YQ5;Q9BX83;Q4ZGM8;P78461;Q86YQ4;Q86YQ1;Q9NYR7;Q96KF1	NP_000508;NP_000549	ENSP00000251595;ENSP00000322421	HIT000032531;HIT000033843;HIT000053544;HIT		8	289	0	289
IPI00419442.1	IPI00419442.1	16336		Q96JD1;Q6PJ28;Q5NV88		ENSP00000328113	HIT000050868	IGLV6-57 protein	2	54	0	54
IPI00441043.1	IPI00441043.1	26042		Q6P5S8				Hypothetical protein	5	231	0	231
IPI00453473.5	IPI00453473.5	11229	P62805	Q6B823;Q6NWP7;Q6DRA9;Q6FGB8	NP_068803;NP_003535;NP_003530;NP_003529;NP_778224;NP_003486;NP_003534;NP_003532;NP_003536;NP_003539;NP_001029249;NP_003537;NP_003531;NP_003533	ENSP00000327355;ENSP00000350767;ENSP00000			6	237	0	237
IPI00465070.6	IPI00465070.6	15377	P68431	Q6NWP9;Q71DJ3;Q6NXU4;Q6NWP8	NP_003524;NP_066298;NP_003527;NP_003521;NP_003523;NP_003525;NP_003528;NP_003526;NP_003522;NP_003520	ENSP00000352252;ENSP00000329554;ENSP00000348500;ENSP00000230495;ENSP00000353783;ENSP			2	83	0	83
IPI00472610.2	IPI00413958.2	289548	Q14315-2			ENSP00000344002		Splice Isoform 2 of Filamin-C	6	267	0	267
IPI00472610.2	IPI00472610.2	53317		Q6PI81;Q9ULB6;Q6PJA4			HIT000038436;HIT000052486	IGHM protein	6	267	0	267
IPI00473011.2	IPI00473011.2	16028	P02042	Q3Y5H3	NP_000510			Hemoglobin delta subunit	2	90	0	90
IPI00550991.1	IPI00550991.1	50767	P01011-1		NP_001076	ENSP00000261981	HIT000051183;HIT000017916;HIT000034984;HIT000031597;HIT000042964	Alpha-1-antichymotrypsin precursor	6	273	0	273
IPI00553177.1	IPI00553177.1	46878	P01009	Q86U19;Q86U18;Q53XB8;Q9UCE6;Q13747;Q3I0J7	NP_001002235;NP_001002236;NP_000286	ENSP00000347148;ENSP00000348068	HIT000037235;HIT000035588;HIT000009448	Alpha-1-antitrypsin p	6	332	0	332
IPI00555628.1	IPI00555628.1	89862		Q59FL7				Neural cell adhesion molecule 1, 120 kDa isoform variant"	3	197	0	197
IPI00640523.1	IPI00640523.1	24279			NP_001025219			Prostate sPecific antigen isoform 4 PreProProtein	2	62	0	62
IPI00644379.1	IPI00644379.1	25965		Q15537			HIT000049078	Ig kappa chain C region	2	51	0	51
Proteins which share the same peptide(s) set were grouped by Mascot and anchor protein is a representative of the group selected by Mascot.

## Sheet: Pooled 2
Anchor protein	Accession number	Mass [Da]	SwissProt	TrEMBL	REFSEQ	ENSEMBL	H-INV	Name	# of unique peptides	MS2 protein score	MS3 protein score	MS2+3 protein score
IPI00000024.1	IPI00000024.1	111488	Q08174-1					Splice Isoform 1 of Protocadherin 1 precursor	2	73	0	73
IPI00000073.1	IPI00000073.1	137565	P01133	Q52LZ6;Q6QBS2	NP_001954	ENSP00000265171		Pro-epidermal growth factor precursor	2	63	0	63
IPI00000073.1	IPI00001592.1	63345	Q14956-2		NP_002501	ENSP00000258733		Splice Isoform 2 of Transmembrane glycoprotein NMB precursor	2	63	0	63
IPI00000073.1	IPI00470529.3	64623	Q14956-1		NP_001005340		HIT000041718	Splice Isoform 1 of Transmembrane glycoprotein NMB precursor	2	63	0	63
IPI00000760.1	IPI00000760.1	29911	O95865		NP_039268	ENSP00000229707	HIT000023501;HIT000009465;HIT000030412;HIT000001782		5	154	0	154
IPI00000760.1	IPI00465070.6	15377	P68431	Q6NWP9;Q71DJ3;Q6NXU4;Q6NWP8	NP_003524;NP_066298;NP_003527;NP_003521;NP_003523;NP_003525;NP_003528;NP_003526;NP_003522;NP_003520	ENSP00000352252;ENSP00000329554;ENSP00000348500;ENSP00000230495;ENSP00000353783;ENSP			5	154	0	154
IPI00000760.1	IPI00656072.1	15693		Q6ISV8				HIST1H3I protein	5	154	0	154
IPI00001754.1	IPI00001754.1	32962	Q9Y624	Q6FIB4	NP_058642;NP_653086;NP_653087;NP_653084	ENSP00000337141;ENSP00000345784	HIT000009939;HIT000025245;HIT000030478	Junctional adh	6	222	0	222
IPI00002543.1	IPI00002543.1	46542	Q9UKZ9	Q53EK6	NP_037495	ENSP00000295992	HIT000032713	Procollagen C-endopeptidase enhancer 2 precursor	4	118	0	118
IPI00002543.1	IPI00018276.1	93936		Q8NC33;Q9UJ47	NP_036542	ENSP00000310206	HIT000010948	Type I transmembrane receptor precursor	4	118	0	118
IPI00002543.1	IPI00306470.4	88231		Q9BW82		ENSP00000319215	HIT000029740	SEZ6L2 protein	4	118	0	118
IPI00002543.1	IPI00419722.2	99038		Q6UXD5	NP_963869	ENSP00000312550		PSK-1	4	118	0	118
IPI00002543.1	IPI00645828.1	92363		Q9UJ46;Q9UJ45			HIT000010679	Type I transmembrane receptor precursor	4	118	0	118
IPI00004656.1	IPI00004656.1	13820	P61769	Q9UM88;Q540F8;Q6IAT8;Q9UCK0;Q9UD48	NP_004039	ENSP00000340858	HIT000041620	Beta-2-microglobulin precursor	3	117	0	117
IPI00004656.1	IPI00384406.1	12543		Q9UL90				Myosin-reactive immunoglobulin heavy chain variable region	3	117	0	117
IPI00004656.1	IPI00479708.4	68052	P20769	Q9BU10;Q6GMX5;Q9BQB8;Q8WUX4;Q8WUK1		ENSP00000216649	HIT000032652;HIT000038775;HIT000031320;HIT000030711;HIT000038567	IGHM protein	3	117	0	117
IPI00005038.1	IPI00005038.1	14542	P52758	Q6IBG0	NP_005827	ENSP00000254878	HIT000035887;HIT000034878	Ribonuclease UK114	7	280	0	280
IPI00006971.2	IPI00006971.2	82822		Q3SX55;Q9HCU0;Q96KB6	NP_065137	ENSP00000308117	HIT000010562	Tumor endothelial marker 1	3	130	0	130
IPI00006988.1	IPI00006988.1	12096	Q9HD89	Q540D9	NP_065148	ENSP00000221515		Resistin precursor	2	61	0	61
IPI00006988.1	IPI00016152.7	14857	Q99576-1	Q5H9S3;Q5JRJ1	NP_004080	ENSP00000314655	HIT000047811;HIT000024457	Splice Isoform 1 of TSC22 domain family protein 3	2	61	0	61
IPI00006988.1	IPI00168008.1	22655	Q99576-3	Q5JRI9	NP_932174	ENSP00000288274	HIT000017512;HIT000017536;HIT000056501	Splice Isoform 3 of TSC22 domain family protein 3	2	61	0	61
IPI00006988.1	IPI00549492.3	8724	Q99576-2	Q5JRJ2	NP_001015881			Splice Isoform 2 of TSC22 domain family protein 3	2	61	0	61
IPI00006988.1	IPI00644685.1	12303		Q5JRJ0			HIT000038297	Delta sleep inducing peptide, immunoreactor"	2	61	0	61
IPI00007047.1	IPI00007047.1	10885	P05109	Q5SY70;Q9UCM6	NP_002955	ENSP00000271846	HIT000032528	Calgranulin A	6	196	0	196
IPI00007221.1	IPI00007221.1	45787	P05154		NP_000615	ENSP00000298842;ENSP00000333203	HIT000034075;HIT000024306	Plasma serine protease inhibitor precursor	4	188	0	188
IPI00007244.1	IPI00007244.1	84784	P05164-1	Q9UCL7	NP_000241	ENSP00000225275		Splice Isoform H17 of Myeloperoxidase precursor	4	102	0	102
IPI00007797.2	IPI00007797.2	15366	Q01469		NP_001435	ENSP00000297258;ENSP00000300149	HIT000038662	Fatty acid-binding protein, epidermal"	8	390	0	390
IPI00007797.2	IPI00448985.1	25790		Q6PJF2			HIT000037562	Hypothetical protein	8	390	0	390
IPI00007797.2	IPI00549747.2	26103		Q6PIL8			HIT000041542	Hypothetical protein	8	390	0	390
IPI00007884.2	IPI00007884.2	12699		Q9UL83		ENSP00000303619;ENSP00000303729		Myosin-reactive immunoglobulin light chain variable region	2	88	0	88
IPI00008178.2	IPI00008178.2	7336	P54710-1		NP_001671	ENSP00000292079	HIT000036187	Splice Isoform 1 of Sodium/potassium-transporting ATPase gamma chain	2	76	0	76
IPI00008554.1	IPI00008554.1	16882	P03950	Q6P5T2;Q53X86	NP_001136	ENSP00000336762	HIT000054099	Angiogenin precursor	6	146	0	146
IPI00008580.1	IPI00008580.1	15228	P03973	Q6LDI0	NP_003055	ENSP00000342082	HIT000038907	Antileukoproteinase 1 precursor	3	89	0	89
IPI00009028.1	IPI00009028.1	22951	P05452	Q68DS3;Q6FGX6	NP_003269	ENSP00000296130	HIT000035170	Tetranectin precursor	2	60	0	60
IPI00009901.1	IPI00009901.1	14640	P61970		NP_005787	ENSP00000219169	HIT000030816	Nuclear transport factor 2	8	298	0	298
IPI00010290.1	IPI00010290.1	14256	P07148	Q6FGL7	NP_001434	ENSP00000295834	HIT000041727	Fatty acid-binding protein, liver"	7	321	0	321
IPI00010402.2	IPI00010402.2	24108	Q9H299	Q5T122;Q86Z22	NP_112576	ENSP00000270792	HIT000040955;HIT000008158	Hypothetical protein	5	258	0	258
IPI00010402.2	IPI00012503.1	59899	P07602-1	Q5JQ36	NP_002769	ENSP00000353372	HIT000031837;HIT000030459	Splice Isoform Sap-mu-0 of Proactivator polypeptide precursor	5	258	0	258
IPI00010402.2	IPI00219825.2	63647	P07602-3	Q59EN5;Q5JQ37;Q53FJ5		ENSP00000350063	HIT000049061;HIT000033332	Prosaposin	5	258	0	258
IPI00010477.1	IPI00010477.1	39835	O00182-1		NP_033665	ENSP00000318214		Splice Isoform Long of Galectin-9	5	220	0	220
IPI00010477.1	IPI00013698.1	45077	Q13510	Q53H01	NP_808592	ENSP00000262097	HIT000037585	Acid ceramidase precursor	5	220	0	220
IPI00010477.1	IPI00642660.1	42158					HIT000023129	Acid ceramidase precursor	5	220	0	220
IPI00010675.1	IPI00010675.1	15130	Q03403		NP_005414	ENSP00000291526	HIT000041738	Trefoil factor 2 precursor	4	141	0	141
IPI00010676.1	IPI00010676.1	38607	Q03405-1	Q9BWT0	NP_002650	ENSP00000221264	HIT000031184	Splice Isoform 1 of Urokinase plasminogen activator surface receptor precursor	2	98	0	98
IPI00010676.1	IPI00655677.1	44332					HIT000009799	Similar to glyceraldehyde-3-phosphate dehydrogenase	2	98	0	98
IPI00010858.1	IPI00006608.1	87914	P05067-1		NP_000475	ENSP00000284981		Splice Isoform APP770 of Amyloid beta A4 protein precursor	2	56	0	56
IPI00010858.1	IPI00219187.1	83889	P05067-7	Q6P0P4		ENSP00000350578		Splice Isoform L-APP733 of Amyloid beta A4 protein precursor	2	56	0	56
IPI00010858.1	IPI00412681.2	86012	P05067-9			ENSP00000351796		Splice Isoform L-APP752 of Amyloid beta A4 protein precursor	2	56	0	56
IPI00010858.1	IPI00412924.2	85791	P05067-8	Q6GSC0	NP_958816			Splice Isoform APP751 of Amyloid beta A4 protein precursor	2	56	0	56
IPI00011229.1	IPI00011229.1	45037	P07339		NP_001900	ENSP00000236671	HIT000037529;HIT000049449	Cathepsin D precursor	2	55	0	55
IPI00011229.1	IPI00026314.1	86043	P06396	Q5T0I2	NP_000168	ENSP00000277268	HIT000040076	Gelsolin precursor	2	55	0	55
IPI00011229.1	IPI00641047.1	29107		Q5T0I0				Gelsolin	2	55	0	55
IPI00011229.1	IPI00647556.1	26126		Q5T0I1;Q69YR8				Gelsolin	2	55	0	55
IPI00011264.1	IPI00005732.1	57739	P36896-1		NP_004293	ENSP00000257963	HIT000052420;HIT000029464	Splice Isoform 1 of Activin receptor type 1B precursor	3	154	0	154
IPI00011264.1	IPI00218980.1	54289	P36896-2		NP_064732			Splice Isoform 2 of Activin receptor type 1B precursor	3	154	0	154
IPI00011264.1	IPI00297220.1	55261	P36896-3		NP_064733			Splice Isoform 3 of Activin receptor type 1B precursor	3	154	0	154
IPI00011302.1	IPI00011302.1	14795	P13987	Q6FHM9	NP_000602;NP_976074;NP_976076;NP_976075	ENSP00000342596;ENSP00000340210	HIT000030462	CD59 glycoprotein precursor	5	211	0	211
IPI00011302.1	IPI00643914.1	462830		Q5SQD3				Tenascin XB	5	211	0	211
IPI00011302.1	IPI00644296.1	462872		Q5ST74;Q9NPK6;O95681;Q9Y464;Q9NPK7				Tenascin XB	5	211	0	211
IPI00011604.1	IPI00011604.1	19127	P23434	Q6QN92;Q53XL7;Q96GY5;Q6IAT2	NP_004474	ENSP00000315716;ENSP00000319531	HIT000039027;HIT000029921;HIT000034161	Glycine cleavage system H protein, mitochondrial precursor"	2	82	0	82
IPI00011694.1	IPI00011694.1	27111	P07477	Q5NV57	NP_002760	ENSP00000290968		Trypsin I precursor	2	58	0	58
IPI00011694.1	IPI00456492.2	228787		Q7Z2L4;Q5TZA2;Q66GT7	NP_055490	ENSP00000072205	HIT000000162	Ciliary rootlet coiled-coil, rootletin"	2	58	0	58
IPI00011694.1	IPI00644892.1	214724		Q5TZA0;Q7Z5D7				Ciliary rootlet coiled-coil, rootletin"	2	58	0	58
IPI00011899.1	IPI00011899.1	29944	Q13145	Q9NXZ6;Q53G66	NP_036474	ENSP00000224324	HIT000038578	BMP and activin membrane-bound inhibitor homolog precursor	2	68	0	68
IPI00012113.1	IPI00012113.1	19540	O00526	Q9UEE8;Q53YV0	NP_006751	ENSP00000264031		Uroplakin-2 precursor	4	152	0	152
IPI00012386.1	IPI00012386.1	60072	O43405	Q96IU6	NP_004077	ENSP00000216361	HIT000043235;HIT000033085	Cochlin precursor	3	108	0	108
IPI00012503.1	IPI00333541.4	283192	P21333	Q5HY55;Q60FE5	NP_001447	ENSP00000353467		Filamin-A	6	220	0	220
IPI00012503.1	IPI00644576.1	279115		Q5HY54				Filamin A, alpha"	6	220	0	220
IPI00012989.2	IPI00012989.2	114357	O00754	Q59E90	NP_000519	ENSP00000221363	HIT000029880	Mannosidase, alpha, class 2B, MeMber 1 precursor"	5	172	0	172
IPI00013885.1	IPI00013885.1	27947	P31944	Q3SYC9	NP_036246	ENSP00000221740		Caspase-14 precursor	9	386	0	386
IPI00013895.1	IPI00013895.1	11847	P31949		NP_005611	ENSP00000271638	HIT000036654;HIT000030390	Calgizzarin	4	184	0	184
IPI00013895.1	IPI00021885.1	95656	P02671-1		NP_000499	ENSP00000306361		Splice Isoform 1 of Fibrinogen alpha chain precursor	4	184	0	184
IPI00013895.1	IPI00029717.1	70227	P02671-2	Q86Z09;Q8WW76;Q4QQH7	NP_068657	ENSP00000351465		Splice Isoform 2 of Fibrinogen alpha chain precursor	4	184	0	184
IPI00013945.1	IPI00013945.1	72451	P07911	Q6ZS84;Q540J6;Q8IYG0;Q8NHW8	NP_003352;NP_001008390	ENSP00000306279	HIT000051572;HIT000012336;HIT000047521;HIT000047516	Uromodulin precursor	8	324	0	324
IPI00013972.1	IPI00013972.1	38415	P31997		NP_001807	ENSP00000244336	HIT000040167	Carcinoembryonic antigen-related cell adhesion molecule 8 precursor	2	106	0	106
IPI00013972.1	IPI00021000.1	35572	P10451-1	Q4W597		ENSP00000237623	HIT000037985;HIT000014345	Splice Isoform A of Osteopontin precursor	2	106	0	106
IPI00013972.1	IPI00218874.1	33995	P10451-2					Splice Isoform B of Osteopontin precursor	2	106	0	106
IPI00013972.1	IPI00218875.1	32507	P10451-3	Q567T5;Q3LGB0		ENSP00000354042	HIT000056650	Splice Isoform C of Osteopontin precursor	2	106	0	106
IPI00013972.1	IPI00306339.3	33994			NP_000573	ENSP00000237622	HIT000039647;HIT000032988	Secreted phoSphoprotein 1	2	106	0	106
IPI00013972.1	IPI00385896.1	33167	P10451-4			ENSP00000351971		Splice Isoform D of Osteopontin precursor	2	106	0	106
IPI00015689.4	IPI00289926.6	54117	Q8NHJ6-1	Q6FGQ9	NP_006838	ENSP00000270452	HIT000040188	Splice Isoform 1 of Leukocyte immunoglobulin-like receptor subfamily B member 4 precursor	2	61	0	61
IPI00015689.4	IPI00375601.1	49481	Q8NHJ6-2					Splice Isoform 2 of Leukocyte immunoglobulin-like receptor subfamily B member 4 precursor	2	61	0	61
IPI00017601.1	IPI00010858.1	29293	P07288	Q6LDS3;Q546G3	NP_001639	ENSP00000314151	HIT000032363;HIT000053508	Prostate-specific antigen precursor	2	66	0	66
IPI00017601.1	IPI00017601.1	122983	P00450	Q6NSB2	NP_000087	ENSP00000264613	HIT000020145	Ceruloplasmin precursor	2	66	0	66
IPI00017601.1	IPI00040297.2	26756		Q15096	NP_001025218	ENSP00000314459		Prostate sPecific antigen isoform 3 PreProProtein	2	66	0	66
IPI00017601.1	IPI00383517.1	25556		Q8IXI4				Prostate specific antigen precursor	2	66	0	66
IPI00017601.1	IPI00386036.1	24839		Q8NCW4	NP_001025220	ENSP00000353829		Prostate specific antigen precursor	2	66	0	66
IPI00017601.1	IPI00386209.1	19944		Q96A30;Q15098	NP_001025221			Putative preproPSA-RP2 precursor	2	66	0	66
IPI00017704.2	IPI00017704.2	15918	Q14019		NP_066972	ENSP00000262428	HIT000037639;HIT000052768;HIT000053978;HIT000035091;HIT000009307;HIT000034758	Coactosin-like protein	9	373	0	373
IPI00018236.1	IPI00018236.1	21265	P17900					Ganglioside GM2 activator precursor	4	111	0	111
IPI00018236.1	IPI00328493.1	15734		Q86SX2				Full-length cDNA clone CS0DL004YM19 of B cells	4	111	0	111
IPI00018236.1	IPI00383953.1	16419		O95973				VH4 heavy chain variable region precursor	4	111	0	111
IPI00018236.1	IPI00385059.1	13008		Q7Z3Y6				Rearranged VH4-34 V gene segment	4	111	0	111
IPI00018276.1	IPI00017696.1	78174	P09871		NP_958850;NP_001725	ENSP00000328173	HIT000008583;HIT000011797	Complement C1s subcomponent precursor	2	84	0	84
IPI00018276.1	IPI00385294.2	54364	P04281	Q68D96				Hypothetical protein DKFZp686M10257	2	84	0	84
IPI00018305.3	IPI00018305.3	32666	P17936	Q6P1M6	NP_000589	ENSP00000275521	HIT000020846;HIT000038489;HIT000029281;HIT000045097;HIT000012888	Insulin-like growth factor binding protein 3 precursor	2	89	0	89
IPI00018305.3	IPI00289334.1	280188	O75369-1	Q59EC2	NP_001448	ENSP00000295956	HIT000025862	Splice Isoform 1 of Filamin-B	2	89	0	89
IPI00018305.3	IPI00382696.1	277637	O75369-2					Splice Isoform 2 of Filamin-B	2	89	0	89
IPI00018305.3	IPI00382697.1	275879	O75369-3			ENSP00000232447		Splice Isoform 3 of Filamin-B	2	89	0	89
IPI00018305.3	IPI00382698.1	232499	O75369-4			ENSP00000349819		Splice Isoform 4 of Filamin-B	2	89	0	89
IPI00018305.3	IPI00382699.1	232001	O75369-5					Splice Isoform 5 of Filamin-B	2	89	0	89
IPI00018305.3	IPI00382700.1	273327	O75369-6					Splice Isoform 6 of Filamin-B	2	89	0	89
IPI00018534.3	IPI00018534.3	13813	Q99880	Q52LW9	NP_003510	ENSP00000330559	HIT000034472	Histone H2B.c	5	188	0	188
IPI00019038.1	IPI00019038.1	16982	P61626		NP_000230	ENSP00000261267	HIT000049420;HIT000031733	Lysozyme C precursor	9	332	0	332
IPI00019580.1	IPI00019580.1	93247	P00747	Q68DS2;Q5TEH4;Q9UBQ9;Q9UMI2	NP_000292	ENSP00000241669		Plasminogen precursor	2	75	0	75
IPI00019954.4	IPI00019954.4	16785	Q15828	Q6IBD2;Q540N7	NP_001314	ENSP00000311313	HIT000017258;HIT000041285	Cystatin M precursor	6	273	0	273
IPI00020687.1	IPI00020687.1	8843	P00995		NP_003113	ENSP00000296695	HIT000040028	Pancreatic secretory trypsin inhibitor precursor	3	77	0	77
IPI00020687.1	IPI00100585.1	34684	Q9NY26	Q6IAD8;Q5T4K1	NP_055252	ENSP00000309710;ENSP00000348535	HIT000030995;HIT000033513;HIT000031470;HIT000036628	Zinc	3	77	0	77
IPI00020687.1	IPI00641194.1	25834		Q5T4K4				Solute carrier family 39	3	77	0	77
IPI00020687.1	IPI00643494.1	34329		Q5T4K3				Solute carrier family 39	3	77	0	77
IPI00021000.1	IPI00013955.1	122170	P15941-1					Splice Isoform 1 of Mucin-1 precursor	3	102	0	102
IPI00021000.1	IPI00218163.1	123009	P15941-2					Splice Isoform 2 of Mucin-1 precursor	3	102	0	102
IPI00021000.1	IPI00218164.1	121871	P15941-3					Splice Isoform 3 of Mucin-1 precursor	3	102	0	102
IPI00021000.1	IPI00218165.1	121090	P15941-4					Splice Isoform 4 of Mucin-1 precursor	3	102	0	102
IPI00021000.1	IPI00218169.1	27690	P15941-7					Splice Isoform 7 of Mucin-1 precursor	3	102	0	102
IPI00021000.1	IPI00218170.1	29715	P15941-8					Splice Isoform 8 of Mucin-1 precursor	3	102	0	102
IPI00021000.1	IPI00385161.1	16424		Q7Z542;Q7Z536				Mucin short variant SV10	3	102	0	102
IPI00021000.1	IPI00385173.2	27720		Q4VX37	NP_001018017			Mucin 1, transmembrane"	3	102	0	102
IPI00021000.1	IPI00607569.1	28558		Q4VX33;Q7Z547	NP_001018016			Mucin 1, transmembrane"	3	102	0	102
IPI00021000.1	IPI00607673.1	29745		Q4VX39	NP_002447	ENSP00000338983		Mucin 1, transmembrane"	3	102	0	102
IPI00021000.1	IPI00607844.1	49365		Q4VX32;Q9UMI8		ENSP00000330608		Mucin 1, transmembrane"	3	102	0	102
IPI00021434.1	IPI00021434.1	12718	P19957	Q6FG74;Q6LD69	NP_002629	ENSP00000243924	HIT000035141	Elafin precursor	5	174	0	174
IPI00021439.1	IPI00021439.1	42052	P60709	Q9UE89;Q53G76;Q562U1;Q96E67;Q96FU6;Q9UMN3;Q562X7;Q96HG5;Q96B34;Q6PJ43;Q53G99;Q96DE1;Q562S0;Q53GK6	NP_001092	ENSP00000158302;ENSP00000349960	HIT000014625;HIT000049333;HIT000035998;HIT000030870;HIT000049428;H		8	305	0	305
IPI00021828.1	IPI00021828.1	11190	P04080	Q76LA1	NP_000091	ENSP00000291568	HIT000034985;HIT000031523	Cystatin B	3	140	0	140
IPI00021828.1	IPI00384016.1	29892		Q86SW4;Q6LEQ7		ENSP00000238671		Full-length cDNA 5-PRIME end of clone CS0DJ009YL13 of T cells	3	140	0	140
IPI00021828.1	IPI00420108.4	48952	P36957	Q7LDY7;Q6IBS5	NP_001924	ENSP00000335304	HIT000030750;HIT000029499	Dihydrolipoyllysine-residue succinyltransferase component of 2- oxoglutarate dehydrogenase complex, mito"	3	140	0	140
IPI00022052.1	IPI00022052.1	28460	O76076		NP_003872	ENSP00000190983	HIT000038129	WNT1 inducible signaling pathway protein 2 precursor	3	74	0	74
IPI00022283.1	IPI00022283.1	9599	P04155		NP_003216	ENSP00000291527	HIT000041732	Trefoil factor 1 precursor	2	58	0	58
IPI00022290.1	IPI00022290.1	7814	P60022	Q86SQ8	NP_005209	ENSP00000297439	HIT000051106;HIT000053196	Beta-defensin 1 precursor	2	56	0	56
IPI00022290.1	IPI00024642.2	56123		Q96A33;Q96JZ7;Q9NRG3;Q96D00	NP_064583	ENSP00000225726	HIT000011058;HIT000011116;HIT000036301;HIT000034067;HIT000002367	Hypothetical protein FLJ14938	2	56	0	56
IPI00022290.1	IPI00385944.1	22759		Q9H3E4		ENSP00000319863		MSTP041	2	56	0	56
IPI00022418.1	IPI00022418.1	266034	P02751-1			ENSP00000352696		Splice Isoform 1 of Fibronectin precursor	15	541	0	541
IPI00022426.1	IPI00022426.1	39886	P02760	P78491;Q5TBD7;P78492	NP_001624	ENSP00000265132	HIT000052567	AMBP protein precursor	7	242	0	242
IPI00022429.3	IPI00022429.3	23725	P02763	Q5T539;Q5U067	NP_000598	ENSP00000349711;ENSP00000259396	HIT000040156	Alpha-1-acid glycoprotein 1 precursor	2	75	0	75
IPI00022432.1	IPI00022432.1	15991	P02766	Q8TDB1;Q549C7;Q6IB96;Q8TDB2;Q53WY6	NP_000362	ENSP00000237014	HIT000038962;HIT000032365	Transthyretin precursor	4	138	0	138
IPI00022434.2	IPI00022434.2	73881	P02768	Q645G4;Q5D0D7;Q56G89;Q68DN5	NP_000468	ENSP00000295897	HIT000042046;HIT000051578;HIT000052163	ALB protein	24	864	0	864
IPI00022463.1	IPI00022463.1	79280	P02787	Q53H26	NP_001054	ENSP00000264998	HIT000057180	Serotransferrin precursor	3	84	0	84
IPI00022608.1	IPI00022608.1	253813	Q92673		NP_003096	ENSP00000260197		Sortilin-related receptor precursor	3	70	0	70
IPI00022620.1	IPI00022620.1	11805	P55000	Q53YJ6;Q6PUA6	NP_065160	ENSP00000246515		Secreted Ly-6/uPAR related protein 1 precursor	5	156	0	156
IPI00022661.3	IPI00022661.3	58162	Q92692-1	Q7Z456		ENSP00000252483		Splice Isoform Delta of Poliovirus receptor related protein 2 precursor	2	62	0	62
IPI00022810.1	IPI00022810.1	52607	P53634	Q8WY99;Q53G93;Q71E76	NP_001805	ENSP00000227266	HIT000050494	Dipeptidyl-peptidase I precursor	4	123	0	123
IPI00022895.6	IPI00022895.6	55936	P04217	Q68CK0	NP_570602	ENSP00000263100	HIT000012499	Alpha-1B-glycoprotein precursor	8	287	0	287
IPI00022974.1	IPI00022974.1	16847	P12273		NP_002643	ENSP00000291009	HIT000035139;HIT000035140	Prolactin-inducible protein precursor	8	282	0	282
IPI00022974.1	IPI00218192.1	101521	Q14624-2			ENSP00000340520	HIT000055969	Splice Isoform 2 of Inter-alpha-trypsin inhibitor heavy chain H4 precursor	8	282	0	282
IPI00022974.1	IPI00294193.3	103522	Q14624-1	Q68DH2	NP_002209	ENSP00000266041		Splice Isoform 1 of Inter-alpha-trypsin inhibitor heavy chain H4 precursor	8	282	0	282
IPI00023673.1	IPI00023673.1	66202	Q08380		NP_005558	ENSP00000262776	HIT000037304;HIT000030866;HIT000031346	Galectin-3 binding protein precursor	3	150	0	150
IPI00023673.1	IPI00216298.5	11884	P10599	Q5T937;Q9UDG5	NP_003320	ENSP00000259332	HIT000031528;HIT000054092	Thioredoxin	3	150	0	150
IPI00023673.1	IPI00552768.1	9674		O60744;Q5T936			HIT000055894	Thioredoxin	3	150	0	150
IPI00023728.1	IPI00023728.1	36340	Q92820		NP_003869	ENSP00000260118	HIT000039846	Gamma-glutamyl hydrolase precursor	4	120	0	120
IPI00024284.4	IPI00024284.4	479248	P98160	Q59EG0;Q5VU27	NP_005520	ENSP00000270945	HIT000046389	Basement membrane-specific heparan sulfate proteoglycan core protein precursor	17	603	0	603
IPI00025204.1	IPI00025204.1	39603	O43866		NP_005885	ENSP00000178510	HIT000041860	CD5 antigen-like precursor	4	190	0	190
IPI00025276.1	IPI00025276.1	471178	P22105-1	O95682;Q9UC10;Q9NPK8;Q9NPK9;O95680	NP_061978	ENSP00000309032		Splice Isoform XB of Tenascin-X precursor	4	186	0	186
IPI00025285.1	IPI00025285.1	13863	O75348	Q9BTN3;Q6IB33	NP_004879	ENSP00000259415	HIT000001721;HIT000033802;HIT000031602	Vacuolar ATP synthase subunit G 1	3	112	0	112
IPI00025318.1	IPI00025318.1	12766	O75368	Q3SYL1	NP_003013	ENSP00000253481	HIT000025314;HIT000037645;HIT000008166;HIT000048881	SH3 domain-binding glutamic acid-rich-like protein	6	233	0	233
IPI00025418.1	IPI00025418.1	296010	Q02388	Q59F16	NP_000085	ENSP00000332371		Collagen alpha 1(VII) chain precursor	2	80	0	80
IPI00026154.1	IPI00026154.1	60228	P14314		NP_001001329		HIT000036292;HIT000049934	Glucosidase II beta subunit precursor	2	55	0	55
IPI00027038.1	IPI00026197.4	19962	P06312			ENSP00000283657		Ig kappa chain V-IV region precursor	7	197	0	197
IPI00027038.1	IPI00386132.1	14737	P06313					Ig kappa chain V-IV region JI precursor	7	197	0	197
IPI00027462.1	IPI00027462.1	13291	P06702	Q6FGA1	NP_002956	ENSP00000295382	HIT000053198	Calgranulin B	7	262	0	262
IPI00027848.1	IPI00027848.1	168870	P22897	Q5VSJ2	NP_002429	ENSP00000239761		Macrophage mannose receptor precursor	3	103	0	103
IPI00028450.1	IPI00382532.2	435036		O75370;Q4JFL9;Q59H78;Q9UC71;Q03839;Q03837;Q01720;Q03838;Q5T583	NP_002007	ENSP00000271820		Filaggrin	2	74	0	74
IPI00028450.1	IPI00654788.1	133528		Q15206;Q05331				Profilaggrin	2	74	0	74
IPI00029658.1	IPI00029658.1	56885	Q12805-1	Q541U7;Q580Q6	NP_004096	ENSP00000308225;ENSP00000347596;ENSP00000233729	HIT000036680	Splice Isoform 1 of EGF-containing fibulin-like extracellular matrix protein 1 precursor	2	76	0	76
IPI00029699.1	IPI00006154.1	31543	P36980-1	Q5T9T1	NP_005657	ENSP00000256787	HIT000039448	Splice Isoform Long of Complement factor H-related protein 2 precursor	4	152	0	152
IPI00029699.1	IPI00029699.1	17286	P34096	Q53XB4	NP_919412;NP_919411;NP_002928	ENSP00000313031;ENSP00000307096	HIT000017289;HIT000037160	Ribonuclease 4 precursor	4	152	0	152
IPI00029699.1	IPI00218949.1	28734	P36980-2					Splice Isoform Short of Complement factor H-related protein 2 precursor	4	152	0	152
IPI00030877.2	IPI00030877.2	18546	O60613-1	Q4GZG7	NP_004252	ENSP00000354426		15 kDa selenoprotein isoform 1 precursor	2	94	0	94
IPI00031616.5	IPI00031616.5	12566		Q9BRT3	NP_115715	ENSP00000269578	HIT000032585	Chromosome 17 open reading frame 37	6	157	0	157
IPI00032179.2	IPI00032179.2	53114	P01008	Q7KZ97;Q9UE54;Q5TC78	NP_000479	ENSP00000236260		Antithrombin III variant	2	65	0	65
IPI00032293.1	IPI00032293.1	16017	P01034	Q6FGW9	NP_000090	ENSP00000217421	HIT000036116;HIT000056170	Cystatin C precursor	9	506	0	506
IPI00032294.1	IPI00032294.1	16489	P01036		NP_001890	ENSP00000217423	HIT000049809	Cystatin S precursor	7	229	0	229
IPI00032325.1	IPI00032325.1	11000	P01040	Q6IB90	NP_005204	ENSP00000264474	HIT000034909	Cystatin A	7	275	0	275
IPI00056309.1	IPI00056309.1	9093	Q969E1		NP_443203	ENSP00000296877		Liver-expressed antimicrobial peptide 2 precursor	3	82	0	82
IPI00063827.1	IPI00015689.4	69233	Q6P5W5-1		NP_570901	ENSP00000301305	HIT000008811	Splice Isoform 1 of Zinc transporter ZIP4 precursor	2	53	0	53
IPI00063827.1	IPI00063827.1	22446	Q96IU4-1		NP_116139	ENSP00000318248;ENSP00000354841	HIT000033087;HIT000054164	Splice Isoform 1 of CCG1-interacting factor B	2	53	0	53
IPI00063827.1	IPI00107584.1	67462			NP_060237	ENSP00000276833		Solute carrier family 39 (zinc tranSporter), member 4 iSoform 1"	2	53	0	53
IPI00063827.1	IPI00654595.1	66975	Q6P5W5-2	Q9NX22			HIT000002964;HIT000030577;HIT000002809;HIT000003170	Splice Isoform 2 of Zinc transporter ZIP4 precursor	2	53	0	53
IPI00064377.2	IPI00064377.2	47146	Q969Z4		NP_689408;NP_116260	ENSP00000308550;ENSP00000064780	HIT000011171;HIT000037917	Tumor necrosis factor receptor superfamily member 19L precursor	2	89	0	89
IPI00082931.1	IPI00025846.1	101324	Q02487-1	Q63HM4;Q68DY8	NP_077740	ENSP00000280904	HIT000057072	Splice Isoform 2A of Desmocollin-2 precursor	3	72	0	72
IPI00082931.1	IPI00082931.1	18598	Q9UBC9		NP_005407	ENSP00000330391;ENSP00000295367	HIT000038141	Small proline-rich protein 3	3	72	0	72
IPI00082931.1	IPI00220146.1	94907	Q02487-2		NP_004940	ENSP00000251081		Splice Isoform 2B of Desmocollin-2 precursor	3	72	0	72
IPI00103871.3	IPI00103871.3	108417	Q8WZ75-1		NP_061928	ENSP00000304945	HIT000008469;HIT000011124	Splice Isoform 1 of Roundabout homolog 4 precursor	2	69	0	69
IPI00106808.2	IPI00106808.2	29493		Q3YBM2;Q5BJI2;Q9Y609;Q9BT42	NP_054739	ENSP00000223298;ENSP00000318409	HIT000022159;HIT000031885;HIT000048796;HIT000003316;HIT000036790	LR8-like protein	3	142	0	142
IPI00106808.2	IPI00217963.2	51447	P08779	Q16195	NP_005548	ENSP00000301653	HIT000052148	Keratin, type I cytoskeletal 16"	3	142	0	142
IPI00106808.2	IPI00384444.4	51744	P02533		NP_000517	ENSP00000167586	HIT000052692;HIT000031101;HIT000038549	Keratin, type I cytoskeletal 14"	3	142	0	142
IPI00107555.1	IPI00107555.1	15421	P35080-2	Q4VBQ4	NP_002619			Profilin 2, isoform b"	3	108	0	108
IPI00160130.2	IPI00160130.2	407262		Q5VTA6;Q59ED1;Q7LC53;O60494	NP_001072	ENSP00000265929		Intrinsic factor-B12 receptor precursor	6	190	0	190
IPI00166039.1	IPI00166039.1	26363		Q8N114;Q9BV58;Q96MW8;Q69YY9;Q8NHL9	NP_057563	ENSP00000296444	HIT000027480;HIT000044525;HIT000024575;HIT000012942;HIT000030432	Scotin	2	57	0	57
IPI00170635.1	IPI00170635.1	27307	Q8WVN6	Q53G27;Q53G63	NP_002995	ENSP00000269389	HIT000038100	Secreted and transmembrane protein 1 precursor	2	107	0	107
IPI00178352.3	IPI00027745.3	75011	P08236-1	Q549U0	NP_000172	ENSP00000302728	HIT000036543	Splice Isoform Long of Beta-glucuronidase precursor	5	183	0	183
IPI00178352.3	IPI00219516.1	69424	P08236-2			ENSP00000340734		Splice Isoform Short of Beta-glucuronidase precursor	5	183	0	183
IPI00179330.5	IPI00179330.5	18293	P62979	Q8WYN9;Q5RKT7	NP_002945	ENSP00000272317	HIT000049243;HIT000030375	Ubiquitin and ribosomal protein S27a	3	96	0	96
IPI00181753.4	IPI00181753.4	47067		Q9H8S1			HIT000006622	Hypothetical protein FLJ13286	4	149	0	149
IPI00215746.2	IPI00011264.1	38777	Q03591	Q5TFM6	NP_002104	ENSP00000251421	HIT000037671	Complement factor H-related protein 1 precursor	5	164	0	164
IPI00215746.2	IPI00215746.2	14692	P15090	Q6IBA1	NP_001433	ENSP00000256104	HIT000031688	Fatty acid-binding protein, adipocyte"	5	164	0	164
IPI00215746.2	IPI00514778.1	31750		Q5TFM5				Complement factor H-related 1	5	164	0	164
IPI00215894.1	IPI00215894.1	48936	P01042-2	Q53EQ0;Q6PAU9	NP_000884	ENSP00000287611		Splice Isoform LMW of Kininogen-1 precursor	10	317	0	317
IPI00216088.2	IPI00216088.2	15723	P29373		NP_001869	ENSP00000271558	HIT000030141	Cellular retinoic acid binding protein 2	7	262	0	262
IPI00216298.5	IPI00013179.1	21243	P41222	Q5SQ10	NP_000945	ENSP00000224167	HIT000032538	Prostaglandin-H2 D-isomerase precursor	4	172	0	172
IPI00216298.5	IPI00513767.2	23161		Q5SQ09				Prostaglandin D2 synthase 21kDa	4	172	0	172
IPI00216691.4	IPI00216691.4	15085	P07737	Q53Y44	NP_005013	ENSP00000225655	HIT000030922;HIT000032933;HIT000037028;HIT000036275	Profilin-1	10	453	0	453
IPI00216773.4	IPI00216773.4	46442		Q8IUK7		ENSP00000331666	HIT000051566	ALB protein	2	127	0	127
IPI00216914.2	IPI00216914.2	22034	Q7Z5L0	Q3SXP2;Q3SXP1	NP_872372	ENSP00000328397	HIT000052041	Protein UNQ6350/PRO21055 precursor	2	74	0	74
IPI00216914.2	IPI00299453.4	124399		Q3LX95;Q3LX97	NP_006837	ENSP00000352936	HIT000008471	Serine protease inhibitor Kazal-type 5	2	74	0	74
IPI00216914.2	IPI00478816.1	124594	Q9NQ38			ENSP00000256084		Serine protease inhibitor Kazal-type 5 precursor	2	74	0	74
IPI00216914.2	IPI00654656.1	127816		Q3LX96				Serine protease inhibitor Kazal-type 5 long isoform	2	74	0	74
IPI00217236.3	IPI00217236.3	12773	O75347	Q6FGD7	NP_004598	ENSP00000306362	HIT000001719;HIT000038316	Tubulin-specific chaperone A	2	53	0	53
IPI00217236.3	IPI00217966.6	36950	P00338-1		NP_005557	ENSP00000227157	HIT000049376;HIT000009789;HIT000049306	Lactate dehydrogenase A	2	53	0	53
IPI00217236.3	IPI00607708.1	36953	P00338-2	Q9UDE9			HIT000049858	Splice Isoform 2 of L-lactate dehydrogenase A chain	2	53	0	53
IPI00217253.2	IPI00217253.2	9618	P30047	Q53F59	NP_005249	ENSP00000260447		GTP cyclohydrolase I feedback regulatory protein	2	82	0	82
IPI00218477.4	IPI00218477.4	15067	P12104		NP_000125	ENSP00000274024	HIT000008353	Fatty acid-binding protein, intestinal"	5	197	0	197
IPI00218851.1	IPI00218851.1	14872		Q8N5J9	NP_076435	ENSP00000332495	HIT000041476	Ly-6 neurotoxin-like protein 1, isoform a"	2	108	0	108
IPI00219018.6	IPI00219018.6	36070	P04406	Q5ZEY3;Q5D0F4;Q16768	NP_002037	ENSP00000229239	HIT000034167;HIT000050855;HIT000040230;HIT000036204;HIT000030508;HIT000040030;HIT000031710;HIT000040848	Glyceraldehyde-3-phosphate dehydrogenase, l"	2	63	0	63
IPI00219156.6	IPI00219156.6	12816	P62888	Q502Z6	NP_000980	ENSP00000287038	HIT000009802;HIT000041677	60S ribosomal protein L30	2	85	0	85
IPI00219156.6	IPI00642247.1	17504		Q5T526				Small proline-rich protein 3	2	85	0	85
IPI00219219.2	IPI00219219.2	14917	P09382	Q15954	NP_002296	ENSP00000215909	HIT000030582;HIT000038889;HIT000027029	Galectin-1	2	72	0	72
IPI00219684.2	IPI00219684.2	14775	P05413	Q6IBD7	NP_004093	ENSP00000241156	HIT000032991	Fatty acid-binding protein, heart"	9	443	0	443
IPI00219806.5	IPI00219806.5	11433	P31151	Q6FGE3;Q5SY67	NP_002954	ENSP00000271860	HIT000051199	S100 calcium-binding protein A7	5	286	0	286
IPI00220249.2	IPI00220249.2	181244	Q14766			ENSP00000272273		Latent transforming growth factor beta binding protein, isoform 1L precursor"	2	64	0	64
IPI00220249.2	IPI00552937.1	38544		Q5JS37	NP_001012772	ENSP00000344750	HIT000056769	OTTHUMP00000018294	2	64	0	64
IPI00220249.2	IPI00556271.1	31320		Q68DP7	NP_001017370		HIT000056519	HypotHetical protein LOC387921 isoform b	2	64	0	64
IPI00220249.2	IPI00641456.1	15520		Q5JS38;Q69YI9				OTTHUMP00000018295	2	64	0	64
IPI00220613.3	IPI00028450.1	109333	P32418-1	Q587I6;Q59GN4;Q4QQH3;Q4QQG6	NP_066920	ENSP00000332931		Splice Isoform 1 of Sodium/calcium exchanger 1 precursor	2	65	0	65
IPI00220613.3	IPI00216107.1	105535	P32418-2	Q6LAJ8;Q6LAJ9;Q7Z686;Q14913;Q9UD55		ENSP00000345894	HIT000054269;HIT000056946	Splice Isoform 3 of Sodium/calcium exchanger 1 precursor	2	65	0	65
IPI00220613.3	IPI00216108.1	108086	P32418-3			ENSP00000349103		Splice Isoform 7 of Sodium/calcium exchanger 1 precursor	2	65	0	65
IPI00220613.3	IPI00216109.1	108694	P32418-4			ENSP00000343778		Splice Isoform 10 of Sodium/calcium exchanger 1 precursor	2	65	0	65
IPI00220613.3	IPI00220613.3	98506	P12110-2	Q14048	NP_478054	ENSP00000312529		Splice Isoform 2C2A of Collagen alpha 2(VI) chain precursor	2	65	0	65
IPI00220701.3	IPI00220701.3	322808	P12111-2	Q63HQ4;Q59F25;Q8N4Z1;Q53QF6;Q6MZG6	NP_476508	ENSP00000315873	HIT000055691;HIT000056147	Splice Isoform 2 of Collagen alpha 3(VI) chain precursor	5	238	0	238
IPI00220706.9	IPI00220706.9	16056	P69891	Q6QLV0;Q549G1;Q14474;Q14476;Q8TDA1	NP_000550	ENSP00000327431	HIT000035114;HIT000038915	Hemoglobin gamma-1 subunit	5	218	0	218
IPI00291136.3	IPI00166546.2	15201		Q8N3F0		ENSP00000324204	HIT000023599;HIT000029121	Hypothetical protein DKFZp761D1923	2	64	0	64
IPI00291136.3	IPI00291136.3	109621	P12109	Q9BSA8;Q8TBN2;Q7Z645	NP_001839	ENSP00000355180;ENSP00000322014	HIT000053797	Collagen alpha 1(VI) chain precursor	2	64	0	64
IPI00291136.3	IPI00384778.3	14470		Q8N8M4		ENSP00000346396	HIT000021388	Hypothetical protein FLJ39214	2	64	0	64
IPI00292532.4	IPI00292532.4	19806	P49913		NP_004336	ENSP00000296435	HIT000054108	Antibacterial protein FALL-39 precursor	3	112	0	112
IPI00293088.4	IPI00293088.4	106649	P10253	Q8IWE7	NP_000143	ENSP00000305692;ENSP00000346310	HIT000052383	Lysosomal alpha-glucosidase precursor	6	251	0	251
IPI00293276.9	IPI00293276.9	12508	P14174	Q6FHV0	NP_002406	ENSP00000215754	HIT000033373;HIT000039526;HIT000034074;HIT000036440;HIT000029632;HIT000053891	Macrophage migration inhibitory factor	2	86	0	86
IPI00293867.6	IPI00293867.6	12687	P30046	Q53Y51	NP_001346	ENSP00000215773	HIT000037151;HIT000032564	D-dopachrome tautomerase	5	173	0	173
IPI00294615.3	IPI00294615.3	52485	Q9UBX5	Q6IAL4	NP_006320	ENSP00000345008	HIT000045473;HIT000039447	Fibulin-5 precursor	2	98	0	98
IPI00295414.6	IPI00295414.6	143164	P39059	Q9UDC5	NP_001846		HIT000020740	Collagen alpha 1(XV) chain precursor	4	164	0	164
IPI00296099.5	IPI00216592.1	32393	P07910-2	Q86SF8	NP_004491	ENSP00000319690;ENSP00000338095	HIT000046823;HIT000033742;HIT000031541	Splice Isoform C1 of Heterogeneous nuclear ribonucleoproteins C1/C2	2	85	0	85
IPI00296099.5	IPI00296099.5	133321	P07996	Q7KYY3;Q59E99	NP_003237	ENSP00000260356		Thrombospondin-1 precursor	2	85	0	85
IPI00296099.5	IPI00552125.1	27861		Q5FWE8				HNRPC protein	2	85	0	85
IPI00298828.3	IPI00027038.1	44529	Q9Y279-1		NP_009199	ENSP00000286089	HIT000034983	Splice Isoform 1 of V-set and immunoglobulin domain containing protein 4 precursor	6	209	0	209
IPI00298828.3	IPI00298828.3	39584	P02749		NP_000033	ENSP00000205948	HIT000040179;HIT000038905	Beta-2-glycoprotein I precursor	6	209	0	209
IPI00298828.3	IPI00552123.1	35920	Q9Y279-2					Splice Isoform 2 of V-set and immunoglobulin domain containing protein 4 precursor	6	209	0	209
IPI00298828.3	IPI00641261.1	30536						30 kDa protein	6	209	0	209
IPI00298971.1	IPI00298971.1	55069	P04004		NP_000629	ENSP00000226218	HIT000032180	Vitronectin precursor	5	165	0	165
IPI00299738.1	IPI00299738.1	48797	Q15113		NP_002584	ENSP00000223061	HIT000041839;HIT000029745	Procollagen C-proteinase enhancer protein precursor	4	189	0	189
IPI00299977.1	IPI00299977.1	13995	Q9NRX4	Q5T5S3;Q6FIE5	NP_054891	ENSP00000247665	HIT000002091;HIT000039826;HIT000002162;HIT000025240	14 kDa phosphohistidine phosphatase	5	230	0	230
IPI00302592.2	IPI00302592.2	282580		Q5HY53;Q60FE6;Q86TQ3;Q6NXF2;Q8TES4;Q8NF52;Q96C61		ENSP00000349183	HIT000024175;HIT000015294;HIT000014828;HIT000036834	Filamin A, alpha"	4	202	0	202
IPI00306378.5	IPI00306378.5	21129	O00187-2	Q9UC48	NP_631947	ENSP00000354934		Splice Isoform 2 of Mannan-binding lectin serine protease 2 precursor	8	337	0	337
IPI00306543.3	IPI00306543.3	34660	Q99988	Q9BWA0	NP_004855	ENSP00000252809	HIT000034111;HIT000029711	Growth/differentiation factor 15 precursor	5	274	0	274
IPI00307446.2	IPI00026105.1	59640	P22307	Q5VVZ1	NP_002970	ENSP00000262668	HIT000032515	Nonspecific lipid-transfer protein, mitochondrial precursor"	2	88	0	88
IPI00307446.2	IPI00307446.2	142746	Q9BYE9		NP_060145	ENSP00000261944	HIT000002606;HIT000002865	Protocadherin LKC precursor	2	88	0	88
IPI00307446.2	IPI00479510.1	15448			NP_001007100			Sterol carrier protein 2 iSoform 1 precurSor	2	88	0	88
IPI00307446.2	IPI00479934.1	15127			NP_001007101			Sterol carrier protein 2 iSoform 2 precurSor	2	88	0	88
IPI00328113.2	IPI00328113.2	332682	P35555	Q9NP01;Q75N88;Q504W9;Q75N89	NP_000129	ENSP00000325527		Fibrillin-1 precursor	11	340	0	340
IPI00376427.3	IPI00376427.3	93673	O15394	Q7Z7F2	NP_004531	ENSP00000284894	HIT000053834	Neural cell adhesion molecule 2 precursor	2	106	0	106
IPI00382474.1	IPI00006378.3	7062		Q9Y2S6	NP_057017		HIT000001805;HIT000030134	Hypothetical protein HSPC016	2	82	0	82
IPI00382474.1	IPI00382474.1	13578	P01762					Ig heavy chain V-III region TRO	2	82	0	82
IPI00382474.1	IPI00385266.3	7028		Q9P052		ENSP00000333883		HSPC330	2	82	0	82
IPI00382950.1	IPI00339223.1	262628	P02751-3	Q60FE4;O95617;Q5CZ99;Q585T2;Q6MZS0	NP_002017	ENSP00000338200	HIT000055280;HIT000055466	Splice Isoform 3 of Fibronectin precursor	12	603	0	603
IPI00382950.1	IPI00339225.1	246528	P02751-5			ENSP00000265312		Splice Isoform 5 of Fibronectin precursor	12	603	0	603
IPI00382950.1	IPI00339228.1	256227	P02751-8	Q6N0A6	NP_997641		HIT000055160	Splice Isoform 8 of Fibronectin precursor	12	603	0	603
IPI00382950.1	IPI00382950.1	19204		Q14473				Beta-globin gene from a thalassemia patient, complete cds"	12	603	0	603
IPI00382950.1	IPI00414283.2	259920	P02751-9	Q6N084;Q9UQS6;Q68DP8;Q59G22;Q14328	NP_997643	ENSP00000348285	HIT000055350;HIT000055187;HIT000057829	Fibronectin precursor (FN) (Cold-insoluble globulin) (CIG). Splice isoform 3	12	603	0	603
IPI00382950.1	IPI00470919.1	252795		Q68DP9	NP_997640		HIT000055351	Hypothetical protein DKFZp686K08164	12	603	0	603
IPI00382950.1	IPI00479723.3	243050	P02751-10					Splice Isoform 10 of Fibronectin precursor	12	603	0	603
IPI00386158.3	IPI00386158.3	25350		Q8NEJ1			HIT000041187	Hypothetical protein	10	459	0	459
IPI00387025.1	IPI00387025.1	11768	P01597					Ig kappa chain V-I region DEE	2	100	0	100
IPI00387026.1	IPI00387026.1	11895	P01598					Ig kappa chain V-I region EU	2	134	0	134
IPI00396423.2	IPI00022830.3	37303	Q9UNZ2-4	Q5JXA4	NP_061327	ENSP00000338643	HIT000003985	Splice Isoform 2 of NSFL1 cofactor p47	2	63	0	63
IPI00396423.2	IPI00100197.3	40548	Q9UNZ2-1	Q53FE8	NP_057227	ENSP00000216879	HIT000031196;HIT000001821;HIT000018711	Splice Isoform 1 of NSFL1 cofactor p47	2	63	0	63
IPI00396423.2	IPI00396423.2	108334	Q9BQT9	Q5UE57	NP_055533	ENSP00000266546	HIT000000451	Alcadein beta	2	63	0	63
IPI00396423.2	IPI00397571.1	40791	Q9UNZ2-5	Q5JXA5;Q53FF5				Splice Isoform 3 of NSFL1 cofactor p47	2	63	0	63
IPI00396423.2	IPI00549489.2	41038					HIT000001891	Protein of unknown function FAF1 domain containing protein	2	63	0	63
IPI00396423.2	IPI00640543.1	30259		Q5JXA3				OTTHUMP00000029973	2	63	0	63
IPI00410714.3	IPI00410714.3	15305	P69905	Q3MIF5;Q9NQT3;Q96T46;Q86YL2;Q53F97;Q6J1Z9;Q7Z7B4;Q7Z6G4;Q86YQ5;Q9BX83;Q4ZGM8;P78461;Q86YQ4;Q86YQ1;Q9NYR7;Q96KF1	NP_000508;NP_000549	ENSP00000251595;ENSP00000322421	HIT000032531;HIT000033843;HIT000053544;HIT		11	369	0	369
IPI00412272.2	IPI00412272.2	12375	Q9UJC5	Q6NSK8;Q5VV96;Q8IWD3;Q6P9E8;Q7Z734	NP_113657	ENSP00000349549		SH3 domain-binding glutamic acid-rich-like protein 2	2	60	0	60
IPI00414684.5	IPI00414684.5	45352	P04279-2	Q53ZV0;Q6Y808;Q6Y806	NP_937782	ENSP00000244069	HIT000054119;HIT000033046	Splice Isoform 2 of Semenogelin-1 precursor	5	145	0	145
IPI00419597.5	IPI00419597.5	56777		Q3S4X3;Q6UVY8;Q5JRA5		ENSP00000340587;ENSP00000341348		C219-reactive peptide	4	96	0	96
IPI00440577.1	IPI00440577.1	26514		Q6P491				Hypothetical protein	2	62	0	62
IPI00441043.1	IPI00441043.1	26042		Q6P5S8				Hypothetical protein	7	385	0	385
IPI00448707.3	IPI00448707.3	26197		Q6PIH4			HIT000042069	Hypothetical protein	2	59	0	59
IPI00453473.5	IPI00178352.3	293344	Q14315-1	Q59H94	NP_001449	ENSP00000327145	HIT000003522	Splice Isoform 1 of Filamin-C	6	231	0	231
IPI00453473.5	IPI00413958.2	289548	Q14315-2			ENSP00000344002		Splice Isoform 2 of Filamin-C	6	231	0	231
IPI00453473.5	IPI00453473.5	11229	P62805	Q6B823;Q6NWP7;Q6DRA9;Q6FGB8	NP_068803;NP_003535;NP_003530;NP_003529;NP_778224;NP_003486;NP_003534;NP_003532;NP_003536;NP_003539;NP_001029249;NP_003537;NP_003531;NP_003533	ENSP00000327355;ENSP00000350767;ENSP00000			6	231	0	231
IPI00465315.5	IPI00465315.5	11724	P99999	Q6LER6	NP_061820	ENSP00000307786	HIT000034470;HIT000034465;HIT000034446;HIT000033816;HIT000039477;HIT000036657;HIT000032356;HIT000034454;HIT000039336;HIT000034445;HIT000033817;HIT000036656;HIT000037018;HIT0		4	177	0	177
IPI00470652.1	IPI00216457.6	13956	P20670	Q6FI13	NP_003507	ENSP00000328644	HIT000038627;HIT000030530	Histone H2A.o	2	112	0	112
IPI00470652.1	IPI00339274.4	13849	Q16777	Q6DRA7	NP_003508	ENSP00000332194		Histone H2A.q	2	112	0	112
IPI00470652.1	IPI00470652.1	26339		Q65ZC8				Single-chain Fv	2	112	0	112
IPI00472610.2	IPI00472610.2	53317		Q6PI81;Q9ULB6;Q6PJA4			HIT000038436;HIT000052486	IGHM protein	2	70	0	70
IPI00473011.2	IPI00473011.2	16028	P02042	Q3Y5H3	NP_000510			Hemoglobin delta subunit	5	267	0	267
IPI00478600.1	IPI00478600.1	12931	P01602					Ig kappa chain V-I region HK102 precursor	2	70	0	70
IPI00549769.1	IPI00549769.1	52443					HIT000039808	Ig gamma-1 chain C region	9	465	0	465
IPI00550048.2	IPI00550048.2	26709					HIT000038444;HIT000038172	Ig kappa chain C region	4	132	0	132
IPI00553177.1	IPI00553177.1	46878	P01009	Q86U19;Q86U18;Q53XB8;Q9UCE6;Q13747;Q3I0J7	NP_001002235;NP_001002236;NP_000286	ENSP00000347148;ENSP00000348068	HIT000037235;HIT000035588;HIT000009448	Alpha-1-antitrypsin p	5	215	0	215
IPI00641693.2	IPI00220813.1	55968	Q12805-2	Q53TA7;Q59G97	NP_061489	ENSP00000336593	HIT000017721	Splice Isoform 2 of EGF-containing fibulin-like extracellular matrix protein 1 precursor	2	78	0	78
IPI00641693.2	IPI00220814.1	56828	Q12805-3					Splice Isoform 3 of EGF-containing fibulin-like extracellular matrix protein 1 precursor	2	78	0	78
IPI00641693.2	IPI00220815.1	56798	Q12805-4					Splice Isoform 4 of EGF-containing fibulin-like extracellular matrix protein 1 precursor	2	78	0	78
IPI00641693.2	IPI00641693.2	412620	O15230	O75079;Q8TDF8	NP_005551	ENSP00000252999	HIT000001622;HIT000000250	Laminin alpha-5 chain precursor	2	78	0	78
IPI00641737.1	IPI00641737.1	47378	P00738	Q6LBY9	NP_005134	ENSP00000348170		Haptoglobin precursor	10	397	0	397
IPI00641961.1	IPI00296120.2	17753			XP_086494			PREDICTED: similar to Zgc:66168 protein	2	67	0	67
IPI00641961.1	IPI00328348.4	16303				ENSP00000341176		16 kDa protein	2	67	0	67
IPI00641961.1	IPI00456429.2	15004	P62987	Q3MIH3;Q8WYN8	NP_001029102;NP_003324	ENSP00000347124		Hypothetical protein	2	67	0	67
IPI00641961.1	IPI00641961.1	316700		Q5VYK2;O43853				Collagen, type XII, alpha 1"	2	67	0	67
IPI00641961.1	IPI00655738.1	8560	P62988					Ubiquitin	2	67	0	67
IPI00642193.1	IPI00642193.1	52810					HIT000048350	Ig gamma-4 chain C region	2	78	0	78
IPI00644379.1	IPI00479461.1	23474				ENSP00000330754		23 kDa protein	2	55	0	55
IPI00644379.1	IPI00480034.1	25650				ENSP00000351925		25 kDa protein	2	55	0	55
IPI00644379.1	IPI00644379.1	25965		Q15537			HIT000049078	Ig kappa chain C region	2	55	0	55
IPI00644698.1	IPI00006009.3	23420	Q9UF11-2					Splice Isoform 2 of Pleckstrin homology domain-containing protein family B member 1	2	89	0	89
IPI00644698.1	IPI00009635.1	27568	Q9UF11-1		NP_067023	ENSP00000346127		Splice Isoform 1 of Pleckstrin homology domain-containing protein family B member 1	2	89	0	89
IPI00644698.1	IPI00409733.1	25616	Q9UF11-3			ENSP00000346724		Splice Isoform 3 of Pleckstrin homology domain-containing protein family B member 1	2	89	0	89
IPI00644698.1	IPI00409734.1	21469	Q9UF11-4	Q59EU5		ENSP00000227214	HIT000033632	Splice Isoform 4 of Pleckstrin homology domain-containing protein family B member 1	2	89	0	89
IPI00644698.1	IPI00644698.1	55490				ENSP00000300887		54 kDa protein	2	89	0	89
IPI00646689.1	IPI00646689.1	14217		Q9BRA2	NP_116120	ENSP00000250101	HIT000032813	Thioredoxin-like 5	5	135	0	135
Proteins which share the same peptide(s) set were grouped by Mascot and anchor protein is a representative of the group selected by Mascot.

## Sheet: Pooled 3
Anchor protein	Accession number	Mass [Da]	SwissProt	TrEMBL	REFSEQ	ENSEMBL	H-INV	Name	# of unique peptides	MS2 protein score	MS3 protein score	MS2+3 protein score
IPI00000005.1	IPI00000005.1	21501	P01111	Q5U091	NP_002515	ENSP00000261444	HIT000032298	GTPase NRas precursor	4	151	0	151
IPI00000005.1	IPI00000006.1	21627	P01112	Q9UCE2	NP_005334	ENSP00000309845		GTPase HRas precursor	4	151	0	151
IPI00000190.1	IPI00000190.1	26476	P60033	Q5U0J6	NP_004347	ENSP00000263645	HIT000031330	CD81 antigen	4	160	0	160
IPI00000220.2	IPI00000220.2	15012		Q9P059	XP_209196	ENSP00000211092		PREDICTED: similar to HSPC323	2	83	0	83
IPI00000811.2	IPI00000811.2	25570	P28072	Q6IAT9	NP_002789	ENSP00000270586	HIT000029947	Proteasome subunit beta type 6 precursor	2	78	0	78
IPI00000853.1	IPI00000853.1	15602	P01225		NP_001018090;NP_000501	ENSP00000254122		Follitropin beta chain precursor	2	75	0	75
IPI00000874.1	IPI00000874.1	22324	Q06830		NP_002565;NP_859048;NP_859047	ENSP00000262746	HIT000050320;HIT000033022;HIT000039247	Peroxiredoxin 1	9	312	0	312
IPI00001754.1	IPI00001754.1	32962	Q9Y624	Q6FIB4	NP_058642;NP_653086;NP_653087;NP_653084	ENSP00000337141;ENSP00000345784	HIT000009939;HIT000025245;HIT000030478	Junctional adh	4	115	0	115
IPI00002910.1	IPI00002910.1	38782		Q9H665	NP_078936	ENSP00000246532	HIT000009500	Hypothetical protein FLJ22573	2	58	0	58
IPI00003327.1	IPI00003327.1	20614	P36405	Q53X83;Q5JSM2	NP_004302	ENSP00000260746	HIT000034611	ADP-ribosylation factor-like protein 3	3	112	0	112
IPI00003949.1	IPI00003949.1	17184	P61088	Q53Y81	NP_003339	ENSP00000316176	HIT000031519;HIT000023063;HIT000029585	Ubiquitin-conjugating enzyme E2 N	4	144	0	144
IPI00003949.1	IPI00555956.1	29230	P28070				HIT000034790;HIT000035708;HIT000029525;HIT000035438;HIT000038015	Proteasome subunit beta type 4 precursor	4	144	0	144
IPI00003949.1	IPI00556607.1	29242		Q6IBI4;Q5SZS5	NP_002787	ENSP00000290541	HIT000038030;HIT000037935;HIT000034797;HIT000033718	Proteasome (Prosome, macropain) subunit, beta type, 4"	4	144	0	144
IPI00004392.2	IPI00004392.2	22651	P36639					7,8-dihydro-8-oxoguanine triphosphatase"	4	178	0	178
IPI00004409.1	IPI00004409.1	97602	Q16832					Discoidin domain receptor 2 precursor	4	176	0	176
IPI00004409.1	IPI00377194.1	23320			NP_068354			Leukocyte-associated Ig-Like receptor 1 isoform c precursor	4	176	0	176
IPI00004409.1	IPI00433028.1	31678		Q6GTX8	NP_002278	ENSP00000319204	HIT000040342	Leukocyte-associated Ig-like receptor 1, isoform a"	4	176	0	176
IPI00005162.2	IPI00005162.2	20630	O15145		NP_005710	ENSP00000228825		Actin-related protein 2/3 complex subunit 3	4	124	0	124
IPI00005162.2	IPI00021347.1	18021	P68036		NP_003338	ENSP00000344259	HIT000053887	Ubiquitin-conjugating enzyme E2 L3	4	124	0	124
IPI00005162.2	IPI00655957.1	21245					HIT000045269	Similar to Ubiquitin-conjugating enzyme E2-18 kDa UbcH7	4	124	0	124
IPI00005517.1	IPI00005517.1	26679	P52803		NP_001953	ENSP00000328777		Ephrin-A5 precursor	3	88	0	88
IPI00005573.3	IPI00005573.3	23596	Q8TCD5-1		NP_055410	ENSP00000245552	HIT000038018;HIT000039479;HIT000002894	Splice Isoform 1 of 5'(3')-deoxyribonucleotidase, cytosolic type"	5	188	0	188
IPI00005573.3	IPI00027848.1	168870	P22897	Q5VSJ2	NP_002429	ENSP00000239761		Macrophage mannose receptor precursor	5	188	0	188
IPI00005573.3	IPI00473066.1	168904		Q5VSK2	NP_001009567	ENSP00000332124		Mannose receptor, C type 1-like 1"	5	188	0	188
IPI00005707.6	IPI00005707.6	169742		Q9UBG0;Q7LGE7;Q9Y5P9	NP_006030	ENSP00000307513	HIT000000434	Urokinase receptor-associated protein uPARAP	2	71	0	71
IPI00005707.6	IPI00016373.3	22988	P51153	Q5U0A6;Q504R6	NP_002861	ENSP00000271845	HIT000029928	Ras-related protein Rab-13	2	71	0	71
IPI00005707.6	IPI00646002.1	18825					HIT000048548	Similar to Ras-related protein Rab-13	2	71	0	71
IPI00006212.2	IPI00006212.2	55111	O15393	Q6GTK7;Q96T73	NP_005647	ENSP00000330330	HIT000053702	Transmembrane protease, serine 2 precursor"	3	76	0	76
IPI00006662.1	IPI00006662.1	21547	P05090	Q6IBG6	NP_001638	ENSP00000345179	HIT000033192	Apolipoprotein D precursor	7	327	0	327
IPI00006662.1	IPI00479461.1	23474				ENSP00000330754		23 kDa protein	7	327	0	327
IPI00006662.1	IPI00480034.1	25650				ENSP00000351925		25 kDa protein	7	327	0	327
IPI00006971.2	IPI00006971.2	82822		Q3SX55;Q9HCU0;Q96KB6	NP_065137	ENSP00000308117	HIT000010562	Tumor endothelial marker 1	6	186	0	186
IPI00007155.3	IPI00007155.3	25694	Q9UK41	Q548N1	NP_057292	ENSP00000292510	HIT000010139;HIT000038638;HIT000032867;HIT000016846;HIT000015809	VPS28 protein homolog	6	287	0	287
IPI00007155.3	IPI00643623.1	22945		Q5SYV9				Lipocalin 2	6	287	0	287
IPI00007221.1	IPI00007221.1	45787	P05154		NP_000615	ENSP00000298842;ENSP00000333203	HIT000034075;HIT000024306	Plasma serine protease inhibitor precursor	4	167	0	167
IPI00007321.1	IPI00007321.1	24996	O75608-1	Q6IAQ1	NP_006321	ENSP00000320043	HIT000001801;HIT000034918;HIT000033877	Splice Isoform 1 of Acyl-protein thioesterase 1	5	132	0	132
IPI00007797.2	IPI00007797.2	15366	Q01469		NP_001435	ENSP00000297258;ENSP00000300149	HIT000038662	Fatty acid-binding protein, epidermal"	11	467	0	467
IPI00007926.1	IPI00007926.1	19211	O43598		NP_006434	ENSP00000230431	HIT000035372	c-Myc-responsive protein Rcl	3	105	0	105
IPI00008964.3	IPI00008964.3	22328	Q9H0U4	Q6FIG4;Q92927	NP_112243	ENSP00000310226	HIT000025231	Ras-related protein Rab-1B	4	116	0	116
IPI00009027.1	IPI00009027.1	19118	P05451	Q4ZG28	NP_002900	ENSP00000233735	HIT000032400	Lithostathine 1 alpha precursor	13	511	0	511
IPI00009028.1	IPI00009028.1	22951	P05452	Q68DS3;Q6FGX6	NP_003269	ENSP00000296130	HIT000035170	Tetranectin precursor	11	588	0	588
IPI00009030.1	IPI00009030.1	45503	P13473-1		NP_002285	ENSP00000200639		Splice Isoform LAMP-2A of Lysosome-associated membrane glycoprotein 2 precursor	3	132	0	132
IPI00009619.1	IPI00008274.5	51795	Q01518		NP_006358	ENSP00000344832	HIT000036430;HIT000021048	Adenylyl cyclase-associated protein 1	3	80	0	80
IPI00009619.1	IPI00009619.1	47448		Q9UJP1	NP_067012	ENSP00000316340		Immunoglobulin superfamily, member 4B"	3	80	0	80
IPI00009619.1	IPI00639931.1	52254		Q5T0S2			HIT000050740	Adenylyl cyclase-associated protein	3	80	0	80
IPI00009650.1	IPI00009650.1	19409	P31025	Q5T8A1	NP_002288	ENSP00000263598		Von Ebner's gland protein precursor	5	176	0	176
IPI00009920.2	IPI00009920.2	109333	P13671		NP_000056	ENSP00000263413;ENSP00000338861	HIT000051487	Complement component C6 precursor	3	90	0	90
IPI00010105.1	IPI00010105.1	27095	P56537	Q96TD5;Q6IBN8	NP_852133;NP_002203	ENSP00000246231	HIT000035488;HIT000038624;HIT000030150;HIT000001733	Eukaryotic translation initiation factor 6	4	148	0	148
IPI00010477.1	IPI00010271.3	21835	P63000-1	Q5JAA8	NP_008839	ENSP00000258737	HIT000053555	Splice Isoform A of Ras-related C3 botulinum toxin substrate 1	5	252	0	252
IPI00010477.1	IPI00219675.1	23851	P63000-2		NP_061485	ENSP00000348461		Splice Isoform B of Ras-related C3 botulinum toxin substrate 1	5	252	0	252
IPI00010477.1	IPI00394837.1	17071		Q3Y4D3	NP_942126			Ras-related C3 botulinum toxin substrate 1	5	252	0	252
IPI00010477.1	IPI00555566.2	29643		Q59FQ0			HIT000031814;HIT000011607	Ras-related C3 botulinum toxin substrate 1	5	252	0	252
IPI00010675.1	IPI00010675.1	15130	Q03403		NP_005414	ENSP00000291526	HIT000041738	Trefoil factor 2 precursor	6	225	0	225
IPI00010675.1	IPI00304999.3	106313	Q01974					Tyrosine-protein kinase transmembrane receptor ROR2 precursor	6	225	0	225
IPI00010675.1	IPI00555804.1	106343		Q5SPI5;Q59GF5	NP_004551	ENSP00000303320		Receptor tyrosine kinase-like orphan receptor 2	6	225	0	225
IPI00010858.1	IPI00010858.1	29293	P07288	Q6LDS3;Q546G3	NP_001639	ENSP00000314151	HIT000032363;HIT000053508	Prostate-specific antigen precursor	6	191	0	191
IPI00011140.3	IPI00011140.3	41473	P48745	Q6I9S3;Q9UDE4	NP_002505	ENSP00000259526	HIT000036970	NOV protein homolog precursor	3	90	0	90
IPI00011140.3	IPI00075248.10	16696	P62158	Q96HY3;Q53S29	NP_008819;NP_001734;NP_005175	ENSP00000291295;ENSP00000349467;ENSP00000272298	HIT000011744;HIT000033560;HIT000019819;HIT000035481;HIT000040086;HIT000053157;HIT000031509;HIT000029639;HIT0000328		3	90	0	90
IPI00011140.3	IPI00386621.1	16610		Q9BRL5			HIT000032654	CALM3 protein	3	90	0	90
IPI00011140.3	IPI00478156.1	17301				ENSP00000352037	HIT000033790;HIT000037984	Calmodulin	3	90	0	90
IPI00011261.1	IPI00011261.1	22377	P07360		NP_000597	ENSP00000224181		Complement component C8 gamma chain precursor	7	227	0	227
IPI00011264.1	IPI00011264.1	38777	Q03591	Q5TFM6	NP_002104	ENSP00000251421	HIT000037671	Complement factor H-related protein 1 precursor	2	91	0	91
IPI00011264.1	IPI00640817.1	23624		Q5T9B7;Q53EY8				Adenylate kinase 1	2	91	0	91
IPI00011302.1	IPI00011302.1	14795	P13987	Q6FHM9	NP_000602;NP_976074;NP_976076;NP_976075	ENSP00000342596;ENSP00000340210	HIT000030462	CD59 glycoprotein precursor	7	292	0	292
IPI00012011.4	IPI00012011.4	25543	P23528		NP_005498	ENSP00000309629	HIT000035736;HIT000022544;HIT000035754;HIT000043060;HIT000035160;HIT000038318	Cofilin, non-muscle isoform"	13	554	0	554
IPI00012011.4	IPI00218192.1	101521	Q14624-2			ENSP00000340520	HIT000055969	Splice Isoform 2 of Inter-alpha-trypsin inhibitor heavy chain H4 precursor	13	554	0	554
IPI00012011.4	IPI00294193.3	103522	Q14624-1	Q68DH2	NP_002209	ENSP00000266041		Splice Isoform 1 of Inter-alpha-trypsin inhibitor heavy chain H4 precursor	13	554	0	554
IPI00012386.1	IPI00006935.1	17124		Q9GZV4	NP_065123	ENSP00000295822	HIT000051611	Eukaryotic translation initiation factor 5AII	4	118	0	118
IPI00012386.1	IPI00012386.1	60072	O43405	Q96IU6	NP_004077	ENSP00000216361	HIT000043235;HIT000033085	Cochlin precursor	4	118	0	118
IPI00012386.1	IPI00376005.1	20442		Q53HJ5;Q7Z4L1		ENSP00000336702		Eukaryotic initiation factor 5A isoform I variant A	4	118	0	118
IPI00012386.1	IPI00411704.8	16918	P63241	Q7L7L3	NP_001961	ENSP00000336776;ENSP00000346541	HIT000030682;HIT000029893;HIT000040969	Eukaryotic translation initiation factor 5A	4	118	0	118
IPI00012426.1	IPI00012426.1	51083	Q9HB40-1	Q9H2J9	NP_067639	ENSP00000262288	HIT000002433;HIT000010645	Splice Isoform 1 of Retinoid-inducible serine carboxypeptidase precursor	7	243	0	243
IPI00012503.1	IPI00012503.1	59899	P07602-1	Q5JQ36	NP_002769	ENSP00000353372	HIT000031837;HIT000030459	Splice Isoform Sap-mu-0 of Proactivator polypeptide precursor	4	120	0	120
IPI00012585.1	IPI00012585.1	63527	P07686	Q5URX0	NP_000512	ENSP00000261416	HIT000049646;HIT000037979;HIT000042865	Beta-hexosaminidase beta chain precursor	3	59	0	59
IPI00012989.2	IPI00012989.2	114357	O00754	Q59E90	NP_000519	ENSP00000221363	HIT000029880	Mannosidase, alpha, class 2B, MeMber 1 precursor"	2	67	0	67
IPI00013885.1	IPI00013885.1	27947	P31944	Q3SYC9	NP_036246	ENSP00000221740		Caspase-14 precursor	6	212	0	212
IPI00013972.1	IPI00013972.1	38415	P31997		NP_001807	ENSP00000244336	HIT000040167	Carcinoembryonic antigen-related cell adhesion molecule 8 precursor	2	131	0	131
IPI00013972.1	IPI00550918.1	192836	Q05707-2			ENSP00000311809		Splice Isoform 2 of Collagen alpha 1(XIV) chain precursor	2	131	0	131
IPI00014048.1	IPI00014048.1	18089	P07998	Q6ICS5	NP_002924;NP_937877;NP_937875;NP_937878	ENSP00000344193;ENSP00000250474	HIT000032378;HIT000023205;HIT000049142;HIT000039673	Ribonuclease pancreatic precursor	7	272	0	272
IPI00015148.3	IPI00015148.3	21040	P61224	Q5TZR4;Q502X3;Q6DCA1	NP_056461;NP_001010942	ENSP00000250559	HIT000024333;HIT000029407	Ras-related protein Rap-1b	6	222	0	222
IPI00015199.1	IPI00005732.1	57739	P36896-1		NP_004293	ENSP00000257963	HIT000052420;HIT000029464	Splice Isoform 1 of Activin receptor type 1B precursor	3	140	0	140
IPI00015199.1	IPI00015199.1	25849	P09564	Q53F24	NP_006128	ENSP00000312027	HIT000036193;HIT000034262	T-cell antigen CD7 precursor	3	140	0	140
IPI00015199.1	IPI00218980.1	54289	P36896-2		NP_064732			Splice Isoform 2 of Activin receptor type 1B precursor	3	140	0	140
IPI00015199.1	IPI00297220.1	55261	P36896-3		NP_064733			Splice Isoform 3 of Activin receptor type 1B precursor	3	140	0	140
IPI00015525.1	IPI00015525.1	105036	Q9H8L6	Q504V7	NP_079032	ENSP00000308631	HIT000006801	Multimerin-2 precursor	6	342	0	342
IPI00016342.1	IPI00016342.1	23760	P51149		NP_004628	ENSP00000265062	HIT000003301;HIT000033922;HIT000054560;HIT000036337	Ras-related protein Rab-7	9	367	0	367
IPI00016513.5	IPI00016513.5	22755	P61026	Q53SX4;Q53T70;Q9UL28	NP_057215	ENSP00000264710	HIT000006497;HIT000001866;HIT000025246;HIT000029986	Ras-related protein Rab-10	6	213	0	213
IPI00016513.5	IPI00217966.6	36950	P00338-1		NP_005557	ENSP00000227157	HIT000049376;HIT000009789;HIT000049306	Lactate dehydrogenase A	6	213	0	213
IPI00016513.5	IPI00607708.1	36953	P00338-2	Q9UDE9			HIT000049858	Splice Isoform 2 of L-lactate dehydrogenase A chain	6	213	0	213
IPI00016786.1	IPI00016786.1	21587	P60953-2	Q9UJM1	NP_001782	ENSP00000337669	HIT000038320;HIT000031693;HIT000031119	Splice Isoform 2 of Cell division control protein 42 homolog	5	209	0	209
IPI00017601.1	IPI00017601.1	122983	P00450	Q6NSB2	NP_000087	ENSP00000264613	HIT000020145	Ceruloplasmin precursor	4	167	0	167
IPI00017601.1	IPI00426070.1	53228		Q6MZX9			HIT000055370	Hypothetical protein DKFZp686M08189	4	167	0	167
IPI00017601.1	IPI00446534.1	53810		Q6ZVX0			HIT000043848	Hypothetical protein FLJ41981	4	167	0	167
IPI00017704.2	IPI00017704.2	15918	Q14019		NP_066972	ENSP00000262428	HIT000037639;HIT000052768;HIT000053978;HIT000035091;HIT000009307;HIT000034758	Coactosin-like protein	9	348	0	348
IPI00018236.1	IPI00018236.1	21265	P17900					Ganglioside GM2 activator precursor	8	321	0	321
IPI00018236.1	IPI00418376.2	21235		Q14427;Q6LBL5	NP_000396	ENSP00000349687	HIT000034247	Ganglioside GM2 activator precursor	8	321	0	321
IPI00018342.5	IPI00018342.5	21735	P00568	Q6FGX9	NP_000467	ENSP00000223836	HIT000030147	Adenylate kinase isoenzyme 1	3	102	0	102
IPI00019038.1	IPI00019038.1	16982	P61626		NP_000230	ENSP00000261267	HIT000049420;HIT000031733	Lysozyme C precursor	4	194	0	194
IPI00019176.3	IPI00019176.3	18948	Q99969	Q7LE02	NP_002880	ENSP00000223271;ENSP00000349263	HIT000017671;HIT000029319	Retinoic acid receptor responder protein 2 precursor	4	147	0	147
IPI00019449.1	IPI00019449.1	18855	P10153	Q52M39	NP_002925	ENSP00000303276		Nonsecretory ribonuclease precursor	4	194	0	194
IPI00019568.1	IPI00019568.1	71475	P00734	Q4QZ40;Q69EZ8;Q53H04;Q7Z7P3;Q86WA1;Q15253;Q69EZ7;Q53H06;Q8TD58	NP_000497	ENSP00000308541	HIT000053628	Prothrombin precursor	3	132	0	132
IPI00019568.1	IPI00298388.1	28686		Q49A94;Q8NCJ9;O00318;Q96FE7	NP_443112	ENSP00000215912	HIT000018635;HIT000035181	WUGSC:DJ515N1.2 protein	3	132	0	132
IPI00019568.1	IPI00384770.1	25646		Q86YW2				HGFL(S) protein	3	132	0	132
IPI00019599.1	IPI00019599.1	26065	Q13404-1		NP_003340	ENSP00000354653		Splice Isoform 1 of Ubiquitin-conjugating enzyme E2 variant 1	3	75	0	75
IPI00019862.4	IPI00019862.4	38228		Q96AV7	NP_510961		HIT000037620	Butyrophilin, subfamily 2, member A1, isoform 2"	5	134	0	134
IPI00019862.4	IPI00034319.2	21083	O60888-2		NP_001014433			Splice Isoform A of Protein CutA precursor	5	134	0	134
IPI00019862.4	IPI00554556.1	16936	O60888-3	Q3B784	NP_057005;NP_001014838;NP_001014837	ENSP00000230276	HIT000032501	S	5	134	0	134
IPI00019862.4	IPI00554634.1	19218	O60888-1		NP_001014840			Splice Isoform B of Protein CutA precursor	5	134	0	134
IPI00019943.1	IPI00019943.1	70963	P43652	Q4W5C5;Q32MR3	NP_001124	ENSP00000226355		Afamin precursor	3	62	0	62
IPI00019954.4	IPI00019954.4	16785	Q15828	Q6IBD2;Q540N7	NP_001314	ENSP00000311313	HIT000017258;HIT000041285	Cystatin M precursor	5	312	0	312
IPI00019954.4	IPI00386158.3	25350		Q8NEJ1			HIT000041187	Hypothetical protein	5	312	0	312
IPI00019954.4	IPI00555945.1	25126		Q567P1				IGLC2 protein	5	312	0	312
IPI00019988.1	IPI00019988.1	57173	P51688	Q53GP1	NP_000190	ENSP00000314606	HIT000053108	N-sulphoglucosamine sulphohydrolase precursor	4	123	0	123
IPI00020101.7	IPI00003935.5	13781	Q16778	Q5QNX0;Q9UE88	NP_003519	ENSP00000336417	HIT000032461	Histone H2B.q	6	246	0	246
IPI00020101.7	IPI00020101.7	13767	P62807	Q4VB69	NP_003514;NP_003509;NP_003516;NP_003517;NP_003513	ENSP00000348706;ENSP00000303408;ENSP00000342886;ENSP00000353074;ENSP00000321744	HIT000030161		6	246	0	246
IPI00020101.7	IPI00152785.2	13767	P23527	Q3KPI7	NP_003518	ENSP00000349412	HIT000055937	Histone H2B.n	6	246	0	246
IPI00020101.7	IPI00152906.5	13797	P58876		NP_066407;NP_619790	ENSP00000289316	HIT000031232	Histone H2B.b	6	246	0	246
IPI00020101.7	IPI00220403.2	13811	P33778	Q4KN36	NP_066406	ENSP00000350580		Histone H2B.f	6	246	0	246
IPI00020101.7	IPI00303133.7	13752	Q93079	Q4VB74	NP_003515	ENSP00000348531		Histone H2B.j	6	246	0	246
IPI00020101.7	IPI00329665.6	13912		Q5QNW6	NP_001019770	ENSP00000348924		Histone 2, H2bf"	6	246	0	246
IPI00020101.7	IPI00515061.2	13765	P06899	Q96CF4	NP_066402	ENSP00000244601	HIT000036634	Histone H2B.r	6	246	0	246
IPI00020101.7	IPI00554445.1	13783	Q99877	Q494S8	NP_003511	ENSP00000352156	HIT000034573;HIT000049377	Histone H2B.d	6	246	0	246
IPI00020101.7	IPI00554798.1	13850	Q99879		NP_003512	ENSP00000352442		Histone H2B.e	6	246	0	246
IPI00020101.7	IPI00619923.2	13928		Q4KMY1			HIT000035226	HIST1H2BB protein	6	246	0	246
IPI00020436.3	IPI00011643.1	58616	O43278-2		NP_001027539;NP_003701		HIT000038405;HIT000031727	Splice Isoform 2 of Kunitz-type protease inhibitor 1 precursor	4	115	0	115
IPI00020436.3	IPI00020436.3	24456	Q15907	Q5U0I1;Q6FHR0;Q6FI42	NP_004209	ENSP00000333547	HIT000056003	Ras-related protein Rab-11B	4	115	0	115
IPI00020436.3	IPI00376403.2	60128	O43278-1		NP_857593	ENSP00000342098		Splice Isoform 1 of Kunitz-type protease inhibitor 1 precursor	4	115	0	115
IPI00021000.1	IPI00219824.1	60142	P07602-2					Splice Isoform Sap-mu-6 of Proactivator polypeptide precursor	3	125	0	125
IPI00021000.1	IPI00219825.2	63647	P07602-3	Q59EN5;Q5JQ37;Q53FJ5		ENSP00000350063	HIT000049061;HIT000033332	Prosaposin	3	125	0	125
IPI00021085.1	IPI00021085.1	22116	O75594	Q4VB36	NP_005082	ENSP00000008938		Peptidoglycan recognition protein precursor	7	304	0	304
IPI00021369.1	IPI00021369.1	20146	P02511	Q9UC40;Q9UC37;Q9UC38	NP_001876	ENSP00000227251	HIT000032981	Alpha crystallin B chain	10	335	0	335
IPI00021439.1	IPI00021439.1	42052	P60709	Q9UE89;Q53G76;Q562U1;Q96E67;Q96FU6;Q9UMN3;Q562X7;Q96HG5;Q96B34;Q6PJ43;Q53G99;Q96DE1;Q562S0;Q53GK6	NP_001092	ENSP00000158302;ENSP00000349960	HIT000014625;HIT000049333;HIT000035998;HIT000030870;HIT000049428;H		3	108	0	108
IPI00021439.1	IPI00465186.3	212750		Q86WS0;Q59FI2;Q5T021	NP_569707	ENSP00000346738	HIT000053334	Protein tyrosine phosphatase, receptor type, F"	3	108	0	108
IPI00021794.7	IPI00021794.7	56597	P10619	Q59EV6;Q561W6	NP_000299	ENSP00000191018;ENSP00000346952	HIT000011791;HIT000029764;HIT000022640	Carrier family 6 , member 8 variant"	6	286	0	286
IPI00021841.1	IPI00021841.1	30759	P02647	Q9UCT8;Q8TDB0;Q6LEJ8;Q6Q785;Q9Y355	NP_000030;XP_496536	ENSP00000352471;ENSP00000236850	HIT000032425	Apolipoprotein A-I precursor	15	537	0	537
IPI00021842.1	IPI00021842.1	36246	P02649	Q6LA97;Q6LBZ1;Q8TCZ8;Q13791	NP_000032	ENSP00000252486	HIT000031595	Apolipoprotein E precursor	5	166	0	166
IPI00021842.1	IPI00291866.5	55347	P05155	Q547W3;Q59EI5	NP_000053;NP_001027466	ENSP00000278407	HIT000035189	Plasma protease C1 inhibitor precursor	5	166	0	166
IPI00021842.1	IPI00556459.1	37378		Q5UGI6;Q9UC49;Q9UCF9;Q16304				Serine/cysteine proteinase inhibitor clade G member 1 splice variant 2	5	166	0	166
IPI00021923.1	IPI00021923.1	24950	Q92520		NP_055703	ENSP00000353025	HIT000053055	Protein FAM3C precursor	9	421	0	421
IPI00022052.1	IPI00022052.1	28460	O76076		NP_003872	ENSP00000190983	HIT000038129	WNT1 inducible signaling pathway protein 2 precursor	6	210	0	210
IPI00022052.1	IPI00556281.3	97596		Q6MZT2;Q5T242			HIT000055445	Hypothetical protein DKFZp686D1354	6	210	0	210
IPI00022052.1	IPI00644533.1	97586		Q7Z730	NP_001014796;NP_006173	ENSP00000341654	HIT000053868;HIT000020830	Discoidin domain receptor family, member 2"	6	210	0	210
IPI00022371.1	IPI00022371.1	60510	P04196	Q68DR3	NP_000403	ENSP00000232003		Histidine-rich glycoprotein precursor	4	136	0	136
IPI00022371.1	IPI00024919.3	28017	P30048	Q53HC2;Q5T5V2	NP_006784	ENSP00000298510	HIT000039506;HIT000031097;HIT000033789;HIT000050168;HIT000039251;HIT000034464;HIT000033021	Thioredoxin-dependent peroxide reductas	4	136	0	136
IPI00022371.1	IPI00374151.1	26107		Q14579	NP_054817	ENSP00000349432		Peroxiredoxin 3 isoform b	4	136	0	136
IPI00022420.3	IPI00022420.3	23337	P02753		NP_006735	ENSP00000260780	HIT000038863	Plasma retinol-binding protein precursor	13	664	0	664
IPI00022420.3	IPI00480192.1	23271		Q5VY30				Retinol binding protein 4, plasma"	13	664	0	664
IPI00022426.1	IPI00022426.1	39886	P02760	P78491;Q5TBD7;P78492	NP_001624	ENSP00000265132	HIT000052567	AMBP protein precursor	11	472	0	472
IPI00022429.3	IPI00022429.3	23725	P02763	Q5T539;Q5U067	NP_000598	ENSP00000349711;ENSP00000259396	HIT000040156	Alpha-1-acid glycoprotein 1 precursor	3	134	0	134
IPI00022429.3	IPI00291928.5	24140	P61106		NP_057406	ENSP00000238339	HIT000006798;HIT000001886;HIT000032590;HIT000026251;HIT000015756	Ras-related protein Rab-14	3	134	0	134
IPI00022429.3	IPI00646415.1	20510		Q5JVD4				RAB14, member RAS oncogene family"	3	134	0	134
IPI00022432.1	IPI00022432.1	15991	P02766	Q8TDB1;Q549C7;Q6IB96;Q8TDB2;Q53WY6	NP_000362	ENSP00000237014	HIT000038962;HIT000032365	Transthyretin precursor	7	303	0	303
IPI00022434.2	IPI00022434.2	73881	P02768	Q645G4;Q5D0D7;Q56G89;Q68DN5	NP_000468	ENSP00000295897	HIT000042046;HIT000051578;HIT000052163	ALB protein	34	1317	0	1317
IPI00022463.1	IPI00022463.1	79280	P02787	Q53H26	NP_001054	ENSP00000264998	HIT000057180	Serotransferrin precursor	13	443	0	443
IPI00022488.1	IPI00022488.1	52385	P02790	Q9BS19	NP_000604	ENSP00000265983	HIT000032438	Hemopexin precursor	3	69	0	69
IPI00022488.1	IPI00428735.1	28451		Q6XYD1				LP2698	3	69	0	69
IPI00022608.1	IPI00022608.1	253813	Q92673		NP_003096	ENSP00000260197		Sortilin-related receptor precursor	2	71	0	71
IPI00022620.1	IPI00022620.1	11805	P55000	Q53YJ6;Q6PUA6	NP_065160	ENSP00000246515		Secreted Ly-6/uPAR related protein 1 precursor	2	58	0	58
IPI00022620.1	IPI00026237.1	69880	P20916	Q53ES7;Q59GD9;Q53HA1;Q53HD1	NP_002352	ENSP00000262624	HIT000019400;HIT000053878	Myelin-associated glycoprotein precursor	2	58	0	58
IPI00022620.1	IPI00375253.1	64780		Q567S4;Q15489	NP_542167	ENSP00000355234		Myelin associated glycoprotein, isoform b"	2	58	0	58
IPI00022810.1	IPI00000045.1	20384	P18510-1		NP_776214			Splice Isoform 1 of Interleukin-1 receptor antagonist protein precursor	8	285	0	285
IPI00022810.1	IPI00022810.1	52607	P53634	Q8WY99;Q53G93;Q71E76	NP_001805	ENSP00000227266	HIT000050494	Dipeptidyl-peptidase I precursor	8	285	0	285
IPI00022810.1	IPI00174541.1	16360	P18510-4		NP_776215	ENSP00000354816;ENSP00000342645		Splice Isoform 4 of Interleukin-1 receptor antagonist protein precursor	8	285	0	285
IPI00022810.1	IPI00175024.1	18162	P18510-2		NP_000568	ENSP00000329072	HIT000034545	Splice Isoform 2 of Interleukin-1 receptor antagonist protein precursor	8	285	0	285
IPI00022810.1	IPI00218573.1	20170	P18510-3	Q53SC2;Q9UP87	NP_776213	ENSP00000259206		Splice Isoform 3 of Interleukin-1 receptor antagonist protein precursor	8	285	0	285
IPI00022822.3	IPI00022822.3	154983	P39060-1	Q6RZ41;Q6RZ39	NP_085059	ENSP00000352798		Splice Isoform Long of Collagen alpha 1(XVIII) chain precursor	7	221	0	221
IPI00022822.3	IPI00655677.1	44332					HIT000009799	Similar to glyceraldehyde-3-phosphate dehydrogenase	7	221	0	221
IPI00022895.6	IPI00022895.6	55936	P04217	Q68CK0	NP_570602	ENSP00000263100	HIT000012499	Alpha-1B-glycoprotein precursor	8	366	0	366
IPI00022974.1	IPI00022974.1	16847	P12273		NP_002643	ENSP00000291009	HIT000035139;HIT000035140	Prolactin-inducible protein precursor	7	314	0	314
IPI00023014.1	IPI00023014.1	322435	P04275	Q99806;Q9UD22	NP_000543	ENSP00000261405		Von Willebrand factor precursor	5	171	0	171
IPI00023673.1	IPI00023673.1	66202	Q08380		NP_005558	ENSP00000262776	HIT000037304;HIT000030866;HIT000031346	Galectin-3 binding protein precursor	7	355	0	355
IPI00023673.1	IPI00296180.3	49919	P00749					Urokinase-type plasminogen activator precursor	7	355	0	355
IPI00023673.1	IPI00604414.2	49917		Q5PY49;Q96SE8;Q53XS3;Q5SWW9	NP_002649	ENSP00000242464	HIT000036283	Plasminogen activator, urokinase"	7	355	0	355
IPI00024046.1	IPI00024046.1	78694	P55290	Q6GTW4	NP_001248	ENSP00000268613	HIT000040593;HIT000041090	Cadherin-13 precursor	5	240	0	240
IPI00024129.1	IPI00021440.1	42108	P63261	Q5U032;Q562M3;Q562Z6;Q562N8;Q562L5;Q562R8;Q562Y6;Q562L6;Q562P0;Q562Z7;Q562N0;Q562L9;Q562U2;Q8WVW5;Q562M5;Q562Z4;Q562N2;Q562Y8;Q562V5;Q562X9	NP_001605	ENSP00000331514	HIT000037318;HIT000034614;HIT000035158;H		3	128	0	128
IPI00024129.1	IPI00024129.1	22863	P45877		NP_000934	ENSP00000303057	HIT000031090	Peptidyl-prolyl cis-trans isomerase C	3	128	0	128
IPI00024129.1	IPI00642997.1	44214					HIT000038451	Actin, cytoplasmic 2"	3	128	0	128
IPI00024129.1	IPI00644165.1	44980					HIT000045434	Similar to Beta actin	3	128	0	128
IPI00024284.4	IPI00024284.4	479248	P98160	Q59EG0;Q5VU27	NP_005520	ENSP00000270945	HIT000046389	Basement membrane-specific heparan sulfate proteoglycan core protein precursor	30	1542	0	1542
IPI00024689.5	IPI00024689.5	28605	P29972	Q6JSD7	NP_000376;NP_932766	ENSP00000265298;ENSP00000311165	HIT000039575	Aquaporin-1	6	317	0	317
IPI00024825.2	IPI00024825.2	152238	Q92954-1		NP_005798	ENSP00000251819		Splice Isoform A of Proteoglycan-4 precursor	2	68	0	68
IPI00024915.2	IPI00024915.2	22298	P30044	Q6IAF2	NP_036226	ENSP00000265462	HIT000001892	Peroxiredoxin 5, mitochondrial precursor"	7	344	0	344
IPI00024915.2	IPI00215914.4	20610	P84077		NP_001019397;NP_001019399;NP_001649;NP_001019398	ENSP00000272102	HIT000034937;HIT000034227;HIT000014445;HIT000014482;HIT000035215;HIT000003095;HIT000050008	ADP-ribosylation fact	7	344	0	344
IPI00024915.2	IPI00215917.2	20514	P61204		NP_001650	ENSP00000256682	HIT000033352;HIT000040556;HIT000038052;HIT000033429	ADP-ribosylation factor 3	7	344	0	344
IPI00024933.3	IPI00024933.3	17979	P30050	Q5VVV2	NP_000967	ENSP00000355071	HIT000053538;HIT000009800	60S ribosomal protein L12	2	52	0	52
IPI00024933.3	IPI00101532.5	54433	Q53EZ4-1	Q32WF5;Q3MV20	NP_060601	ENSP00000260751	HIT000034097;HIT000003876;HIT000055267	Splice Isoform 1 of Protein C10orf3	2	52	0	52
IPI00024933.3	IPI00478943.3	46946	Q53EZ4-2					Splice Isoform 2 of Protein C10orf3	2	52	0	52
IPI00024933.3	IPI00654670.1	46872				ENSP00000351102		47 kDa protein	2	52	0	52
IPI00025019.3	IPI00025019.3	26700	P20618	Q53FT8	NP_002784	ENSP00000262193	HIT000029690;HIT000038973;HIT000014656;HIT000006564	Proteasome subunit beta type 1	4	139	0	139
IPI00025019.3	IPI00413958.2	289548	Q14315-2			ENSP00000344002		Splice Isoform 2 of Filamin-C	4	139	0	139
IPI00025277.5	IPI00556088.1	27329		Q59FR8		ENSP00000254301	HIT000055630	LGALS3 protein variant	7	262	0	262
IPI00025415.1	IPI00025415.1	65519	Q02383	Q6X2M5;Q6IRW3;Q53ZU2	NP_002999	ENSP00000243981		Semenogelin-2 precursor	4	120	0	120
IPI00025476.1	IPI00025476.1	58354	P04746	Q53F26	NP_000690	ENSP00000306915	HIT000033019	Pancreatic alpha-amylase precursor	3	70	0	70
IPI00025512.2	IPI00000760.1	29911	O95865		NP_039268	ENSP00000229707	HIT000023501;HIT000009465;HIT000030412;HIT000001782		3	103	0	103
IPI00025512.2	IPI00025512.2	22826	P04792	Q9UC35;Q6FI47;Q96EI7;Q96C20	NP_001531	ENSP00000248553	HIT000035742;HIT000035939;HIT000029692	Heat-shock protein beta-1	3	103	0	103
IPI00025512.2	IPI00646524.1	22114						22 kDa protein	3	103	0	103
IPI00025512.2	IPI00647695.1	30174						30 kDa protein	3	103	0	103
IPI00025840.2	IPI00025840.2	24114	P20827		NP_004419	ENSP00000307758	HIT000014452;HIT000041676	Ephrin-A1 precursor	2	55	0	55
IPI00025846.1	IPI00025846.1	101324	Q02487-1	Q63HM4;Q68DY8	NP_077740	ENSP00000280904	HIT000057072	Splice Isoform 2A of Desmocollin-2 precursor	3	106	0	106
IPI00026199.1	IPI00026199.1	25774	P22352	Q6NXQ3	NP_002075	ENSP00000288332	HIT000053429;HIT000051529	Glutathione peroxidase 3 precursor	6	273	0	273
IPI00026259.1	IPI00021000.1	35572	P10451-1	Q4W597		ENSP00000237623	HIT000037985;HIT000014345	Splice Isoform A of Osteopontin precursor	4	136	0	136
IPI00026259.1	IPI00026259.1	37798	P20933	Q6LD43;Q9UCK7;Q9UCK8	NP_000018	ENSP00000264595	HIT000035800	N(4)-(beta-N-acetylglucosaminyl)-L-asparaginase precursor	4	136	0	136
IPI00026259.1	IPI00218874.1	33995	P10451-2					Splice Isoform B of Osteopontin precursor	4	136	0	136
IPI00026259.1	IPI00218875.1	32507	P10451-3	Q567T5;Q3LGB0		ENSP00000354042	HIT000056650	Splice Isoform C of Osteopontin precursor	4	136	0	136
IPI00026259.1	IPI00306339.3	33994			NP_000573	ENSP00000237622	HIT000039647;HIT000032988	Secreted phoSphoprotein 1	4	136	0	136
IPI00026259.1	IPI00385896.1	33167	P10451-4			ENSP00000351971		Splice Isoform D of Osteopontin precursor	4	136	0	136
IPI00026270.1	IPI00026270.1	50938	P14384		NP_001865;NP_001005502;NP_938079	ENSP00000339157	HIT000039444;HIT000049417	Carboxypeptidase M precursor	7	206	0	206
IPI00026270.1	IPI00218803.2	81126	P23142-3			ENSP00000262723		Splice Isoform B of Fibulin-1 precursor	7	206	0	206
IPI00026270.1	IPI00296534.1	81315	P23142-1		NP_006477	ENSP00000331544		Splice Isoform D of Fibulin-1 precursor	7	206	0	206
IPI00026270.1	IPI00296537.3	78518	P23142-4		NP_001987	ENSP00000262722	HIT000039582	Splice Isoform C of Fibulin-1 precursor	7	206	0	206
IPI00026270.1	IPI00333852.1	65473	P23142-2		NP_006478			Splice Isoform A of Fibulin-1 precursor	7	206	0	206
IPI00026270.1	IPI00413623.2	69419			NP_006476	ENSP00000342212		Fibulin 1 isoForm B precursor	7	206	0	206
IPI00026926.1	IPI00001699.1	21670	Q9ULZ3-1		NP_037390	ENSP00000247470	HIT000036279;HIT000002686	Splice Isoform 1 of Apoptosis-associated speck-like protein containing a CARD	3	100	0	100
IPI00026926.1	IPI00026926.1	12839	Q02747		NP_291031	ENSP00000349493		Guanylin precursor	3	100	0	100
IPI00026926.1	IPI00221360.1	20013	Q9ULZ3-2		NP_660183	ENSP00000340441		Splice Isoform 2 of Apoptosis-associated speck-like protein containing a CARD	3	100	0	100
IPI00026926.1	IPI00221362.2	15391	Q9ULZ3-3		NP_660184	ENSP00000348263	HIT000031972	Splice Isoform 3 of Apoptosis-associated speck-like protein containing a CARD	3	100	0	100
IPI00026944.1	IPI00001662.1	38496	Q14982	Q6B0I4	NP_002536	ENSP00000330862		Opioid-binding protein/cell adhesion molecule precursor	3	109	0	109
IPI00026944.1	IPI00026944.1	139254	P14543	Q59FL2;Q5TAF2	NP_002499	ENSP00000264187		Nidogen precursor	3	109	0	109
IPI00026944.1	IPI00442294.1	38518	Q9P121-1		NP_057606	ENSP00000331846		Splice Isoform 1 of Neurotrimin precursor	3	109	0	109
IPI00026944.1	IPI00442297.1	38444	Q9P121-2					Splice Isoform 2 of Neurotrimin precursor	3	109	0	109
IPI00026944.1	IPI00442298.1	35476	Q9P121-3				HIT000053570	Splice Isoform 3 of Neurotrimin precursor	3	109	0	109
IPI00026944.1	IPI00552450.1	37643		Q7Z3W6	NP_001012393		HIT000054192	Hypothetical protein DKFZp686H1949	3	109	0	109
IPI00027166.1	IPI00027166.1	25067	P16035		NP_003246	ENSP00000262768	HIT000053813	Metalloproteinase inhibitor 2 precursor	8	288	0	288
IPI00027166.1	IPI00640525.1	56710		Q5JZH1				OTTHUMP00000031778	8	288	0	288
IPI00027175.1	IPI00007280.8	12795				ENSP00000352918	HIT000020279	ARP2/3 complex 16 kDa subunit (p16-Arc) family protein	3	79	0	79
IPI00027175.1	IPI00027175.1	21947	P30626	Q75MZ6	NP_003121	ENSP00000265729	HIT000035171;HIT000049041	Sorcin	3	79	0	79
IPI00027175.1	IPI00550234.2	16236	O15511		NP_005708	ENSP00000294742	HIT000048869	Actin-related protein 2/3 complex subunit 5	3	79	0	79
IPI00027175.1	IPI00645266.1	16677		Q6PG42				ARPC5 protein	3	79	0	79
IPI00027350.2	IPI00013179.1	21243	P41222	Q5SQ10	NP_000945	ENSP00000224167	HIT000032538	Prostaglandin-H2 D-isomerase precursor	10	381	0	381
IPI00027350.2	IPI00027350.2	21918	P32119	Q6FHG4	NP_005800	ENSP00000301522	HIT000031366;HIT000029637;HIT000052200	Peroxiredoxin 2	10	381	0	381
IPI00027350.2	IPI00513767.2	23161		Q5SQ09				Prostaglandin D2 synthase 21kDa	10	381	0	381
IPI00027412.4	IPI00027412.4	37499	P40199	Q13774;Q53XP7;Q13985	NP_002474	ENSP00000199764	HIT000032153	Carcinoembryonic antigen-related cell adhesion molecule 6 precursor	2	59	0	59
IPI00027412.4	IPI00296337.2	473749	P78527-1		NP_008835	ENSP00000313420		Splice Isoform 1 of DNA-dependent protein kinase catalytic subunit	2	59	0	59
IPI00027412.4	IPI00376215.2	470163	P78527-2	Q59H99		ENSP00000345182	HIT000005661	Splice Isoform 2 of DNA-dependent protein kinase catalytic subunit	2	59	0	59
IPI00027462.1	IPI00025285.1	13863	O75348	Q9BTN3;Q6IB33	NP_004879	ENSP00000259415	HIT000001721;HIT000033802;HIT000031602	Vacuolar ATP synthase subunit G 1	2	67	0	67
IPI00027462.1	IPI00027462.1	13291	P06702	Q6FGA1	NP_002956	ENSP00000295382	HIT000053198	Calgranulin B	2	67	0	67
IPI00027462.1	IPI00032147.1	13653	O95670		NP_569730	ENSP00000328075	HIT000031879	Vacuolar ATP synthase subunit G 2	2	67	0	67
IPI00027462.1	IPI00552247.1	9006		Q5HYU8				ATPase, H+ transporting, lysosomal 13kDa, V1 subunit G isoform 2"	2	67	0	67
IPI00027500.1	IPI00027500.1	22096	P61586	Q5U024;Q9BVT0	NP_001655	ENSP00000265538	HIT000030346;HIT000049337;HIT000050079;HIT000055710;HIT000032567	Transforming protein RhoA	4	136	0	136
IPI00027745.3	IPI00027745.3	75011	P08236-1	Q549U0	NP_000172	ENSP00000302728	HIT000036543	Splice Isoform Long of Beta-glucuronidase precursor	5	168	0	168
IPI00028004.2	IPI00028004.2	23219	P49720		NP_002786	ENSP00000225426	HIT000036078	Proteasome subunit beta type 3	3	100	0	100
IPI00028004.2	IPI00414264.2	20617			NP_944490	ENSP00000344421		Sorcin iSoform b	3	100	0	100
IPI00028015.1	IPI00028015.1	30106			NP_068352	ENSP00000301193	HIT000018426	Leukocyte-associated Ig-Like receptor 1 isoform b precursor	4	217	0	217
IPI00028136.1	IPI00028136.1	46259	Q9NNX6-1		NP_066978	ENSP00000315477		Splice Isoform 1 of CD209 antigen	2	107	0	107
IPI00028481.1	IPI00028481.1	23824	P61006	Q6FHV5	NP_005361	ENSP00000300935	HIT000031329;HIT000008439	Ras-related protein Rab-8A	2	88	0	88
IPI00029510.1	IPI00029510.1	13848	Q14210	Q6GTV9	NP_003686	ENSP00000301263	HIT000041281	Lymphocyte antigen Ly-6D precursor	2	83	0	83
IPI00029510.1	IPI00185998.5	74395		Q6UWU2	NP_078782	ENSP00000295759	HIT000015173	APKK229	2	83	0	83
IPI00029510.1	IPI00414585.5	49208		Q96DR0		ENSP00000348628	HIT000031575;HIT000011712	Hypothetical protein FLJ30536	2	83	0	83
IPI00029510.1	IPI00441344.1	76499	P16278	Q53H18;Q53G40	NP_000395	ENSP00000306920	HIT000049404;HIT000033247	Beta-galactosidase precursor	2	83	0	83
IPI00029510.1	IPI00441550.1	60856	P16279			ENSP00000305920		Beta-galactosidase-related protein precursor	2	83	0	83
IPI00029605.1	IPI00020977.3	40267	P29279-1	Q6FHL8;Q6LCY0;Q96A79;Q9UDL6;Q5M8T4	NP_001892	ENSP00000237313	HIT000045093;HIT000017147	Splice Isoform 1 of Connective tissue growth factor precursor	4	195	0	195
IPI00029605.1	IPI00029605.1	58445	P34059	Q9HAL1;Q6YL38;Q6ZNJ9	NP_000503	ENSP00000268695	HIT000057828;HIT000050367;HIT000054133;HIT000004762	N-acetylgalactosamine-6-sulfatase precursor	4	195	0	195
IPI00029605.1	IPI00220647.1	37382	P29279-2					Splice Isoform 2 of Connective tissue growth factor precursor	4	195	0	195
IPI00029658.1	IPI00029658.1	56885	Q12805-1	Q541U7;Q580Q6	NP_004096	ENSP00000308225;ENSP00000347596;ENSP00000233729	HIT000036680	Splice Isoform 1 of EGF-containing fibulin-like extracellular matrix protein 1 precursor	2	59	0	59
IPI00030739.1	IPI00030739.1	21582	O95445		NP_061974	ENSP00000229690	HIT000038893	Apolipoprotein M	2	71	0	71
IPI00031169.1	IPI00031169.1	23702	P61019	O75546	NP_002856	ENSP00000262646	HIT000034084	Ras-related protein Rab-2A	3	103	0	103
IPI00031564.1	IPI00031564.1	21222	O75223		NP_076956	ENSP00000275428	HIT000038571;HIT000036414;HIT000029784	Protein C7orf24	7	284	0	284
IPI00031655.1	IPI00025276.1	471178	P22105-1	O95682;Q9UC10;Q9NPK8;Q9NPK9;O95680	NP_061978	ENSP00000309032		Splice Isoform XB of Tenascin-X precursor	2	66	0	66
IPI00031655.1	IPI00031655.1	20849	Q9BRG1		NP_115729	ENSP00000253794	HIT000032724	Vacuolar protein sorting protein 25	2	66	0	66
IPI00031655.1	IPI00643914.1	462830		Q5SQD3				Tenascin XB	2	66	0	66
IPI00031655.1	IPI00644296.1	462872		Q5ST74;Q9NPK6;O95681;Q9Y464;Q9NPK7				Tenascin XB	2	66	0	66
IPI00031821.1	IPI00031821.1	30832	Q9Y287	Q9NX12;Q96B24;Q7Z528;Q5W0A3	NP_068839	ENSP00000258659	HIT000037482;HIT000001838;HIT000029730;HIT000049319;HIT000002978	Integral membrane protein 2B	3	111	0	111
IPI00032293.1	IPI00032293.1	16017	P01034	Q6FGW9	NP_000090	ENSP00000217421	HIT000036116;HIT000056170	Cystatin C precursor	4	208	0	208
IPI00032328.1	IPI00013945.1	72451	P07911	Q6ZS84;Q540J6;Q8IYG0;Q8NHW8	NP_003352;NP_001008390	ENSP00000306279	HIT000051572;HIT000012336;HIT000047521;HIT000047516	Uromodulin precursor	14	479	0	479
IPI00032328.1	IPI00032328.1	72984	P01042-1			ENSP00000265023		Splice Isoform HMW of Kininogen-1 precursor	14	479	0	479
IPI00032328.1	IPI00640271.1	76316					HIT000016828	Similar to Uromodulin precursor	14	479	0	479
IPI00032825.2	IPI00032825.2	25498	Q9Y3B3	Q3B7W7;Q8NBU8	NP_861974	ENSP00000282382	HIT000038654;HIT000010784	Transmembrane emp24 domain containing protein 7 precursor	3	82	0	82
IPI00032825.2	IPI00217375.2	15757		Q5TGK5;Q8IWS9;Q6PDA1				ZBTB8OS protein	3	82	0	82
IPI00032825.2	IPI00640902.1	20719		Q8IWT0;Q8NEV6;Q8NEV7	NP_848642	ENSP00000316787		Archease	3	82	0	82
IPI00034319.2	IPI00398727.3	23203	O75608-2			ENSP00000344477	HIT000001802	Splice Isoform 2 of Acyl-protein thioesterase 1	3	114	0	114
IPI00042295.3	IPI00042295.3	39419		Q9BT41;Q9BVM4	XP_373431	ENSP00000257302	HIT000020705;HIT000050391	PREDICTED: hypothetical protein BC004360	5	279	0	279
IPI00056357.3	IPI00056357.3	18897	Q969H8		NP_061980	ENSP00000262947	HIT000034822;HIT000036835;HIT000023659	Protein C19orf10 precursor	5	175	0	175
IPI00056478.1	IPI00414467.5	82035		Q8WZA4;Q9BY85;Q8TCR2;Q5KU26;Q6P9F2	NP_569057	ENSP00000344706	HIT000026582	Nurse cell scavenger receptor 2	7	258	0	258
IPI00059185.5	IPI00059185.5	14195		Q96A22	NP_542390	ENSP00000278601	HIT000014555;HIT000033835	Hypothetical protein FLJ25219	2	61	0	61
IPI00060800.5	IPI00027434.1	22334	P08134		NP_786886	ENSP00000345236;ENSP00000285735	HIT000019329;HIT000034182;HIT000057431;HIT000033093;HIT000053831		6	351	0	351
IPI00060800.5	IPI00060800.5	22725		Q96DA0;Q6UW28	NP_660295	ENSP00000293983	HIT000034533	Hypothetical protein	6	351	0	351
IPI00060800.5	IPI00647268.1	21851		Q5JR08				Ras homolog gene family, member C"	6	351	0	351
IPI00063827.1	IPI00063827.1	22446	Q96IU4-1		NP_116139	ENSP00000318248;ENSP00000354841	HIT000033087;HIT000054164	Splice Isoform 1 of CCG1-interacting factor B	9	370	0	370
IPI00064377.2	IPI00064377.2	47146	Q969Z4		NP_689408;NP_116260	ENSP00000308550;ENSP00000064780	HIT000011171;HIT000037917	Tumor necrosis factor receptor superfamily member 19L precursor	4	156	0	156
IPI00075248.10	IPI00220813.1	55968	Q12805-2	Q53TA7;Q59G97	NP_061489	ENSP00000336593	HIT000017721	Splice Isoform 2 of EGF-containing fibulin-like extracellular matrix protein 1 precursor	3	96	0	96
IPI00075248.10	IPI00220814.1	56828	Q12805-3					Splice Isoform 3 of EGF-containing fibulin-like extracellular matrix protein 1 precursor	3	96	0	96
IPI00075248.10	IPI00220815.1	56798	Q12805-4					Splice Isoform 4 of EGF-containing fibulin-like extracellular matrix protein 1 precursor	3	96	0	96
IPI00098827.1	IPI00098827.1	16401	Q9Y547			ENSP00000321301	HIT000001850;HIT000032315	Placental protein 25	3	136	0	136
IPI00100154.1	IPI00100154.1	30490	Q9H0E2	Q6FIE9	NP_061882	ENSP00000314733	HIT000038323;HIT000031927;HIT000035624;HIT000025431;HIT000046996	Toll-interacting protein	2	64	0	64
IPI00100796.4	IPI00100796.4	24612	Q9NZZ3		NP_057494	ENSP00000223500	HIT000032961;HIT000033238;HIT000039114;HIT000037636;HIT000038966;HIT000008027;HIT000002124	Charged multivesicular body protein 5	3	92	0	92
IPI00107831.3	IPI00107831.3	212908	P10586	Q5T022;Q5W9G2	NP_002831	ENSP00000353030		Receptor-type tyrosine-protein phosphatase F precursor	3	155	0	155
IPI00152018.2	IPI00022284.3	27871	P04156	Q540C4;Q53YK7;Q6FGR8;Q86XR1;Q5U0K3;Q6FGN5	NP_898902;NP_000302	ENSP00000306540	HIT000035991;HIT000039610	Major prion protein precursor	2	138	0	138
IPI00152018.2	IPI00152018.2	36576		Q8TA95;Q6UXG3	NP_660316	ENSP00000321005	HIT000039925	RLLV422	2	138	0	138
IPI00152018.2	IPI00382843.1	30977		Q6SES1;O75942				Prion protein	2	138	0	138
IPI00152018.2	IPI00646733.1	26677					HIT000015442	Major prion protein precursor	2	138	0	138
IPI00154807.3	IPI00154807.3	33912	Q8TDQ0					Hepatitis A virus cellular receptor 2 precursor	2	72	0	72
IPI00156984.3	IPI00156984.3	22152	Q7LBR1		NP_065145		HIT000035921	Charged multivesicular body protein 1b	4	90	0	90
IPI00160130.2	IPI00011284.1	30474	P21964	Q6IB07;Q7KZP0	NP_000745	ENSP00000207636	HIT000035552	Catechol O-methyltransferase	4	117	0	117
IPI00160130.2	IPI00160130.2	407262		Q5VTA6;Q59ED1;Q7LC53;O60494	NP_001072	ENSP00000265929		Intrinsic factor-B12 receptor precursor	4	117	0	117
IPI00160130.2	IPI00375513.2	30506		Q9BWC7;Q6ICE6	NP_009294		HIT000029605;HIT000050453	COMT protein	4	117	0	117
IPI00168884.3	IPI00168884.3	38983	O75787		NP_005756	ENSP00000331703	HIT000002398;HIT000023837;HIT000034916	Renin receptor precursor	2	58	0	58
IPI00170635.1	IPI00170635.1	27307	Q8WVN6	Q53G27;Q53G63	NP_002995	ENSP00000269389	HIT000038100	Secreted and transmembrane protein 1 precursor	4	300	0	300
IPI00171611.5	IPI00171611.5	15436		Q6B053;Q71DI3	NP_066403;NP_001005464;XP_497711	ENSP00000333277	HIT000037178	Histone H3	4	92	0	92
IPI00172421.5	IPI00172421.5	18223	P63208-2		NP_008861	ENSP00000331708	HIT000039949;HIT000013724	S-phase kinase-associated protein 1A isoform a	2	63	0	63
IPI00176193.5	IPI00176193.5	194448	Q05707-1	Q4G0W3	NP_066933			Splice Isoform 1 of Collagen alpha 1(XIV) chain precursor	4	140	0	140
IPI00178352.3	IPI00178352.3	293344	Q14315-1	Q59H94	NP_001449	ENSP00000327145	HIT000003522	Splice Isoform 1 of Filamin-C	6	171	0	171
IPI00178926.1	IPI00178926.1	18543	P01591		NP_653247	ENSP00000254801	HIT000052104	ImmunoglobulIn J chaIn	6	223	0	223
IPI00178926.1	IPI00333541.4	283192	P21333	Q5HY55;Q60FE5	NP_001447	ENSP00000353467		Filamin-A	6	223	0	223
IPI00178926.1	IPI00644576.1	279115		Q5HY54				Filamin A, alpha"	6	223	0	223
IPI00179330.5	IPI00179330.5	18293	P62979	Q8WYN9;Q5RKT7	NP_002945	ENSP00000272317	HIT000049243;HIT000030375	Ubiquitin and ribosomal protein S27a	3	109	0	109
IPI00184363.4	IPI00157687.3	82239	P16284-6					Splice Isoform Delta15 of Platelet endothelial cell adhesion molecule precursor	2	60	0	60
IPI00184363.4	IPI00184363.4	23874	Q9NZD2	Q53Z13	NP_057517	ENSP00000315263	HIT000034680	Glycolipid transfer protein	2	60	0	60
IPI00184363.4	IPI00295618.1	83396	P16284-1		NP_000433	ENSP00000354973	HIT000039592;HIT000053693	Splice Isoform Long of Platelet endothelial cell adhesion molecule precursor	2	60	0	60
IPI00184363.4	IPI00470719.1	81340	P16284-2					Splice Isoform Delta12 of Platelet endothelial cell adhesion molecule precursor	2	60	0	60
IPI00184363.4	IPI00470720.1	81068	P16284-3					Splice Isoform Delta13 of Platelet endothelial cell adhesion molecule precursor	2	60	0	60
IPI00184363.4	IPI00470721.1	81280	P16284-4					Splice Isoform Delta14 of Platelet endothelial cell adhesion molecule precursor	2	60	0	60
IPI00184363.4	IPI00470722.1	80123	P16284-5					Splice Isoform Delta14-15 of Platelet endothelial cell adhesion molecule precursor	2	60	0	60
IPI00215881.2	IPI00215881.2	20936	P07320		NP_008822	ENSP00000264376		Gamma crystallin D	3	68	0	68
IPI00215918.2	IPI00027038.1	44529	Q9Y279-1		NP_009199	ENSP00000286089	HIT000034983	Splice Isoform 1 of V-set and immunoglobulin domain containing protein 4 precursor	3	90	0	90
IPI00215918.2	IPI00215918.2	20481	P18085		NP_001651	ENSP00000306010	HIT000039664;HIT000033948;HIT000037533;HIT000031518	ADP-ribosylation factor 4	3	90	0	90
IPI00215918.2	IPI00552123.1	35920	Q9Y279-2					Splice Isoform 2 of V-set and immunoglobulin domain containing protein 4 precursor	3	90	0	90
IPI00215918.2	IPI00641261.1	30536						30 kDa protein	3	90	0	90
IPI00215920.7	IPI00215920.7	20052	P62330	Q6FGZ2;Q6FH17;Q5U025	NP_001654	ENSP00000298316	HIT000001732;HIT000034078	ADP-ribosylation factor 6	4	187	0	187
IPI00215920.7	IPI00414694.2	135999	P39060-2	Q8N4S4;Q58EX6	NP_569712	ENSP00000339118	HIT000050106	Splice Isoform Short of Collagen alpha 1(XVIII) chain precursor	4	187	0	187
IPI00215920.7	IPI00418138.2	150410			NP_569711			AlphA 1 type XVIII collAgen isoform 3 precursor	4	187	0	187
IPI00215920.7	IPI00437593.1	179122		Q6RZ40				Type XVIII collagen long variant	4	187	0	187
IPI00215920.7	IPI00478853.1	150768				ENSP00000347665		150 kDa protein	4	187	0	187
IPI00215983.2	IPI00215983.2	28778	P00915		NP_001729	ENSP00000256119	HIT000040338	Carbonic anhydrase 1	4	116	0	116
IPI00215997.4	IPI00215997.4	25838	P21926	Q5J7W6	NP_001760	ENSP00000009180	HIT000035585	CD9 antigen	3	104	0	104
IPI00216691.4	IPI00056478.1	65621		Q969P0;Q9BTG9	NP_443100	ENSP00000316664	HIT000054012;HIT000015263;HIT000050559	EWI2	4	224	0	224
IPI00216691.4	IPI00186736.2	56858		Q8NG09		ENSP00000351261		LIR-D1	4	224	0	224
IPI00216691.4	IPI00216691.4	15085	P07737	Q53Y44	NP_005013	ENSP00000225655	HIT000030922;HIT000032933;HIT000037028;HIT000036275	Profilin-1	4	224	0	224
IPI00216773.4	IPI00216773.4	46442		Q8IUK7		ENSP00000331666	HIT000051566	ALB protein	2	124	0	124
IPI00216914.2	IPI00216914.2	22034	Q7Z5L0	Q3SXP2;Q3SXP1	NP_872372	ENSP00000328397	HIT000052041	Protein UNQ6350/PRO21055 precursor	7	391	0	391
IPI00218693.7	IPI00218693.7	19635	P07741	Q3KP55	NP_000476	ENSP00000355098		Adenine phosphoribosyltransferase	6	199	0	199
IPI00218733.5	IPI00218733.5	16340	P00441	Q6NR85	NP_000445	ENSP00000270142	HIT000030086	Superoxide dismutase	8	271	0	271
IPI00219018.6	IPI00219018.6	36070	P04406	Q5ZEY3;Q5D0F4;Q16768	NP_002037	ENSP00000229239	HIT000034167;HIT000050855;HIT000040230;HIT000036204;HIT000030508;HIT000040030;HIT000031710;HIT000040848	Glyceraldehyde-3-phosphate dehydrogenase, l"	6	236	0	236
IPI00219217.2	IPI00219217.2	36769	P07195	Q5U077	NP_002291	ENSP00000229319	HIT000030829;HIT000049152;HIT000037014	L-lactate dehydrogenase B chain	3	141	0	141
IPI00219446.4	IPI00219446.4	21027	P30086		NP_002558	ENSP00000261313	HIT000037989;HIT000041250;HIT000033915	Phosphatidylethanolamine-binding protein	14	594	0	594
IPI00219684.2	IPI00219684.2	14775	P05413	Q6IBD7	NP_004093	ENSP00000241156	HIT000032991	Fatty acid-binding protein, heart"	2	68	0	68
IPI00219757.12	IPI00219757.12	23438	P09211	Q5TZY3	NP_000843	ENSP00000196968	HIT000035116	Glutathione S-transferase P	12	683	0	683
IPI00219782.4	IPI00010676.1	38607	Q03405-1	Q9BWT0	NP_002650	ENSP00000221264	HIT000031184	Splice Isoform 1 of Urokinase plasminogen activator surface receptor precursor	4	127	0	127
IPI00219782.4	IPI00215706.1	32782	Q03405-2	Q6GY32;Q9UPI5;Q6IB52	NP_001005376	ENSP00000342049		Splice Isoform 2 of Urokinase plasminogen activator surface receptor precursor	4	127	0	127
IPI00219782.4	IPI00215707.1	33378	Q03405-3		NP_001005377	ENSP00000339328		Splice Isoform 3 of Urokinase plasminogen activator surface receptor precursor	4	127	0	127
IPI00219782.4	IPI00219782.4	15961	P82980	Q53FB1	NP_113679	ENSP00000266560	HIT000021802;HIT000002283;HIT000040724	Retinol-binding protein III, cellular"	4	127	0	127
IPI00219806.5	IPI00219806.5	11433	P31151	Q6FGE3;Q5SY67	NP_002954	ENSP00000271860	HIT000051199	S100 calcium-binding protein A7	2	60	0	60
IPI00219910.1	IPI00219910.1	22751	P30043	Q32LZ2	NP_000704	ENSP00000263368		Flavin reductase	6	306	0	306
IPI00219953.4	IPI00219953.4	22436	P30085		NP_057392	ENSP00000294340	HIT000008532;HIT000001896;HIT000036924;HIT000001871	UMP-CMP kinase	3	114	0	114
IPI00219953.4	IPI00429190.2	24361	P62491		NP_004654	ENSP00000261890	HIT000036221	Ras-related protein Rab-11A	3	114	0	114
IPI00220301.4	IPI00220301.4	25002	P30041	Q5TAH4	NP_004896	ENSP00000236251	HIT000020795;HIT000053912;HIT000042159;HIT000051535	Peroxiredoxin 6	3	138	0	138
IPI00220701.3	IPI00022200.2	345167	P12111-1	Q53QF4	NP_004360	ENSP00000295550	HIT000016888	AlphA 3 type VI collAgen isoform 1 precursor	22	939	0	939
IPI00220701.3	IPI00072918.2	323698			NP_476507	ENSP00000315609		AlphA 3 type VI collAgen isoform 4 precursor	22	939	0	939
IPI00220701.3	IPI00220701.3	322808	P12111-2	Q63HQ4;Q59F25;Q8N4Z1;Q53QF6;Q6MZG6	NP_476508	ENSP00000315873	HIT000055691;HIT000056147	Splice Isoform 2 of Collagen alpha 3(VI) chain precursor	22	939	0	939
IPI00220701.3	IPI00376964.2	326804			NP_476505			AlphA 3 type VI collAgen isoform 2 precursor	22	939	0	939
IPI00221384.1	IPI00221384.1	206439	Q99715-2	Q5TF09	NP_542376	ENSP00000305147		Splice Isoform Short of Collagen alpha 1(XII) chain precursor	2	73	0	73
IPI00243602.1	IPI00243602.1	33168		Q6UXB4	NP_940894	ENSP00000327599		DTTR431	3	72	0	72
IPI00247616.7	IPI00082931.1	18598	Q9UBC9		NP_005407	ENSP00000330391;ENSP00000295367	HIT000038141	Small proline-rich protein 3	7	236	0	236
IPI00247616.7	IPI00247616.7	82075		Q9BYH7	NP_110408			Scavenger receptor with C-type lectin type I	7	236	0	236
IPI00247616.7	IPI00642247.1	17504		Q5T526				Small proline-rich protein 3	7	236	0	236
IPI00259102.1	IPI00259102.1	38572	Q9UM22	Q96J80	NP_060019	ENSP00000199448	HIT000038327;HIT000029834	Mammalian ependymin related protein 1	2	68	0	68
IPI00289831.4	IPI00289831.4	218155	Q13332-1		NP_002841			Splice Isoform PTPS of Receptor-type tyrosine-protein phosphatase S precursor	3	126	0	126
IPI00289926.6	IPI00289926.6	54117	Q8NHJ6-1	Q6FGQ9	NP_006838	ENSP00000270452	HIT000040188	Splice Isoform 1 of Leukocyte immunoglobulin-like receptor subfamily B member 4 precursor	2	69	0	69
IPI00291488.3	IPI00291488.3	13953	Q14508-1	Q6IB27	NP_006094	ENSP00000307669	HIT000052987	Splice Isoform 1 of WAP four-disulfide core domain protein 2 precursor	6	272	0	272
IPI00292130.3	IPI00292130.3	24559	Q07507		NP_001928	ENSP00000271418	HIT000041929	Dermatopontin precursor	8	390	0	390
IPI00292530.1	IPI00292530.1	101782	P19827	Q562G1;Q32MI5	NP_002206	ENSP00000273283		Inter-alpha-trypsin inhibitor heavy chain H1 precursor	3	122	0	122
IPI00292532.4	IPI00292532.4	19806	P49913		NP_004336	ENSP00000296435	HIT000054108	Antibacterial protein FALL-39 precursor	3	117	0	117
IPI00292532.4	IPI00299086.3	32595	O00560		NP_001007068;NP_005616	ENSP00000260130		Syntenin-1	3	117	0	117
IPI00292532.4	IPI00478874.1	31913			NP_001007069			Syntenin iSoform 2	3	117	0	117
IPI00292532.4	IPI00479018.2	34968			NP_001007071;NP_001007070		HIT000048518	Syntenin 1	3	117	0	117
IPI00292579.3	IPI00292579.3	288363	Q8WWQ8	Q9UF98	NP_060034	ENSP00000258495	HIT000014831;HIT000024925;HIT000007777	Stabilin-2 precursor	2	74	0	74
IPI00293088.4	IPI00293088.4	106649	P10253	Q8IWE7	NP_000143	ENSP00000305692;ENSP00000346310	HIT000052383	Lysosomal alpha-glucosidase precursor	8	432	0	432
IPI00295414.6	IPI00295414.6	143164	P39059	Q9UDC5	NP_001846		HIT000020740	Collagen alpha 1(XV) chain precursor	5	209	0	209
IPI00295741.4	IPI00295741.4	38766	P07858	Q6LAF9;Q503A6;Q8TAC7;Q5HYG5	NP_680093;NP_680090;NP_680092;NP_001899;NP_680091	ENSP00000345672;ENSP00000342070	HIT000056412;HIT000056886;HIT000034868;HIT000016937;HIT000056599;HIT000049455	Cathep	5	306	0	306
IPI00295741.4	IPI00550363.2	22417	P37802	Q6FGI1	NP_003555	ENSP00000309775	HIT000042174;HIT000034304	Transgelin-2	5	306	0	306
IPI00295741.4	IPI00644531.1	21244						21 kDa protein	5	306	0	306
IPI00295741.4	IPI00647915.1	24609					HIT000031037	Transgelin 2	5	306	0	306
IPI00296180.3	IPI00009865.1	59711	P13645					Keratin, type I cytoskeletal 10"	11	366	0	366
IPI00296180.3	IPI00295684.1	59020		Q8N175	NP_000412	ENSP00000269576	HIT000051206	Keratin 10	11	366	0	366
IPI00296608.6	IPI00004573.1	84459	P01833	Q68D81				Polymeric-immunoglobulin receptor precursor	3	126	0	126
IPI00296608.6	IPI00293898.1	84429		Q8IZY7;Q8TE27	NP_002635	ENSP00000348888;ENSP00000294989		Hepatocellular carcinoma associated protein TB6	3	126	0	126
IPI00296608.6	IPI00296608.6	96650	P10643	Q8TCS7	NP_000578	ENSP00000322061		Complement component C7 precursor	3	126	0	126
IPI00296713.4	IPI00296713.4	68518	P28799-1	Q53HQ8;Q540U8	NP_002078	ENSP00000053867	HIT000035006;HIT000003082	Splice Isoform 1 of Granulins precursor	2	53	0	53
IPI00297056.2	IPI00297056.2	53730		Q8N613;Q9UBG3	NP_057274	ENSP00000271835	HIT000041146	Hypothetical protein CRNN	5	121	0	121
IPI00297420.2	IPI00030962.7	19466	Q13404-7		NP_068823;NP_954595	ENSP00000340305		Splice Isoform 7 of Ubiquitin-conjugating enzyme E2 variant 1	2	67	0	67
IPI00297420.2	IPI00297420.2	61039	Q9ULV1	Q8TDT8	NP_036325	ENSP00000311581		Frizzled 4 precursor	2	67	0	67
IPI00297420.2	IPI00397947.1	42753			NP_954673			UbiqUitin-conjUgating enzyme E2 KUa-UEV isoform 1	2	67	0	67
IPI00297420.2	IPI00447356.1	19387	Q13404-2					Splice Isoform 2 of Ubiquitin-conjugating enzyme E2 variant 1	2	67	0	67
IPI00297420.2	IPI00472498.3	16598	Q13404-4		NP_001027459		HIT000029653	Splice Isoform 4 of Ubiquitin-conjugating enzyme E2 variant 1	2	67	0	67
IPI00297420.2	IPI00514724.1	11815		Q5TGE0				Ubiquitin-conjugating enzyme E2 variant 1	2	67	0	67
IPI00297420.2	IPI00647035.1	42752				ENSP00000344166		42 kDa protein	2	67	0	67
IPI00298237.6	IPI00293275.4	169484		Q8NHS7	NP_570923	ENSP00000327313	HIT000040781	Protein tyrosine PhosPhatase, recePtor tyPe, sigma isoform 3 Precursor"	3	143	0	143
IPI00298237.6	IPI00298237.6	61704	O14773-1	Q53HT1;Q53HP2	NP_000382	ENSP00000299427	HIT000036875	Splice Isoform 1 of Tripeptidyl-peptidase I precursor	3	143	0	143
IPI00298237.6	IPI00299590.5	172923	Q13332-5	Q59FX6;Q9UM81	NP_570925	ENSP00000347479		Splice Isoform PTPS-F4-7 of Receptor-type tyrosine-protein phosphatase S precursor	3	143	0	143
IPI00298237.6	IPI00332271.4	218007	Q13332-2			ENSP00000347106		Splice Isoform PTPS-MEA of Receptor-type tyrosine-protein phosphatase S precursor	3	143	0	143
IPI00298237.6	IPI00332272.2	215773	Q13332-3		NP_570924	ENSP00000269907		Splice Isoform PTPS-MEB of Receptor-type tyrosine-protein phosphatase S precursor	3	143	0	143
IPI00298237.6	IPI00332273.2	217045	Q13332-4			ENSP00000348321		Splice Isoform PTPS-MEC of Receptor-type tyrosine-protein phosphatase S precursor	3	143	0	143
IPI00298237.6	IPI00479252.1	169825				ENSP00000349932		169 kDa protein	3	143	0	143
IPI00298547.3	IPI00298547.3	20050	Q99497		NP_009193	ENSP00000340278;ENSP00000234912	HIT000033663	Protein DJ-1	10	405	0	405
IPI00298971.1	IPI00298971.1	55069	P04004		NP_000629	ENSP00000226218	HIT000032180	Vitronectin precursor	5	212	0	212
IPI00299086.3	IPI00022314.1	24878	P04179					Superoxide dismutase [Mn], mitochondrial precursor"	3	112	0	112
IPI00299086.3	IPI00555616.2	24906		Q7Z7M4;Q7Z7M6;Q7Z7M7;Q4ZJI1;Q7Z7M5;Q5TCM1	NP_001019636;NP_000627	ENSP00000337127;ENSP00000351054	HIT000022249;HIT000035810	Superoxide dismutase	3	112	0	112
IPI00299547.4	IPI00299547.4	22745	P80188	Q6FGL5;Q5SYW0	NP_005555	ENSP00000277480	HIT000041793	Neutrophil gelatinase-associated lipocalin precursor	7	251	0	251
IPI00299738.1	IPI00299738.1	48797	Q15113		NP_002584	ENSP00000223061	HIT000041839;HIT000029745	Procollagen C-proteinase enhancer protein precursor	9	379	0	379
IPI00301579.3	IPI00301579.3	16902	P61916	Q53HV6	NP_006423	ENSP00000238633	HIT000030970	Epididymal secretory protein E1 precursor	6	230	0	230
IPI00301869.4	IPI00181126.3	9459			XP_495982	ENSP00000324171		PREDICTED: similar to Nonhistone chromosomal protein HMG-17 (High-mobility group nucleosome binding domain 2)	2	85	0	85
IPI00301869.4	IPI00217950.4	9256	P05204	Q6FGI5	NP_005508	ENSP00000347963;ENSP00000355228	HIT000009836;HIT000036828;HIT000041442	Nonhistone chromosomal protein HMG-17	2	85	0	85
IPI00301869.4	IPI00301869.4	69840	Q9HBB8-2	Q58EZ6	NP_112554	ENSP00000345726	HIT000002859	Splice Isoform 2 of Mucin and cadherin-like protein precursor	2	85	0	85
IPI00301869.4	IPI00478470.1	9391				ENSP00000351806		9 kDa protein	2	85	0	85
IPI00302592.2	IPI00010477.1	39835	O00182-1		NP_033665	ENSP00000318214		Splice Isoform Long of Galectin-9	6	229	0	229
IPI00302592.2	IPI00163684.1	34953		Q8WYQ7		ENSP00000312259	HIT000022746	Galectin-9	6	229	0	229
IPI00302592.2	IPI00293267.1	36150	O00182-2	Q53FQ0;Q3B8N1	NP_002299	ENSP00000306228	HIT000045890	Splice Isoform Short of Galectin-9	6	229	0	229
IPI00302592.2	IPI00302592.2	282580		Q5HY53;Q60FE6;Q86TQ3;Q6NXF2;Q8TES4;Q8NF52;Q96C61		ENSP00000349183	HIT000024175;HIT000015294;HIT000014828;HIT000036834	Filamin A, alpha"	6	229	0	229
IPI00304273.1	IPI00304273.1	45343	P06727					Apolipoprotein A-IV precursor	6	261	0	261
IPI00304903.4	IPI00017530.1	34454	Q15485					Ficolin-2 precursor	2	79	0	79
IPI00304903.4	IPI00025052.1	30608			NP_056652	ENSP00000291741		Ficolin 2 isoForm b precursor	2	79	0	79
IPI00304903.4	IPI00304903.4	10337	P22528	Q5T524	NP_003116	ENSP00000306461	HIT000054142	Small proline-rich protein 1B	2	79	0	79
IPI00304903.4	IPI00554440.1	34436		Q6IS69	NP_004099	ENSP00000291744		Ficolin 2, isoform a"	2	79	0	79
IPI00304999.3	IPI00645888.1	23177		Q96I49			HIT000033471	Similar to N-acetylgalactosamine-6-sulfatase precursor	5	187	0	187
IPI00305719.7	IPI00305719.7	52928		Q96GX7;Q49AQ8	NP_003935	ENSP00000290533	HIT000034168	Selenium binding protein 1	6	219	0	219
IPI00305719.7	IPI00396056.3	21482		Q8IV95;Q7Z7N6		ENSP00000343439	HIT000009905	Similar to nudix	6	219	0	219
IPI00305719.7	IPI00418283.1	20397		Q6P0Y6	NP_945187;NP_945190;NP_945192	ENSP00000339503	HIT000050600	Nudix-type motif 1, isoform p22"	6	219	0	219
IPI00305719.7	IPI00644344.1	18054		Q6LES7	NP_945191;NP_945188;NP_945186;NP_002443	ENSP00000349148		NUDT1 protein	6	219	0	219
IPI00306378.5	IPI00306378.5	21129	O00187-2	Q9UC48	NP_631947	ENSP00000354934		Splice Isoform 2 of Mannan-binding lectin serine protease 2 precursor	12	542	0	542
IPI00328113.2	IPI00328113.2	332682	P35555	Q9NP01;Q75N88;Q504W9;Q75N89	NP_000129	ENSP00000325527		Fibrillin-1 precursor	10	320	0	320
IPI00339227.2	IPI00339227.2	275701	P02751-7	Q6MZM7;Q6PJE5;Q6MZF4;Q6N025;Q6MZU5;Q68CX6	NP_997647	ENSP00000323534	HIT000055687;HIT000055421;HIT000055542;HIT000054801;HIT000054802;HIT000054375	Hypothetical protein DKFZp686O1166	13	469	0	469
IPI00375676.2	IPI00021304.1	66110	P35908					Keratin, type II cytoskeletal 2 epidermal"	6	160	0	160
IPI00375676.2	IPI00375676.2	28684	P02792	Q7Z2W1;Q6S4P3;Q6NW17;Q4FCH6;Q6IBT7;Q6DMM8;O00563;Q96AU9;Q8WU07;Q96CU0	NP_000137	ENSP00000263258	HIT000039237;HIT000050319;HIT000038496;HIT000055139;HIT000033792;HIT000037546;HIT000050419;HIT000037649;HIT000		6	160	0	160
IPI00375676.2	IPI00607751.1	65678		Q4VAQ2	NP_000414	ENSP00000310861		Keratin 2a	6	160	0	160
IPI00376035.1	IPI00293074.5	82003	Q8IWA5-2				HIT000027429	Splice Isoform 2 of Choline transporter-like protein 2	2	52	0	52
IPI00376035.1	IPI00376035.1	20873		Q7Z4R8	NP_001025034	ENSP00000346931		Hypothetical protein C6orf120	2	52	0	52
IPI00376035.1	IPI00549521.3	81638	Q8IWA5-1		NP_065161	ENSP00000336888	HIT000027890;HIT000052428	Splice Isoform 1 of Choline transporter-like protein 2	2	52	0	52
IPI00376035.1	IPI00645589.1	81333					HIT000010791	CTL2 protein	2	52	0	52
IPI00376457.2	IPI00376457.2	26182		Q7Z7I3;Q496F6	NP_852114	ENSP00000329942	HIT000057023	Immunoglobulin-like domain containing protein	2	114	0	114
IPI00382478.1	IPI00382478.1	12462	P01765					Ig heavy chain V-III region TIL	2	105	0	105
IPI00382532.2	IPI00382532.2	435036		O75370;Q4JFL9;Q59H78;Q9UC71;Q03839;Q03837;Q01720;Q03838;Q5T583	NP_002007	ENSP00000271820		Filaggrin	8	204	0	204
IPI00382950.1	IPI00382950.1	19204		Q14473				Beta-globin gene from a thalassemia patient, complete cds"	11	580	0	580
IPI00385172.2	IPI00385172.2	24583		Q7Z546;Q4VX34		ENSP00000343482		Mucin 1, transmembrane"	6	231	0	231
IPI00387025.1	IPI00387025.1	11768	P01597					Ig kappa chain V-I region DEE	3	175	0	175
IPI00395488.2	IPI00395488.2	72751		Q6UXL4;Q96CX1;Q6EMK4	NP_612449	ENSP00000306864		Vasorin	3	116	0	116
IPI00410714.3	IPI00410714.3	15305	P69905	Q3MIF5;Q9NQT3;Q96T46;Q86YL2;Q53F97;Q6J1Z9;Q7Z7B4;Q7Z6G4;Q86YQ5;Q9BX83;Q4ZGM8;P78461;Q86YQ4;Q86YQ1;Q9NYR7;Q96KF1	NP_000508;NP_000549	ENSP00000251595;ENSP00000322421	HIT000032531;HIT000033843;HIT000053544;HIT		11	402	0	402
IPI00413344.2	IPI00413344.2	18839	Q9Y281-1	Q549N0	NP_068733;NP_619579	ENSP00000298159;ENSP00000340635	HIT000035252;HIT000039499;HIT000039669	Splice Isoform CFL2b of Cofilin-2	2	94	0	94
IPI00414231.3	IPI00414231.3	78026	Q7Z4F1-1	Q6IAK3;Q66K21;Q5I0F9	NP_054764	ENSP00000352601	HIT000024415;HIT000024285;HIT000029248;HIT000029610	Splice Isoform 1 of Low-density lipoprotein receptor-related protein	3	67	0	67
IPI00414684.5	IPI00414684.5	45352	P04279-2	Q53ZV0;Q6Y808;Q6Y806	NP_937782	ENSP00000244069	HIT000054119;HIT000033046	Splice Isoform 2 of Semenogelin-1 precursor	14	540	0	540
IPI00414896.1	IPI00414896.1	30089	O00584-1		NP_003721	ENSP00000352827	HIT000030554;HIT000030671;HIT000044236;HIT000052234	Splice Isoform 1 of Ribonuclease T2 precursor	5	233	0	233
IPI00418594.2	IPI00418594.2	66756		Q6ZNA5	NP_001013682	ENSP00000287474		Hypothetical protein FLJ16275	2	78	0	78
IPI00419585.8	IPI00419585.8	18098	P62937	Q71V99;Q3KQW3	NP_066953	ENSP00000348240;ENSP00000351238	HIT000036404;HIT000032374;HIT000050420;HIT000009843;HIT000032571;HIT000049372;HIT000029837;HIT000033052	Peptidyl-p	8	424	0	424
IPI00440577.1	IPI00440577.1	26514		Q6P491				Hypothetical protein	2	58	0	58
IPI00441043.1	IPI00441043.1	26042		Q6P5S8				Hypothetical protein	2	71	0	71
IPI00441498.1	IPI00220146.1	94907	Q02487-2		NP_004940	ENSP00000251081		Splice Isoform 2B of Desmocollin-2 precursor	4	114	0	114
IPI00441498.1	IPI00441498.1	30712	P15328-1	Q6LDL1;Q96QD1;Q6LC90;Q9NP04;Q53EW2;O14597;Q6FGT8	NP_057943;NP_057941;NP_057936;NP_000793;NP_057942;NP_057937	ENSP00000227613;ENSP00000308137;ENSP00000309740	HIT000031307	Splice Isoform 1 of Fo	4	114	0	114
IPI00443898.1	IPI00443898.1	122518	Q13621-1	O76030	NP_000329	ENSP00000219891	HIT000056131;HIT000055714	Splice Isoform A of Solute carrier family 12 member 1	2	77	0	77
IPI00448985.1	IPI00448985.1	25790		Q6PJF2			HIT000037562	Hypothetical protein	8	517	0	517
IPI00453473.5	IPI00453473.5	11229	P62805	Q6B823;Q6NWP7;Q6DRA9;Q6FGB8	NP_068803;NP_003535;NP_003530;NP_003529;NP_778224;NP_003486;NP_003534;NP_003532;NP_003536;NP_003539;NP_001029249;NP_003537;NP_003531;NP_003533	ENSP00000327355;ENSP00000350767;ENSP00000			2	92	0	92
IPI00453473.5	IPI00514778.1	31750		Q5TFM5				Complement factor H-related 1	2	92	0	92
IPI00465431.5	IPI00025277.5	21912	O75340	Q5TZS0;Q86W51	NP_037364	ENSP00000264933	HIT000053509	Programmed cell death protein 6	8	233	0	233
IPI00465431.5	IPI00465431.5	26193	P17931	Q6FGL0;Q86TY5;Q6NVH9;Q8IXB9;Q6IBA7	NP_002297		HIT000030151;HIT000053969	LGALS3 protein	8	233	0	233
IPI00465431.5	IPI00654607.1	21940		Q53FC3			HIT000035794	Programmed cell death 6 variant	8	233	0	233
IPI00473011.2	IPI00473011.2	16028	P02042	Q3Y5H3	NP_000510			Hemoglobin delta subunit	5	257	0	257
IPI00473014.4	IPI00473014.4	18819	P60981		NP_006861	ENSP00000246069;ENSP00000344921	HIT000034392;HIT000055966	Destrin	3	126	0	126
IPI00549769.1	IPI00549769.1	52443					HIT000039808	Ig gamma-1 chain C region	11	496	0	496
IPI00550438.2	IPI00374563.2	222904	O00468					Agrin precursor	2	56	0	56
IPI00550438.2	IPI00479925.1	222861		Q5SVA2;Q15952;Q5XG79;Q60FE1	NP_940978	ENSP00000340785	HIT000004860	Agrin	2	56	0	56
IPI00550438.2	IPI00550438.2	51544	P01743				HIT000038646	Ig gamma-1 chain C region	2	56	0	56
IPI00550991.1	IPI00550991.1	50767	P01011-1		NP_001076	ENSP00000261981	HIT000051183;HIT000017916;HIT000034984;HIT000031597;HIT000042964	Alpha-1-antichymotrypsin precursor	2	89	0	89
IPI00551005.1	IPI00551005.1	65755	P01842	Q8TCJ5;Q6PIQ7		ENSP00000354617	HIT000014643;HIT000013679;HIT000041186;HIT000026720;HIT000022990;HIT000022182	Ig lambda chain C regions	7	347	0	347
IPI00553177.1	IPI00553177.1	46878	P01009	Q86U19;Q86U18;Q53XB8;Q9UCE6;Q13747;Q3I0J7	NP_001002235;NP_001002236;NP_000286	ENSP00000347148;ENSP00000348068	HIT000037235;HIT000035588;HIT000009448	Alpha-1-antitrypsin p	10	401	0	401
IPI00554811.1	IPI00554811.1	19637	P59998		NP_005709	ENSP00000287613	HIT000035890	Actin-related protein 2/3 complex subunit 4	5	169	0	169
IPI00604590.2	IPI00299103.2	30316				ENSP00000028008	HIT000053746	Ribonuclease 6 precursor	10	282	0	282
IPI00604590.2	IPI00604590.2	32906		Q32Q12	NP_001018146			NME2 protein	10	282	0	282
IPI00644379.1	IPI00644379.1	25965		Q15537			HIT000049078	Ig kappa chain C region	3	64	0	64
IPI00646291.1	IPI00216457.6	13956	P20670	Q6FI13	NP_003507	ENSP00000328644	HIT000038627;HIT000030530	Histone H2A.o	3	174	0	174
IPI00646291.1	IPI00339274.4	13849	Q16777	Q6DRA7	NP_003508	ENSP00000332194		Histone H2A.q	3	174	0	174
IPI00646291.1	IPI00646291.1	50104		Q6ZT96;Q86V85;Q6PII1;Q5JPG5	NP_851320	ENSP00000282658	HIT000046667;HIT000053751;HIT000027651	Intimal thickness-related receptor	3	174	0	174
IPI00646304.2	IPI00646304.2	22785	P23284	Q9BVK5;Q6IBH5	NP_000933	ENSP00000300026	HIT000041441;HIT000038969;HIT000030155;HIT000034019	Peptidyl-prolyl cis-trans isomerase B precursor	10	391	0	391
IPI00654656.1	IPI00654656.1	127816		Q3LX96				Serine protease inhibitor Kazal-type 5 long isoform	2	91	0	91
IPI00655854.1	IPI00219516.1	69424	P08236-2			ENSP00000340734		Splice Isoform Short of Beta-glucuronidase precursor	5	156	0	156
IPI00655854.1	IPI00655854.1	25531	P09210		NP_000837	ENSP00000211309	HIT000031271	Glutathione S-transferase A2	5	156	0	156
Proteins which share the same peptide(s) set were grouped by Mascot and anchor protein is a representative of the group selected by Mascot.

## Sheet: Pooled 4
Anchor protein	Accession number	Mass [Da]	SwissProt	TrEMBL	REFSEQ	ENSEMBL	H-INV	Name	# of unique peptides	MS2 protein score	MS3 protein score	MS2+3 protein score
IPI00000070.1	IPI00000070.1	98906	P01130	Q59FQ1;Q6RCM4;Q6LCH2;Q53ZD9;Q9UH51	NP_000518	ENSP00000252444	HIT000036748;HIT000056928	Low-density lipoprotein receptor precursor	2	57	0	57
IPI00000073.1	IPI00000073.1	137565	P01133	Q52LZ6;Q6QBS2	NP_001954	ENSP00000265171		Pro-epidermal growth factor precursor	2	59	0	59
IPI00000760.1	IPI00000760.1	29911	O95865		NP_039268	ENSP00000229707	HIT000023501;HIT000009465;HIT000030412;HIT000001782		8	321	0	321
IPI00000760.1	IPI00022418.1	266034	P02751-1			ENSP00000352696		Splice Isoform 1 of Fibronectin precursor	8	321	0	321
IPI00000760.1	IPI00339223.1	262628	P02751-3	Q60FE4;O95617;Q5CZ99;Q585T2;Q6MZS0	NP_002017	ENSP00000338200	HIT000055280;HIT000055466	Splice Isoform 3 of Fibronectin precursor	8	321	0	321
IPI00000760.1	IPI00339224.1	225485	P02751-4			ENSP00000349509		Splice Isoform 4 of Fibronectin precursor	8	321	0	321
IPI00000760.1	IPI00339225.1	246528	P02751-5			ENSP00000265312		Splice Isoform 5 of Fibronectin precursor	8	321	0	321
IPI00000760.1	IPI00339226.1	243861	P02751-6			ENSP00000273049		Splice Isoform 6 of Fibronectin precursor	8	321	0	321
IPI00000760.1	IPI00339227.2	275701	P02751-7	Q6MZM7;Q6PJE5;Q6MZF4;Q6N025;Q6MZU5;Q68CX6	NP_997647	ENSP00000323534	HIT000055687;HIT000055421;HIT000055542;HIT000054801;HIT000054802;HIT000054375	Hypothetical protein DKFZp686O1166	8	321	0	321
IPI00000760.1	IPI00339228.1	256227	P02751-8	Q6N0A6	NP_997641		HIT000055160	Splice Isoform 8 of Fibronectin precursor	8	321	0	321
IPI00000760.1	IPI00414283.2	259920	P02751-9	Q6N084;Q9UQS6;Q68DP8;Q59G22;Q14328	NP_997643	ENSP00000348285	HIT000055350;HIT000055187;HIT000057829	Fibronectin precursor (FN) (Cold-insoluble globulin) (CIG). Splice isoform 3	8	321	0	321
IPI00000760.1	IPI00470919.1	252795		Q68DP9	NP_997640		HIT000055351	Hypothetical protein DKFZp686K08164	8	321	0	321
IPI00000760.1	IPI00479723.3	243050	P02751-10					Splice Isoform 10 of Fibronectin precursor	8	321	0	321
IPI00000816.1	IPI00000816.1	29326	P62258	Q53XZ5;Q4VJB6	NP_006752	ENSP00000264335	HIT000048658;HIT000030416;HIT000029410	14-3-3 protein epsilon	4	211	0	211
IPI00001759.1	IPI00001759.1	31453	P78380		NP_002534	ENSP00000309124	HIT000039453	Oxidized low-density lipoprotein receptor 1	3	115	0	115
IPI00001872.3	IPI00001872.3	101301	Q9UN70-1		NP_002579	ENSP00000312070	HIT000040148;HIT000038619	Splice Isoform 1 of Protocadherin gamma C3 precursor	4	197	0	197
IPI00002406.1	IPI00002406.1	68131	P50895		NP_005572	ENSP00000270233	HIT000053461	Lutheran blood group glycoprotein precursor	2	59	0	59
IPI00002435.1	IPI00002435.1	30334	P26842		NP_001233	ENSP00000266557	HIT000035700	Tumor necrosis factor receptor superfamily member 7 precursor	2	56	0	56
IPI00003111.1	IPI00003111.1	12046	P01594			ENSP00000308168		Ig kappa chain V-I region AU	2	82	0	82
IPI00003817.1	IPI00003817.1	23031	P52566		NP_001166	ENSP00000228945	HIT000034196	Rho GDP-dissociation inhibitor 2	2	55	0	55
IPI00003856.1	IPI00003856.1	26186	P36543	Q53Y06	NP_001687	ENSP00000253413	HIT000031949	Vacuolar ATP synthase subunit E	3	77	0	77
IPI00004416.1	IPI00004416.1	25088	O43633		NP_940818;NP_055268	ENSP00000310440	HIT000030945;HIT000053060	Charged multivesicular body protein 2a	5	109	0	109
IPI00004416.1	IPI00643623.1	22945		Q5SYV9				Lipocalin 2	5	109	0	109
IPI00004798.2	IPI00004798.2	29957	P54108	Q53FA9;Q3MJ82	NP_006052	ENSP00000263045	HIT000055535	Cysteine-rich secretory protein-3 precursor	2	79	0	79
IPI00004798.2	IPI00294713.3	77176	O00187-1		NP_006601	ENSP00000234505		Splice Isoform 1 of Mannan-binding lectin serine protease 2 precursor	2	79	0	79
IPI00004798.2	IPI00306378.5	21129	O00187-2	Q9UC48	NP_631947	ENSP00000354934		Splice Isoform 2 of Mannan-binding lectin serine protease 2 precursor	2	79	0	79
IPI00005573.3	IPI00005573.3	23596	Q8TCD5-1		NP_055410	ENSP00000245552	HIT000038018;HIT000039479;HIT000002894	Splice Isoform 1 of 5'(3')-deoxyribonucleotidase, cytosolic type"	3	146	0	146
IPI00006662.1	IPI00006662.1	21547	P05090	Q6IBG6	NP_001638	ENSP00000345179	HIT000033192	Apolipoprotein D precursor	9	499	0	499
IPI00006971.2	IPI00006971.2	82822		Q3SX55;Q9HCU0;Q96KB6	NP_065137	ENSP00000308117	HIT000010562	Tumor endothelial marker 1	5	158	0	158
IPI00007800.1	IPI00007800.1	57582	Q9UKU9	Q8N2J9	NP_036230	ENSP00000259382	HIT000035783	Angiopoietin-related protein 2 precursor	3	102	0	102
IPI00007800.1	IPI00022892.2	18151	P04216		NP_006279	ENSP00000284240	HIT000032265;HIT000026150;HIT000015511;HIT000015863;HIT000014472	Thy-1 membrane glycoprotein precursor	3	102	0	102
IPI00007800.1	IPI00555577.1	16122		Q59GA0				Thy-1 cell surface antigen variant	3	102	0	102
IPI00007852.1	IPI00007852.1	11740		Q9UL70				Myosin-reactive immunoglobulin light chain variable region	3	80	0	80
IPI00007853.1	IPI00007853.1	29757	P13284	Q8WU77;Q76MF9;Q9UPH8;Q8NEI4	NP_006323	ENSP00000262807	HIT000041206;HIT000039106	Gamma-interferon inducible lysosomal thiol reductase precursor	4	119	0	119
IPI00009027.1	IPI00009027.1	19118	P05451	Q4ZG28	NP_002900	ENSP00000233735	HIT000032400	Lithostathine 1 alpha precursor	6	275	0	275
IPI00009027.1	IPI00045512.1	623613		Q96RW7;Q96DN8;Q96DN3;Q96SC3;Q5TYR7	NP_114141	ENSP00000271588	HIT000012950;HIT000021307;HIT000013171	Hemicentin	6	275	0	275
IPI00009027.1	IPI00549757.2	85008		Q96K89;Q5TCP6;Q69YJ3		ENSP00000271590	HIT000028144;HIT000010616	Hypothetical protein FLJ14438	6	275	0	275
IPI00009028.1	IPI00009028.1	22951	P05452	Q68DS3;Q6FGX6	NP_003269	ENSP00000296130	HIT000035170	Tetranectin precursor	7	343	0	343
IPI00009030.1	IPI00022420.3	23337	P02753		NP_006735	ENSP00000260780	HIT000038863	Plasma retinol-binding protein precursor	3	137	0	137
IPI00009030.1	IPI00480192.1	23271		Q5VY30				Retinol binding protein 4, plasma"	3	137	0	137
IPI00009793.2	IPI00002745.1	34530	Q9UBR2	Q5U000	NP_001327	ENSP00000217131	HIT000052666	Cathepsin Z precursor	2	57	0	57
IPI00009793.2	IPI00009793.2	54192		Q9NZP8;Q9H804;Q53GX9	NP_057630	ENSP00000266542	HIT000007358	Complement component 1, r subcomponent-like variant"	2	57	0	57
IPI00009793.2	IPI00448792.1	34225		Q6PJ02				CTSZ protein	2	57	0	57
IPI00009950.1	IPI00009950.1	40545	Q12907	Q53HH1	NP_006807	ENSP00000303366	HIT000037911	Vesicular integral-membrane protein VIP36 precursor	7	209	0	209
IPI00009950.1	IPI00604414.2	49917		Q5PY49;Q96SE8;Q53XS3;Q5SWW9	NP_002649	ENSP00000242464	HIT000036283	Plasminogen activator, urokinase"	7	209	0	209
IPI00009950.1	IPI00645018.1	45636		Q5SWW8;Q9UEJ5;Q59GZ8				Plasminogen activator, urokinase"	7	209	0	209
IPI00010105.1	IPI00010105.1	27095	P56537	Q96TD5;Q6IBN8	NP_852133;NP_002203	ENSP00000246231	HIT000035488;HIT000038624;HIT000030150;HIT000001733	Eukaryotic translation initiation factor 6	8	330	0	330
IPI00010896.2	IPI00010896.2	27117	O00299	Q53FB0;Q502X1	NP_001279	ENSP00000211475	HIT000049044	Chloride intracellular channel protein 1	3	124	0	124
IPI00010949.3	IPI00010949.3	58961	Q9HAT2		NP_733746	ENSP00000263593	HIT000012707;HIT000025784	Sialate O-acetylesterase precursor	8	317	0	317
IPI00011229.1	IPI00011229.1	45037	P07339		NP_001900	ENSP00000236671	HIT000037529;HIT000049449	Cathepsin D precursor	11	434	0	434
IPI00011302.1	IPI00011302.1	14795	P13987	Q6FHM9	NP_000602;NP_976074;NP_976076;NP_976075	ENSP00000342596;ENSP00000340210	HIT000030462	CD59 glycoprotein precursor	3	91	0	91
IPI00011695.2	IPI00011695.2	28575	P07478	Q7Z5F3;Q5NV56;Q3SY20;Q8N1C9;Q6PK75	NP_002761		HIT000041001	Protease serine 2 isoform B	3	86	0	86
IPI00012585.1	IPI00012585.1	63527	P07686	Q5URX0	NP_000512	ENSP00000261416	HIT000049646;HIT000037979;HIT000042865	Beta-hexosaminidase beta chain precursor	7	173	0	173
IPI00012818.1	IPI00012818.1	29047	P41181	Q6FGT3	NP_000477	ENSP00000199280	HIT000052701	Aquaporin-2	2	93	0	93
IPI00012818.1	IPI00024083.2	40178	Q02083-1			ENSP00000286733		Splice Isoform 1 of N-acylethanolamine-hydrolyzing acid amidase precursor	2	93	0	93
IPI00012818.1	IPI00215844.1	36112	Q02083-2				HIT000007951	Splice Isoform 2 of N-acylethanolamine-hydrolyzing acid amidase precursor	2	93	0	93
IPI00013179.1	IPI00013179.1	21243	P41222	Q5SQ10	NP_000945	ENSP00000224167	HIT000032538	Prostaglandin-H2 D-isomerase precursor	10	488	0	488
IPI00014048.1	IPI00014048.1	18089	P07998	Q6ICS5	NP_002924;NP_937877;NP_937875;NP_937878	ENSP00000344193;ENSP00000250474	HIT000032378;HIT000023205;HIT000049142;HIT000039673	Ribonuclease pancreatic precursor	6	197	0	197
IPI00015199.1	IPI00015199.1	25849	P09564	Q53F24	NP_006128	ENSP00000312027	HIT000036193;HIT000034262	T-cell antigen CD7 precursor	2	90	0	90
IPI00015525.1	IPI00015525.1	105036	Q9H8L6	Q504V7	NP_079032	ENSP00000308631	HIT000006801	Multimerin-2 precursor	3	125	0	125
IPI00015525.1	IPI00247616.7	82075		Q9BYH7	NP_110408			Scavenger receptor with C-type lectin type I	3	125	0	125
IPI00015525.1	IPI00414467.5	82035		Q8WZA4;Q9BY85;Q8TCR2;Q5KU26;Q6P9F2	NP_569057	ENSP00000344706	HIT000026582	Nurse cell scavenger receptor 2	3	125	0	125
IPI00016339.3	IPI00016339.3	31370	P51148	Q6FH55	NP_004574;NP_958842	ENSP00000345689	HIT000008748	Similar to Ras-related protein Rab-5C	3	90	0	90
IPI00016915.1	IPI00016915.1	30138	Q16270	Q53YE6	NP_001544	ENSP00000295666	HIT000037871	Insulin-like growth factor binding protein 7 precursor	6	243	0	243
IPI00016915.1	IPI00028015.1	30106			NP_068352	ENSP00000301193	HIT000018426	Leukocyte-associated Ig-Like receptor 1 isoform b precursor	6	243	0	243
IPI00016915.1	IPI00377194.1	23320			NP_068354			Leukocyte-associated Ig-Like receptor 1 isoform c precursor	6	243	0	243
IPI00016915.1	IPI00433028.1	31678		Q6GTX8	NP_002278	ENSP00000319204	HIT000040342	Leukocyte-associated Ig-like receptor 1, isoform a"	6	243	0	243
IPI00017469.1	IPI00017469.1	28316	P35270	Q93041;Q53GI9;Q9UBB1;Q9UEC5	NP_003115	ENSP00000234454	HIT000037938	Sepiapterin reductase	2	92	0	92
IPI00017530.1	IPI00017530.1	34454	Q15485					Ficolin-2 precursor	3	77	0	77
IPI00018146.1	IPI00018146.1	28032	P27348	Q53RR5;Q53S41	NP_006817	ENSP00000238081		14-3-3 protein theta	3	126	0	126
IPI00018235.3	IPI00018235.3	30646		Q9UBV8	NP_036524	ENSP00000257133	HIT000031173;HIT000003894;HIT000035870;HIT000017350	Peflin	3	139	0	139
IPI00018901.1	IPI00018901.1	61686	P19440-1	O75693;Q9UEN9;Q6NZY2;Q6ISU8;O76033;Q9UEN8	NP_001027537;NP_001027536;NP_038347;NP_005256	ENSP00000337818;ENSP00000337876;ENSP00000248923	HIT000027650;HIT000040032	Splice	3	138	0	138
IPI00019449.1	IPI00019449.1	18855	P10153	Q52M39	NP_002925	ENSP00000303276		Nonsecretory ribonuclease precursor	4	112	0	112
IPI00019568.1	IPI00019568.1	71475	P00734	Q4QZ40;Q69EZ8;Q53H04;Q7Z7P3;Q86WA1;Q15253;Q69EZ7;Q53H06;Q8TD58	NP_000497	ENSP00000308541	HIT000053628	Prothrombin precursor	5	304	0	304
IPI00019579.1	IPI00018236.1	21265	P17900					Ganglioside GM2 activator precursor	5	160	0	160
IPI00019579.1	IPI00019579.1	27500	P00746					Complement factor D precursor	5	160	0	160
IPI00019579.1	IPI00418376.2	21235		Q14427;Q6LBL5	NP_000396	ENSP00000349687	HIT000034247	Ganglioside GM2 activator precursor	5	160	0	160
IPI00019581.1	IPI00019581.1	70055	P00748	Q8IZZ5;Q96EF3	NP_000496	ENSP00000253496	HIT000035799	Coagulation factor XII precursor	3	81	0	81
IPI00019755.3	IPI00019755.3	27833	P78417	Q5TA03;Q7Z3T2	NP_004823	ENSP00000278062	HIT000029367;HIT000054246	Glutathione transferase omega 1	5	165	0	165
IPI00019862.4	IPI00019862.4	38228		Q96AV7	NP_510961		HIT000037620	Butyrophilin, subfamily 2, member A1, isoform 2"	3	79	0	79
IPI00021085.1	IPI00021085.1	22116	O75594	Q4VB36	NP_005082	ENSP00000008938		Peptidoglycan recognition protein precursor	8	383	0	383
IPI00021263.3	IPI00021263.3	27899	P63104	Q6LD62;Q32P43	NP_003397;NP_663723	ENSP00000309503;ENSP00000297569		14-3-3 protein zeta/delta	7	359	0	359
IPI00021302.3	IPI00021302.3	91746		Q9H5Y6;Q9UGT4	NP_062547	ENSP00000351075;ENSP00000331812	HIT000041806;HIT000009705;HIT000045978	BK65A6.2	2	67	0	67
IPI00021439.1	IPI00021439.1	42052	P60709	Q9UE89;Q53G76;Q562U1;Q96E67;Q96FU6;Q9UMN3;Q562X7;Q96HG5;Q96B34;Q6PJ43;Q53G99;Q96DE1;Q562S0;Q53GK6	NP_001092	ENSP00000158302;ENSP00000349960	HIT000014625;HIT000049333;HIT000035998;HIT000030870;HIT000049428;H		6	151	0	151
IPI00021439.1	IPI00166766.4	45223		Q8N4T1		ENSP00000283478	HIT000041900	MGC45438 protein	6	151	0	151
IPI00021439.1	IPI00296168.1	49362		Q8N2I3	NP_689672	ENSP00000324672		CDNA FLJ90761 fis, clone THYRO1000099"	6	151	0	151
IPI00021439.1	IPI00432405.1	49998		Q6UX73				SARG904	6	151	0	151
IPI00021735.1	IPI00021735.1	23004		Q9H1K3	NP_072092	ENSP00000266456		Putative transmembrane protein dectin-1	3	127	0	127
IPI00021794.7	IPI00021794.7	56597	P10619	Q59EV6;Q561W6	NP_000299	ENSP00000191018;ENSP00000346952	HIT000011791;HIT000029764;HIT000022640	Carrier family 6 , member 8 variant"	2	87	0	87
IPI00021841.1	IPI00021841.1	30759	P02647	Q9UCT8;Q8TDB0;Q6LEJ8;Q6Q785;Q9Y355	NP_000030;XP_496536	ENSP00000352471;ENSP00000236850	HIT000032425	Apolipoprotein A-I precursor	9	372	0	372
IPI00021842.1	IPI00007695.1	225738	Q9Y566-1		NP_057232	ENSP00000293441		Splice Isoform 1 of SH3 and multiple ankyrin repeat domains protein 1	3	68	0	68
IPI00021842.1	IPI00021842.1	36246	P02649	Q6LA97;Q6LBZ1;Q8TCZ8;Q13791	NP_000032	ENSP00000252486	HIT000031595	Apolipoprotein E precursor	3	68	0	68
IPI00021842.1	IPI00220165.1	224911	Q9Y566-3					Splice Isoform 3 of SH3 and multiple ankyrin repeat domains protein 1	3	68	0	68
IPI00021842.1	IPI00478904.1	224791				ENSP00000351984		224 kDa protein	3	68	0	68
IPI00021885.1	IPI00021885.1	95656	P02671-1		NP_000499	ENSP00000306361		Splice Isoform 1 of Fibrinogen alpha chain precursor	4	113	0	113
IPI00022204.2	IPI00022204.2	44594	P29508	Q53YB5;Q86VF3;Q53H28;Q8IXI3;Q86W04	NP_008850	ENSP00000343445	HIT000032302	Squamous cell carcinoma antigen 1	3	149	0	149
IPI00022246.1	IPI00022246.1	27325	P20160	Q52LG4	NP_001691	ENSP00000233997		Azurocidin precursor	2	57	0	57
IPI00022391.1	IPI00022391.1	25485	P02743		NP_001630	ENSP00000255040	HIT000033003;HIT000033018	Serum amyloid P-component precursor	7	269	0	269
IPI00022426.1	IPI00022426.1	39886	P02760	P78491;Q5TBD7;P78492	NP_001624	ENSP00000265132	HIT000052567	AMBP protein precursor	18	958	0	958
IPI00022434.2	IPI00022434.2	73881	P02768	Q645G4;Q5D0D7;Q56G89;Q68DN5	NP_000468	ENSP00000295897	HIT000042046;HIT000051578;HIT000052163	ALB protein	29	1059	0	1059
IPI00022463.1	IPI00022463.1	79280	P02787	Q53H26	NP_001054	ENSP00000264998	HIT000057180	Serotransferrin precursor	5	143	0	143
IPI00022822.3	IPI00022822.3	154983	P39060-1	Q6RZ41;Q6RZ39	NP_085059	ENSP00000352798		Splice Isoform Long of Collagen alpha 1(XVIII) chain precursor	8	235	0	235
IPI00022892.2	IPI00297160.2	39876		Q9H5A4;Q86T72;Q9H5A3;Q9UC28;Q8N694;Q92493;Q9UC30;Q9UC29	NP_001001391	ENSP00000263398	HIT000027554;HIT000053768;HIT000049079	Hypothetical protein DKFZp451K1918	2	98	0	98
IPI00022892.2	IPI00305064.1	82017	P16070-1	Q9UJ36;Q9H5A5	NP_000601	ENSP00000278385		Splice Isoform CD44 of CD44 antigen precursor	2	98	0	98
IPI00022892.2	IPI00418465.2	77094		Q9P2Z2;Q9H5A7	NP_001001389	ENSP00000279452	HIT000031897	CD44 antigen precursor	2	98	0	98
IPI00022892.2	IPI00419219.1	53879		Q86Z27;Q9H5A6	NP_001001390	ENSP00000309732		CD44 antigen	2	98	0	98
IPI00022895.6	IPI00022895.6	55936	P04217	Q68CK0	NP_570602	ENSP00000263100	HIT000012499	Alpha-1B-glycoprotein precursor	2	53	0	53
IPI00023728.1	IPI00023728.1	36340	Q92820		NP_003869	ENSP00000260118	HIT000039846	Gamma-glutamyl hydrolase precursor	6	242	0	242
IPI00024046.1	IPI00024046.1	78694	P55290	Q6GTW4	NP_001248	ENSP00000268613	HIT000040593;HIT000041090	Cadherin-13 precursor	3	137	0	137
IPI00024129.1	IPI00024129.1	22863	P45877		NP_000934	ENSP00000303057	HIT000031090	Peptidyl-prolyl cis-trans isomerase C	3	140	0	140
IPI00024129.1	IPI00032258.4	194247	P0C0L4					Complement C4-A precursor	3	140	0	140
IPI00024129.1	IPI00418163.3	194170		Q6U2L6;Q6U2F8;Q96SA8;Q6U2M2;Q6U2E9;Q6VCV8;Q6U2H4;Q6U2G1;Q6U2G0;Q96SA7;Q6U2M5	NP_001002029;NP_000583	ENSP00000349337		C4B1	3	140	0	140
IPI00024129.1	IPI00640742.1	194261		Q9UCE5;Q6U2E8;Q6U2F0;Q6XMI6;Q6U2I5;Q6U2E5;Q6U2F4;Q6U2L9;Q6U2K2;Q9UMV1;Q6U2E0;Q5JQM8;Q6U2E7;Q6U2F3	NP_009224	ENSP00000299406		Complement component 4A	3	140	0	140
IPI00024129.1	IPI00643525.1	194218		Q6U2F6;Q5JNX2				Complement component 4A	3	140	0	140
IPI00024129.1	IPI00654875.1	194212	P0C0L5	Q4LE82;Q6U2L1;Q6U2L7;Q6P4R1				Complement C4-B precursor	3	140	0	140
IPI00024284.4	IPI00024284.4	479248	P98160	Q59EG0;Q5VU27	NP_005520	ENSP00000270945	HIT000046389	Basement membrane-specific heparan sulfate proteoglycan core protein precursor	17	688	0	688
IPI00024689.5	IPI00024689.5	28605	P29972	Q6JSD7	NP_000376;NP_932766	ENSP00000265298;ENSP00000311165	HIT000039575	Aquaporin-1	2	116	0	116
IPI00024896.2	IPI00024896.2	32050	P30039		NP_071412	ENSP00000308466	HIT000010945;HIT000034540	MAWD binding protein	3	96	0	96
IPI00025512.2	IPI00025512.2	22826	P04792	Q9UC35;Q6FI47;Q96EI7;Q96C20	NP_001531	ENSP00000248553	HIT000035742;HIT000035939;HIT000029692	Heat-shock protein beta-1	6	223	0	223
IPI00026199.1	IPI00026199.1	25774	P22352	Q6NXQ3	NP_002075	ENSP00000288332	HIT000053429;HIT000051529	Glutathione peroxidase 3 precursor	4	136	0	136
IPI00026270.1	IPI00026270.1	50938	P14384		NP_001865;NP_001005502;NP_938079	ENSP00000339157	HIT000039444;HIT000049417	Carboxypeptidase M precursor	2	60	0	60
IPI00026944.1	IPI00026944.1	139254	P14543	Q59FL2;Q5TAF2	NP_002499	ENSP00000264187		Nidogen precursor	4	105	0	105
IPI00027409.1	IPI00016645.2	113721	Q15375-1		NP_004431	ENSP00000257785		Splice Isoform 1 of Ephrin type-A receptor 7 precursor	2	69	0	69
IPI00027409.1	IPI00027409.1	28245	P24158	Q4VB09;Q6LBN2;Q4VB08	NP_002768	ENSP00000234347		Myeloblastin precursor	2	69	0	69
IPI00027409.1	IPI00607655.1	113129	Q15375-2					Splice Isoform 2 of Ephrin type-A receptor 7 precursor	2	69	0	69
IPI00027409.1	IPI00607878.1	32426	Q15375-3					Splice Isoform 3 of Ephrin type-A receptor 7 precursor	2	69	0	69
IPI00027827.1	IPI00027827.1	26321	P08294	Q16867;Q6FHA2	NP_003093	ENSP00000226877	HIT000036686	Extracellular superoxide dismutase [Cu-Zn] precursor	7	377	0	377
IPI00028015.1	IPI00385172.2	24583		Q7Z546;Q4VX34		ENSP00000343482		Mucin 1, transmembrane"	4	216	0	216
IPI00028015.1	IPI00385173.2	27720		Q4VX37	NP_001018017			Mucin 1, transmembrane"	4	216	0	216
IPI00028015.1	IPI00607560.1	24779		Q4VX35		ENSP00000339920		Mucin 1, transmembrane"	4	216	0	216
IPI00028015.1	IPI00607569.1	28558		Q4VX33;Q7Z547	NP_001018016			Mucin 1, transmembrane"	4	216	0	216
IPI00028015.1	IPI00607673.1	29745		Q4VX39	NP_002447	ENSP00000338983		Mucin 1, transmembrane"	4	216	0	216
IPI00028015.1	IPI00607844.1	49365		Q4VX32;Q9UMI8		ENSP00000330608		Mucin 1, transmembrane"	4	216	0	216
IPI00029260.2	IPI00029260.2	40678	P08571	Q53XT5	NP_000582	ENSP00000304236	HIT000034976	Monocyte differentiation antigen CD14 precursor	2	57	0	57
IPI00029658.1	IPI00029658.1	56885	Q12805-1	Q541U7;Q580Q6	NP_004096	ENSP00000308225;ENSP00000347596;ENSP00000233729	HIT000036680	Splice Isoform 1 of EGF-containing fibulin-like extracellular matrix protein 1 precursor	4	121	0	121
IPI00029997.1	IPI00021923.1	24950	Q92520		NP_055703	ENSP00000353025	HIT000053055	Protein FAM3C precursor	14	462	0	462
IPI00029997.1	IPI00029997.1	27815	O95336		NP_036220	ENSP00000252603	HIT000036464	6-phosphogluconolactonase	14	462	0	462
IPI00029997.1	IPI00334282.1	25487				ENSP00000310532		25 kDa protein	14	462	0	462
IPI00032258.4	IPI00009030.1	45503	P13473-1		NP_002285	ENSP00000200639		Splice Isoform LAMP-2A of Lysosome-associated membrane glycoprotein 2 precursor	2	142	0	142
IPI00032258.4	IPI00216172.2	45712	P13473-2	Q9UD93;Q6Q3G8	NP_054701	ENSP00000007752	HIT000031322	Lysosomal-associated membrane protein 2C	2	142	0	142
IPI00032292.1	IPI00032292.1	23840	P01033	Q58P21;Q6FGX5;Q96QM2	NP_003245	ENSP00000218388	HIT000033047;HIT000029962	Metalloproteinase inhibitor 1 precursor	2	73	0	73
IPI00032328.1	IPI00032328.1	72984	P01042-1			ENSP00000265023		Splice Isoform HMW of Kininogen-1 precursor	3	78	0	78
IPI00045512.1	IPI00453476.2	29003				ENSP00000348237		29 kDa protein	7	257	0	257
IPI00045512.1	IPI00549725.4	30143	P18669	Q53G35;Q6FHU2;Q6P6D7;Q6FHK8	NP_002620	ENSP00000351067;ENSP00000306191	HIT000034757;HIT000044930;HIT000035367	Phosphoglycerate mutase 1	7	257	0	257
IPI00059187.1	IPI00059187.1	29415		Q96A25	NP_659478	ENSP00000341776;ENSP00000330774	HIT000012746;HIT000035687	Hypothetical protein FLJ31570	2	54	0	54
IPI00059187.1	IPI00478375.1	12211				ENSP00000354027		12 kDa protein	2	54	0	54
IPI00059187.1	IPI00478997.2	10681		Q5NV92				V5-6 protein	2	54	0	54
IPI00059187.1	IPI00552656.1	12193				ENSP00000348774		12 kDa protein	2	54	0	54
IPI00060800.5	IPI00060800.5	22725		Q96DA0;Q6UW28	NP_660295	ENSP00000293983	HIT000034533	Hypothetical protein	6	323	0	323
IPI00067738.2	IPI00067738.2	26307	P58499-1		NP_478066	ENSP00000350673	HIT000045401	Splice Isoform B of Protein FAM3B precursor	4	99	0	99
IPI00100796.4	IPI00100796.4	24612	Q9NZZ3		NP_057494	ENSP00000223500	HIT000032961;HIT000033238;HIT000039114;HIT000037636;HIT000038966;HIT000008027;HIT000002124	Charged multivesicular body protein 5	3	91	0	91
IPI00103871.3	IPI00103871.3	108417	Q8WZ75-1		NP_061928	ENSP00000304945	HIT000008469;HIT000011124	Splice Isoform 1 of Roundabout homolog 4 precursor	3	78	0	78
IPI00103871.3	IPI00289831.4	218155	Q13332-1		NP_002841			Splice Isoform PTPS of Receptor-type tyrosine-protein phosphatase S precursor	3	78	0	78
IPI00103871.3	IPI00293275.4	169484		Q8NHS7	NP_570923	ENSP00000327313	HIT000040781	Protein tyrosine PhosPhatase, recePtor tyPe, sigma isoform 3 Precursor"	3	78	0	78
IPI00103871.3	IPI00299590.5	172923	Q13332-5	Q59FX6;Q9UM81	NP_570925	ENSP00000347479		Splice Isoform PTPS-F4-7 of Receptor-type tyrosine-protein phosphatase S precursor	3	78	0	78
IPI00103871.3	IPI00332271.4	218007	Q13332-2			ENSP00000347106		Splice Isoform PTPS-MEA of Receptor-type tyrosine-protein phosphatase S precursor	3	78	0	78
IPI00103871.3	IPI00332272.2	215773	Q13332-3		NP_570924	ENSP00000269907		Splice Isoform PTPS-MEB of Receptor-type tyrosine-protein phosphatase S precursor	3	78	0	78
IPI00103871.3	IPI00332273.2	217045	Q13332-4			ENSP00000348321		Splice Isoform PTPS-MEC of Receptor-type tyrosine-protein phosphatase S precursor	3	78	0	78
IPI00103871.3	IPI00479252.1	169825				ENSP00000349932		169 kDa protein	3	78	0	78
IPI00152018.2	IPI00152018.2	36576		Q8TA95;Q6UXG3	NP_660316	ENSP00000321005	HIT000039925	RLLV422	3	172	0	172
IPI00154742.4	IPI00154742.4	25119		Q8N355		ENSP00000346922	HIT000040434	IGLC1 protein	4	203	0	203
IPI00156984.3	IPI00156984.3	22152	Q7LBR1		NP_065145		HIT000035921	Charged multivesicular body protein 1b	7	206	0	206
IPI00161229.3	IPI00161229.3	12224				ENSP00000295410		12 kDa protein	2	56	0	56
IPI00163563.2	IPI00014439.3	26015	P09417	Q53F52	NP_000311	ENSP00000281243	HIT000029747	Dihydropteridine reductase	2	61	0	61
IPI00163563.2	IPI00163563.2	26003	Q96S96	Q5EVA1	NP_659399	ENSP00000256404	HIT000038954	Cousin-of-RKIP 1 protein	2	61	0	61
IPI00163563.2	IPI00640367.1	22622					HIT000044255	Dihydropteridine reductase	2	61	0	61
IPI00168884.3	IPI00168884.3	38983	O75787		NP_005756	ENSP00000331703	HIT000002398;HIT000023837;HIT000034916	Renin receptor precursor	5	151	0	151
IPI00170635.1	IPI00170635.1	27307	Q8WVN6	Q53G27;Q53G63	NP_002995	ENSP00000269389	HIT000038100	Secreted and transmembrane protein 1 precursor	2	59	0	59
IPI00170635.1	IPI00456492.2	228787		Q7Z2L4;Q5TZA2;Q66GT7	NP_055490	ENSP00000072205	HIT000000162	Ciliary rootlet coiled-coil, rootletin"	2	59	0	59
IPI00170635.1	IPI00644892.1	214724		Q5TZA0;Q7Z5D7				Ciliary rootlet coiled-coil, rootletin"	2	59	0	59
IPI00215983.2	IPI00012426.1	51083	Q9HB40-1	Q9H2J9	NP_067639	ENSP00000262288	HIT000002433;HIT000010645	Splice Isoform 1 of Retinoid-inducible serine carboxypeptidase precursor	6	231	0	231
IPI00215983.2	IPI00215983.2	28778	P00915		NP_001729	ENSP00000256119	HIT000040338	Carbonic anhydrase 1	6	231	0	231
IPI00215983.2	IPI00477895.3	33107	Q9HB40-2			ENSP00000347497	HIT000017795;HIT000034782	Splice Isoform 2 of Retinoid-inducible serine carboxypeptidase precursor	6	231	0	231
IPI00216318.4	IPI00216318.4	28048	P31946		NP_003395;NP_647539	ENSP00000300161;ENSP00000217069	HIT000030345	14-3-3 protein beta/alpha	5	253	0	253
IPI00218192.1	IPI00218192.1	101521	Q14624-2			ENSP00000340520	HIT000055969	Splice Isoform 2 of Inter-alpha-trypsin inhibitor heavy chain H4 precursor	11	488	0	488
IPI00218414.4	IPI00218414.4	29154	P00918	Q6LD99	NP_000058	ENSP00000285379	HIT000035559;HIT000043182	Carbonic anhydrase 2	7	262	0	262
IPI00219129.8	IPI00219129.8	26033	P16083	Q5TD04	NP_000895	ENSP00000244547;ENSP00000337773	HIT000032600;HIT000013595	Ribosyldihydronicotinamide dehydrogenase	2	107	0	107
IPI00219217.2	IPI00179330.5	18293	P62979	Q8WYN9;Q5RKT7	NP_002945	ENSP00000272317	HIT000049243;HIT000030375	Ubiquitin and ribosomal protein S27a	2	97	0	97
IPI00219217.2	IPI00219217.2	36769	P07195	Q5U077	NP_002291	ENSP00000229319	HIT000030829;HIT000049152;HIT000037014	L-lactate dehydrogenase B chain	2	97	0	97
IPI00219217.2	IPI00296120.2	17753			XP_086494			PREDICTED: similar to Zgc:66168 protein	2	97	0	97
IPI00219217.2	IPI00328348.4	16303				ENSP00000341176		16 kDa protein	2	97	0	97
IPI00219217.2	IPI00456429.2	15004	P62987	Q3MIH3;Q8WYN8	NP_001029102;NP_003324	ENSP00000347124		Hypothetical protein	2	97	0	97
IPI00219217.2	IPI00655738.1	8560	P62988					Ubiquitin	2	97	0	97
IPI00219446.4	IPI00219446.4	21027	P30086		NP_002558	ENSP00000261313	HIT000037989;HIT000041250;HIT000033915	Phosphatidylethanolamine-binding protein	2	57	0	57
IPI00219682.5	IPI00219682.5	31751	P27105	Q5VX96	NP_004090	ENSP00000286713	HIT000035053	Erythrocyte band 7 integral membrane protein	5	158	0	158
IPI00220301.4	IPI00220301.4	25002	P30041	Q5TAH4	NP_004896	ENSP00000236251	HIT000020795;HIT000053912;HIT000042159;HIT000051535	Peroxiredoxin 6	5	176	0	176
IPI00220361.2	IPI00220361.2	30160	P05937	O75552	NP_004920	ENSP00000265431	HIT000039008;HIT000011495;HIT000032862	Calbindin	5	193	0	193
IPI00220642.6	IPI00220642.6	28325	P61981		NP_036611	ENSP00000306330	HIT000007504;HIT000039050	14-3-3 protein gamma	3	130	0	130
IPI00246975.7	IPI00246975.7	26867	P21266	Q59EJ5;Q6FGJ9	NP_000840	ENSP00000354357;ENSP00000256594	HIT000033970;HIT000029336	Glutathione S-transferase Mu 3	6	311	0	311
IPI00247616.7	IPI00651719.1	31674			NP_001028255			MAWD binding protein isoform b	3	69	0	69
IPI00291866.5	IPI00291866.5	55347	P05155	Q547W3;Q59EI5	NP_000053;NP_001027466	ENSP00000278407	HIT000035189	Plasma protease C1 inhibitor precursor	2	67	0	67
IPI00292130.3	IPI00292130.3	24559	Q07507		NP_001928	ENSP00000271418	HIT000041929	Dermatopontin precursor	3	100	0	100
IPI00292530.1	IPI00292530.1	101782	P19827	Q562G1;Q32MI5	NP_002206	ENSP00000273283		Inter-alpha-trypsin inhibitor heavy chain H1 precursor	3	111	0	111
IPI00295386.6	IPI00295386.6	30510	P16152	Q3LHW8	NP_001748	ENSP00000290349	HIT000030953;HIT000037233	Carbonyl reductase [NADPH] 1	6	229	0	229
IPI00295414.6	IPI00295414.6	143164	P39059	Q9UDC5	NP_001846		HIT000020740	Collagen alpha 1(XV) chain precursor	6	291	0	291
IPI00295741.4	IPI00295741.4	38766	P07858	Q6LAF9;Q503A6;Q8TAC7;Q5HYG5	NP_680093;NP_680090;NP_680092;NP_001899;NP_680091	ENSP00000345672;ENSP00000342070	HIT000056412;HIT000056886;HIT000034868;HIT000016937;HIT000056599;HIT000049455	Cathep	5	192	0	192
IPI00296141.3	IPI00296141.3	54749	Q9UHL4	Q5VSF1	NP_037511	ENSP00000319687	HIT000035533;HIT000037771	Dipeptidyl-peptidase II precursor	10	350	0	350
IPI00296141.3	IPI00399007.4	46074	P01859	Q6N093			HIT000055173	Ig gamma-2 chain C region	10	350	0	350
IPI00296141.3	IPI00647816.1	51957					HIT000022161	Ig gamma-2 chain C region	10	350	0	350
IPI00296180.3	IPI00296180.3	49919	P00749					Urokinase-type plasminogen activator precursor	6	204	0	204
IPI00296180.3	IPI00298388.1	28686		Q49A94;Q8NCJ9;O00318;Q96FE7	NP_443112	ENSP00000215912	HIT000018635;HIT000035181	WUGSC:DJ515N1.2 protein	6	204	0	204
IPI00296180.3	IPI00384770.1	25646		Q86YW2				HGFL(S) protein	6	204	0	204
IPI00296608.6	IPI00296608.6	96650	P10643	Q8TCS7	NP_000578	ENSP00000322061		Complement component C7 precursor	3	150	0	150
IPI00297160.2	IPI00003799.2	20846		Q96P57				C6ORF34B	3	84	0	84
IPI00297160.2	IPI00644697.1	22861		Q9Y5Z4	NP_055135	ENSP00000058691	HIT000033675;HIT000014535;HIT000034884	SOUL protein	3	84	0	84
IPI00297487.1	IPI00022284.3	27871	P04156	Q540C4;Q53YK7;Q6FGR8;Q86XR1;Q5U0K3;Q6FGN5	NP_898902;NP_000302	ENSP00000306540	HIT000035991;HIT000039610	Major prion protein precursor	5	174	0	174
IPI00297487.1	IPI00382843.1	30977		Q6SES1;O75942				Prion protein	5	174	0	174
IPI00297487.1	IPI00646733.1	26677					HIT000015442	Major prion protein precursor	5	174	0	174
IPI00298971.1	IPI00298971.1	55069	P04004		NP_000629	ENSP00000226218	HIT000032180	Vitronectin precursor	3	106	0	106
IPI00299547.4	IPI00299547.4	22745	P80188	Q6FGL5;Q5SYW0	NP_005555	ENSP00000277480	HIT000041793	Neutrophil gelatinase-associated lipocalin precursor	4	112	0	112
IPI00299738.1	IPI00299738.1	48797	Q15113		NP_002584	ENSP00000223061	HIT000041839;HIT000029745	Procollagen C-proteinase enhancer protein precursor	4	132	0	132
IPI00301395.4	IPI00220813.1	55968	Q12805-2	Q53TA7;Q59G97	NP_061489	ENSP00000336593	HIT000017721	Splice Isoform 2 of EGF-containing fibulin-like extracellular matrix protein 1 precursor	3	120	0	120
IPI00301395.4	IPI00220814.1	56828	Q12805-3					Splice Isoform 3 of EGF-containing fibulin-like extracellular matrix protein 1 precursor	3	120	0	120
IPI00301395.4	IPI00220815.1	56798	Q12805-4					Splice Isoform 4 of EGF-containing fibulin-like extracellular matrix protein 1 precursor	3	120	0	120
IPI00301395.4	IPI00301395.4	54414	Q9H3G5	Q9NZ90;O75225;Q75MM4	NP_061902;NP_112601	ENSP00000265394	HIT000044345;HIT000037709;HIT000002303	Probable serine carboxypeptidase CPVL precursor	3	120	0	120
IPI00328113.2	IPI00297487.1	37980	P09668	Q6IBC3;Q96NY6	NP_004381	ENSP00000220166	HIT000030926;HIT000049429	Cathepsin H precursor	7	201	0	201
IPI00328113.2	IPI00328113.2	332682	P35555	Q9NP01;Q75N88;Q504W9;Q75N89	NP_000129	ENSP00000325527		Fibrillin-1 precursor	7	201	0	201
IPI00328113.2	IPI00375426.6	36873		Q6LAF8;Q68D46	NP_683880	ENSP00000350131	HIT000009426	Cathepsin H isoform b preCursor	7	201	0	201
IPI00382436.1	IPI00382436.1	11500	P01714					Ig lambda chain V-III region SH	2	81	0	81
IPI00382452.1	IPI00382452.1	21746	Q9HD42-1					Splice Isoform 1 of Charged multivesicular body protein 1a	2	72	0	72
IPI00382950.1	IPI00382950.1	19204		Q14473				Beta-globin gene from a thalassemia patient, complete cds"	9	373	0	373
IPI00383046.1	IPI00383046.1	28367		Q8TED6;Q96DG6	NP_620164	ENSP00000296658	HIT000030498;HIT000014977	Hypothetical protein FLJ23617	7	160	0	160
IPI00384576.1	IPI00384576.1	14176	P18136					Ig kappa chain V-III region HIC precursor	3	110	0	110
IPI00385985.1	IPI00013945.1	72451	P07911	Q6ZS84;Q540J6;Q8IYG0;Q8NHW8	NP_003352;NP_001008390	ENSP00000306279	HIT000051572;HIT000012336;HIT000047521;HIT000047516	Uromodulin precursor	2	73	0	73
IPI00385985.1	IPI00385985.1	12042	P80748					Ig lambda chain V-III region LOI	2	73	0	73
IPI00385985.1	IPI00640271.1	76316					HIT000016828	Similar to Uromodulin precursor	2	73	0	73
IPI00386158.3	IPI00386158.3	25350		Q8NEJ1			HIT000041187	Hypothetical protein	4	188	0	188
IPI00387025.1	IPI00082931.1	18598	Q9UBC9		NP_005407	ENSP00000330391;ENSP00000295367	HIT000038141	Small proline-rich protein 3	4	287	0	287
IPI00387025.1	IPI00387025.1	11768	P01597					Ig kappa chain V-I region DEE	4	287	0	287
IPI00387025.1	IPI00642247.1	17504		Q5T526				Small proline-rich protein 3	4	287	0	287
IPI00387026.1	IPI00387026.1	11895	P01598					Ig kappa chain V-I region EU	2	151	0	151
IPI00387110.1	IPI00010858.1	29293	P07288	Q6LDS3;Q546G3	NP_001639	ENSP00000314151	HIT000032363;HIT000053508	Prostate-specific antigen precursor	2	105	0	105
IPI00387110.1	IPI00040297.2	26756		Q15096	NP_001025218	ENSP00000314459		Prostate sPecific antigen isoform 3 PreProProtein	2	105	0	105
IPI00387110.1	IPI00383517.1	25556		Q8IXI4				Prostate specific antigen precursor	2	105	0	105
IPI00387110.1	IPI00387110.1	12162	P01616					Ig kappa chain V-II region MIL	2	105	0	105
IPI00387113.1	IPI00387113.1	11742	P01619					Ig kappa chain V-III region B6	6	342	0	342
IPI00410714.3	IPI00410714.3	15305	P69905	Q3MIF5;Q9NQT3;Q96T46;Q86YL2;Q53F97;Q6J1Z9;Q7Z7B4;Q7Z6G4;Q86YQ5;Q9BX83;Q4ZGM8;P78461;Q86YQ4;Q86YQ1;Q9NYR7;Q96KF1	NP_000508;NP_000549	ENSP00000251595;ENSP00000322421	HIT000032531;HIT000033843;HIT000053544;HIT		3	64	0	64
IPI00419453.1	IPI00419453.1	12681	P04433					Ig kappa chain V-III region VG precursor	3	104	0	104
IPI00426051.3	IPI00426051.3	51864		Q6MZU6			HIT000055420	Hypothetical protein DKFZp686C15213	2	91	0	91
IPI00430808.1	IPI00430808.1	25915		Q6GMV9				Hypothetical protein	13	664	0	664
IPI00440577.1	IPI00440577.1	26514		Q6P491				Hypothetical protein	3	90	0	90
IPI00441043.1	IPI00441043.1	26042		Q6P5S8				Hypothetical protein	2	102	0	102
IPI00448095.3	IPI00448095.3	26182	Q7Z4W1		NP_057370	ENSP00000303356	HIT000001904;HIT000030436	L-xylulose reductase	4	144	0	144
IPI00448707.3	IPI00448707.3	26197		Q6PIH4			HIT000042069	Hypothetical protein	2	58	0	58
IPI00448996.3	IPI00448996.3	24959		Q6PJG0			HIT000037355	Hypothetical protein	2	59	0	59
IPI00450309.1	IPI00450309.1	25271		Q6IN99				IGLC2 protein	2	54	0	54
IPI00465028.5	IPI00465028.5	26981	P60174-1	Q6FHP9;Q53HE2	NP_000356	ENSP00000229270	HIT000037004;HIT000034284;HIT000038196;HIT000048759;HIT000033038;HIT000033462;HIT000035328	Triosephosphate isomerase 1 variant	13	614	0	614
IPI00465431.5	IPI00465431.5	26193	P17931	Q6FGL0;Q86TY5;Q6NVH9;Q8IXB9;Q6IBA7	NP_002297		HIT000030151;HIT000053969	LGALS3 protein	2	71	0	71
IPI00472762.1	IPI00472762.1	51506		Q6IN78				IGHG1 protein	8	348	0	348
IPI00477298.1	IPI00477298.1	10247				ENSP00000351858		10 kDa protein	2	90	0	90
IPI00477644.1	IPI00477644.1	25773				ENSP00000347480		25 kDa protein	4	142	0	142
IPI00478600.1	IPI00478600.1	12931	P01602					Ig kappa chain V-I region HK102 precursor	2	82	0	82
IPI00479169.1	IPI00479169.1	66084				ENSP00000309033		65 kDa protein	5	203	0	203
IPI00480034.1	IPI00480034.1	25650				ENSP00000351925		25 kDa protein	2	55	0	55
IPI00550048.2	IPI00550048.2	26709					HIT000038444;HIT000038172	Ig kappa chain C region	5	162	0	162
IPI00550181.2	IPI00550181.2	23948	Q9UQN3		NP_054762	ENSP00000263780	HIT000004639;HIT000004654;HIT000030488;HIT000024243	Charged multivesicular body protein 2b	2	89	0	89
IPI00551005.1	IPI00551005.1	65755	P01842	Q8TCJ5;Q6PIQ7		ENSP00000354617	HIT000014643;HIT000013679;HIT000041186;HIT000026720;HIT000022990;HIT000022182	Ig lambda chain C regions	18	834	0	834
IPI00553177.1	IPI00553177.1	46878	P01009	Q86U19;Q86U18;Q53XB8;Q9UCE6;Q13747;Q3I0J7	NP_001002235;NP_001002236;NP_000286	ENSP00000347148;ENSP00000348068	HIT000037235;HIT000035588;HIT000009448	Alpha-1-antitrypsin p	6	273	0	273
IPI00554822.1	IPI00554822.1	25385		Q5CZ94				Hypothetical protein DKFZp781M0386	2	54	0	54
IPI00555945.1	IPI00555945.1	25126		Q567P1				IGLC2 protein	2	55	0	55
IPI00607799.4	IPI00607799.4	27022	Q9BUT1-1		NP_064524	ENSP00000296424	HIT000030779;HIT000002157;HIT000051879;HIT000048336	Splice Isoform 1 of Dehydrogenase/reductase SDR family member 6 precursor	3	130	0	130
IPI00642632.1	IPI00642632.1	11521						Protein	3	145	0	145
IPI00644379.1	IPI00644379.1	25965		Q15537			HIT000049078	Ig kappa chain C region	2	89	0	89
IPI00646291.1	IPI00646291.1	50104		Q6ZT96;Q86V85;Q6PII1;Q5JPG5	NP_851320	ENSP00000282658	HIT000046667;HIT000053751;HIT000027651	Intimal thickness-related receptor	3	182	0	182
IPI00646304.2	IPI00019190.1	57450	Q99972		NP_000252	ENSP00000037502	HIT000040713	Myocilin precursor	3	83	0	83
IPI00646304.2	IPI00384669.2	52587		Q8N854;Q6PKX1		ENSP00000350381	HIT000022165	Hypothetical protein FLJ39991	3	83	0	83
IPI00646304.2	IPI00646304.2	22785	P23284	Q9BVK5;Q6IBH5	NP_000933	ENSP00000300026	HIT000041441;HIT000038969;HIT000030155;HIT000034019	Peptidyl-prolyl cis-trans isomerase B precursor	3	83	0	83
IPI00655854.1	IPI00655854.1	25531	P09210		NP_000837	ENSP00000211309	HIT000031271	Glutathione S-transferase A2	3	105	0	105
Proteins which share the same peptide(s) set were grouped by Mascot and anchor protein is a representative of the group selected by Mascot.

## Sheet: Pooled 5
Anchor protein	Accession number	Mass [Da]	SwissProt	TrEMBL	REFSEQ	ENSEMBL	H-INV	Name	# of unique peptides	MS2 protein score	MS3 protein score	MS2+3 protein score
IPI00000760.1	IPI00000760.1	29911	O95865		NP_039268	ENSP00000229707	HIT000023501;HIT000009465;HIT000030412;HIT000001782		4	130	0	130
IPI00000792.1	IPI00000792.1	35356	Q08257		NP_001880	ENSP00000263416;ENSP00000339399	HIT000048667;HIT000052210	Quinone oxidoreductase	6	208	0	208
IPI00000816.1	IPI00000816.1	29326	P62258	Q53XZ5;Q4VJB6	NP_006752	ENSP00000264335	HIT000048658;HIT000030416;HIT000029410	14-3-3 protein epsilon	4	182	0	182
IPI00000816.1	IPI00021000.1	35572	P10451-1	Q4W597		ENSP00000237623	HIT000037985;HIT000014345	Splice Isoform A of Osteopontin precursor	4	182	0	182
IPI00000816.1	IPI00218874.1	33995	P10451-2					Splice Isoform B of Osteopontin precursor	4	182	0	182
IPI00000816.1	IPI00306339.3	33994			NP_000573	ENSP00000237622	HIT000039647;HIT000032988	Secreted phoSphoprotein 1	4	182	0	182
IPI00000816.1	IPI00385896.1	33167	P10451-4			ENSP00000351971		Splice Isoform D of Osteopontin precursor	4	182	0	182
IPI00000949.1	IPI00000949.1	33925	Q14894	Q5HYB7	NP_001879	ENSP00000219599	HIT000038247;HIT000057124	Mu-crystallin homolog	6	253	0	253
IPI00001734.2	IPI00004573.1	84459	P01833	Q68D81				Polymeric-immunoglobulin receptor precursor	2	102	0	102
IPI00001734.2	IPI00293898.1	84429		Q8IZY7;Q8TE27	NP_002635	ENSP00000348888;ENSP00000294989		Hepatocellular carcinoma associated protein TB6	2	102	0	102
IPI00001952.5	IPI00001952.5	55723	O94919		XP_290546	ENSP00000278505	HIT000009834;HIT000040139;HIT000000547	Probable endonuclease KIAA0830 precursor	16	718	0	718
IPI00002412.1	IPI00002412.1	34627	P50897	Q6FGQ4	NP_000301	ENSP00000253546	HIT000033785	Palmitoyl-protein thioesterase 1 precursor	3	94	0	94
IPI00002412.1	IPI00293757.3	104918	O95185-1		NP_003719	ENSP00000328673		Splice Isoform 1 of Netrin receptor UNC5C precursor	3	94	0	94
IPI00002412.1	IPI00470749.1	67221	O95185-2	Q4W5H4			HIT000052525	Splice Isoform 2 of Netrin receptor UNC5C precursor	3	94	0	94
IPI00002435.1	IPI00002435.1	30334	P26842		NP_001233	ENSP00000266557	HIT000035700	Tumor necrosis factor receptor superfamily member 7 precursor	3	107	0	107
IPI00002745.1	IPI00002745.1	34530	Q9UBR2	Q5U000	NP_001327	ENSP00000217131	HIT000052666	Cathepsin Z precursor	5	196	0	196
IPI00002884.3	IPI00002884.3	35852		Q9H6J2	NP_078924	ENSP00000320116	HIT000009149	Hypothetical protein FLJ22222	4	127	0	127
IPI00002926.3	IPI00002926.3	31345		Q9H9H4	NP_078943	ENSP00000267202	HIT000032495;HIT000006086	Hypothetical protein FLJ12750	4	136	0	136
IPI00003348.2	IPI00003348.2	37917	P62879	Q6FHM2	NP_005264	ENSP00000305260	HIT000035769;HIT000034777	Guanine nucleotide-binding protein G(I)/G(S)/G(T) beta subunit 2	8	370	0	370
IPI00003348.2	IPI00430847.1	26033		Q6GMX8		ENSP00000346967	HIT000049088	IGKC protein	8	370	0	370
IPI00003348.2	IPI00430848.5	26307	P01834	Q569I9;Q6GMX9;Q6PIH7		ENSP00000334816	HIT000042065;HIT000048397	IGKC protein	8	370	0	370
IPI00003348.2	IPI00448845.3	26067		Q6PIT5			HIT000040760	Hypothetical protein	8	370	0	370
IPI00003348.2	IPI00472961.2	26262		Q6GMW1;Q502W4		ENSP00000352573		IGKC protein	8	370	0	370
IPI00003348.2	IPI00473097.3	26057		Q7Z473		ENSP00000304996	HIT000054149	IGKC protein	8	370	0	370
IPI00003348.2	IPI00554675.1	26024		Q5EFE6				Anti-RhD monoclonal T125 kappa light chain precursor	8	370	0	370
IPI00003482.1	IPI00003482.1	36330	Q16698	Q7LDK6	NP_001350	ENSP00000220764		2,4-dienoyl-CoA reductase, mitochondrial precursor"	2	90	0	90
IPI00003807.6	IPI00003807.6	48685	P11117	Q561W5	NP_001601	ENSP00000256997	HIT000031477	Lysosomal acid phosphatase precursor	2	59	0	59
IPI00003919.1	IPI00003919.1	40965	Q16769	Q3KRG6;Q53TR4	NP_036545	ENSP00000344829	HIT000053239	Glutaminyl-peptide cyclotransferase precursor	13	403	0	403
IPI00005181.1	IPI00005181.1	36052	O15162		NP_066928	ENSP00000345494	HIT000039085;HIT000041691	Phospholipid scramblase 1	3	86	0	86
IPI00006662.1	IPI00006662.1	21547	P05090	Q6IBG6	NP_001638	ENSP00000345179	HIT000033192	Apolipoprotein D precursor	9	486	0	486
IPI00006662.1	IPI00430808.1	25915		Q6GMV9				Hypothetical protein	9	486	0	486
IPI00006662.1	IPI00448985.1	25790		Q6PJF2			HIT000037562	Hypothetical protein	9	486	0	486
IPI00006662.1	IPI00549747.2	26103		Q6PIL8			HIT000041542	Hypothetical protein	9	486	0	486
IPI00006971.2	IPI00006971.2	82822		Q3SX55;Q9HCU0;Q96KB6	NP_065137	ENSP00000308117	HIT000010562	Tumor endothelial marker 1	12	423	0	423
IPI00006971.2	IPI00153049.3	49988		Q96KC3;Q5TA39			HIT000010541	Novel protein	12	423	0	423
IPI00006971.2	IPI00550854.2	49500		Q9BRK3	NP_115724	ENSP00000307887	HIT000037940;HIT000032674	Matrix-remodelling associated 8	12	423	0	423
IPI00006971.2	IPI00641678.1	48398		Q5TA37			HIT000020821	Novel protein	12	423	0	423
IPI00007221.1	IPI00007221.1	45787	P05154		NP_000615	ENSP00000298842;ENSP00000333203	HIT000034075;HIT000024306	Plasma serine protease inhibitor precursor	3	111	0	111
IPI00007726.1	IPI00007726.1	31121	Q9UKR3		NP_056411	ENSP00000156476		Kallikrein-13 precursor	3	117	0	117
IPI00007726.1	IPI00289926.6	54117	Q8NHJ6-1	Q6FGQ9	NP_006838	ENSP00000270452	HIT000040188	Splice Isoform 1 of Leukocyte immunoglobulin-like receptor subfamily B member 4 precursor	3	117	0	117
IPI00007726.1	IPI00375601.1	49481	Q8NHJ6-2					Splice Isoform 2 of Leukocyte immunoglobulin-like receptor subfamily B member 4 precursor	3	117	0	117
IPI00007778.1	IPI00007778.1	44416	Q01459	Q5VX50	NP_004379	ENSP00000318038		Di-N-acetylchitobiase precursor	2	86	0	86
IPI00007800.1	IPI00007800.1	57582	Q9UKU9	Q8N2J9	NP_036230	ENSP00000259382	HIT000035783	Angiopoietin-related protein 2 precursor	9	323	0	323
IPI00008239.1	IPI00008239.1	45279	Q9NZH0		NP_057319	ENSP00000300571	HIT000051151	G-protein coupled receptor family C group 5 member B precursor	2	63	0	63
IPI00009027.1	IPI00009027.1	19118	P05451	Q4ZG28	NP_002900	ENSP00000233735	HIT000032400	Lithostathine 1 alpha precursor	3	137	0	137
IPI00009276.1	IPI00009276.1	26997	Q9UNN8		NP_006395	ENSP00000216968	HIT000036707	Endothelial protein C receptor precursor	6	304	0	304
IPI00009375.3	IPI00009375.3	32693	P46952	Q53QZ7	NP_036337	ENSP00000294973	HIT000040792	3-hydroxyanthranilate 3,4-dioxygenase"	2	64	0	64
IPI00009375.3	IPI00219940.1	170031	Q9BY66-2			ENSP00000344004	HIT000057290;HIT000042371;HIT000047142	Splice Isoform 2 of Jumonji/ARID domain-containing protein 1D	2	64	0	64
IPI00009375.3	IPI00329577.1	176756	Q9BY66-1		NP_004644	ENSP00000322408		Splice Isoform 1 of Jumonji/ARID domain-containing protein 1D	2	64	0	64
IPI00009950.1	IPI00009950.1	40545	Q12907	Q53HH1	NP_006807	ENSP00000303366	HIT000037911	Vesicular integral-membrane protein VIP36 precursor	16	676	0	676
IPI00010341.1	IPI00010341.1	25900	P13727	Q6ICT2	NP_002719	ENSP00000312134	HIT000032529	Eosinophil granule major basic protein precursor	2	66	0	66
IPI00010949.3	IPI00384643.2	35685	Q53FA7-1	Q38G78	NP_004872;NP_671713	ENSP00000337834;ENSP00000238721	HIT000029659	Splice Isoform 1 of Putative quinone oxidoreductase	6	230	0	230
IPI00010949.3	IPI00472656.2	34514				ENSP00000311769		34 kDa protein	6	230	0	230
IPI00011302.1	IPI00011302.1	14795	P13987	Q6FHM9	NP_000602;NP_976074;NP_976076;NP_976075	ENSP00000342596;ENSP00000340210	HIT000030462	CD59 glycoprotein precursor	2	60	0	60
IPI00011302.1	IPI00059796.5	116196	Q96AX9-2			ENSP00000348081	HIT000043273;HIT000021150;HIT000051927;HIT000029257;HIT000042624;HIT000048426	Splice Isoform 2 of Ubiquitin ligase protein MIB2	2	60	0	60
IPI00011302.1	IPI00383255.2	111163	Q96AX9-3					Splice Isoform 3 of Ubiquitin ligase protein MIB2	2	60	0	60
IPI00011302.1	IPI00386276.2	104673	Q96AX9-4			ENSP00000350554	HIT000048040;HIT000020769	Splice Isoform 4 of Ubiquitin ligase protein MIB2	2	60	0	60
IPI00011302.1	IPI00414714.3	107683	Q96AX9-5			ENSP00000349741	HIT000021961	Splice Isoform 5 of Ubiquitin ligase protein MIB2	2	60	0	60
IPI00011302.1	IPI00477349.3	111608	Q96AX9-1	Q8N786	NP_543151	ENSP00000353713	HIT000042736;HIT000023615	Splice Isoform 1 of Ubiquitin ligase protein MIB2	2	60	0	60
IPI00011302.1	IPI00607637.1	107449	Q96AX9-6				HIT000016477	Splice Isoform 6 of Ubiquitin ligase protein MIB2	2	60	0	60
IPI00011651.1	IPI00011651.1	163097	P23470	O60420;Q59EE0	NP_002832	ENSP00000295874		Receptor-type tyrosine-protein phosphatase gamma precursor	3	110	0	110
IPI00012102.1	IPI00012102.1	62840	P15586	Q53F05;Q7Z3X3	NP_002067	ENSP00000258145	HIT000054180;HIT000035836	N-acetylglucosamine-6-sulfatase precursor	5	171	0	171
IPI00012102.1	IPI00025465.1	34243	P20774	Q6FIB0;Q7Z532	NP_077727;NP_148935;NP_054776	ENSP00000262551	HIT000024531;HIT000001861;HIT000025016;HIT000049116;HIT000051878	Mimecan precursor	5	171	0	171
IPI00012102.1	IPI00515092.1	30665		Q5TBF5				Osteoglycin	5	171	0	171
IPI00012426.1	IPI00001734.2	40796	Q9Y617-1	Q5T7G6	NP_478059	ENSP00000277070	HIT000030035;HIT000038285;HIT000008734;HIT000032041;HIT000037610	Splice Isoform 1 of Phosphoserine aminotransferase	2	131	0	131
IPI00012426.1	IPI00219478.3	35508	Q9Y617-2	Q5T7G5	NP_066977	ENSP00000317606		Splice Isoform 2 of Phosphoserine aminotransferase	2	131	0	131
IPI00012818.1	IPI00012818.1	29047	P41181	Q6FGT3	NP_000477	ENSP00000199280	HIT000052701	Aquaporin-2	2	98	0	98
IPI00012887.1	IPI00012887.1	37996	P07711	Q9HBQ7;Q6LAF7;Q6IAV1	NP_001903;NP_666023	ENSP00000257498	HIT000056060;HIT000057787;HIT000056082;HIT000055748;HIT000055749;HIT000035902;HIT000054210;HIT000027079;HIT000057496;HIT000012213;HIT000056081;HIT000		3	66	0	66
IPI00012989.2	IPI00010193.1	58178	P48551-1		NP_997468	ENSP00000316407		Splice Isoform 1 of Interferon-alpha/beta receptor beta chain precursor	2	68	0	68
IPI00012989.2	IPI00012989.2	114357	O00754	Q59E90	NP_000519	ENSP00000221363	HIT000029880	Mannosidase, alpha, class 2B, MeMber 1 precursor"	2	68	0	68
IPI00012989.2	IPI00220690.1	37939	P48551-2	Q9BUA0;Q15467;Q6FHD7	NP_000865;NP_997467	ENSP00000343957	HIT000031188	Splice Isoform 2 of Interferon-alpha/beta receptor beta chain precursor	2	68	0	68
IPI00012989.2	IPI00220691.2	27709	P48551-3					Splice Isoform 3 of Interferon-alpha/beta receptor beta chain precursor	2	68	0	68
IPI00012989.2	IPI00470443.1	47639				ENSP00000343289		47 kDa protein	2	68	0	68
IPI00013004.1	IPI00013004.1	35308	O00764-1		NP_003672	ENSP00000291565		Splice Isoform 1 of Pyridoxal kinase	4	187	0	187
IPI00013179.1	IPI00550315.1	22344					HIT000008248	Ig kappa chain C region	7	329	0	329
IPI00013179.1	IPI00644379.1	25965		Q15537			HIT000049078	Ig kappa chain C region	7	329	0	329
IPI00013446.1	IPI00013446.1	13474	O43653		NP_005663	ENSP00000301258		Prostate stem cell antigen precursor	2	119	0	119
IPI00013698.1	IPI00013698.1	45077	Q13510	Q53H01	NP_808592	ENSP00000262097	HIT000037585	Acid ceramidase precursor	16	643	0	643
IPI00014048.1	IPI00014048.1	18089	P07998	Q6ICS5	NP_002924;NP_937877;NP_937875;NP_937878	ENSP00000344193;ENSP00000250474	HIT000032378;HIT000023205;HIT000049142;HIT000039673	Ribonuclease pancreatic precursor	8	264	0	264
IPI00014048.1	IPI00289983.1	48733		Q96QM0		ENSP00000323036	HIT000033241	ACPP protein	8	264	0	264
IPI00014048.1	IPI00396434.1	44880	P15309	Q6LBH1;Q96QK9;Q96KY0;Q5FBY0	NP_001090	ENSP00000337471	HIT000033828;HIT000037544	Prostatic acid phosphatase precursor	8	264	0	264
IPI00014055.3	IPI00014055.3	45700	O96009	Q8WWD9	NP_004842	ENSP00000253719	HIT000038161	Napsin A precursor	5	255	0	255
IPI00014363.1	IPI00004901.5	17884		Q9NXI0		ENSP00000262616	HIT000002724	Hypothetical protein FLJ20242	2	84	0	84
IPI00014363.1	IPI00014363.1	40841		Q9NXX7;Q9H2M3	NP_060084	ENSP00000255192	HIT000002483;HIT000038882	Betaine-homocysteine methyltransferase 2	2	84	0	84
IPI00014363.1	IPI00099883.3	49927	Q9NQ84	Q53GM2	NP_061123		HIT000037727	G protein-coupled receptor family C, group 5, member C isoform b"	2	84	0	84
IPI00014363.1	IPI00396108.1	53470			NP_071319	ENSP00000340595		G protein-coupled receptor family C, group 5, member C isoform a"	2	84	0	84
IPI00015881.1	IPI00015881.1	60766	P09603-1	Q5VVF4	NP_757351;NP_000748	ENSP00000349854;ENSP00000327513	HIT000039097	Splice Isoform 1 of Macrophage colony-stimulating factor 1 precursor	2	55	0	55
IPI00015881.1	IPI00296337.2	473749	P78527-1		NP_008835	ENSP00000313420		Splice Isoform 1 of DNA-dependent protein kinase catalytic subunit	2	55	0	55
IPI00015881.1	IPI00376215.2	470163	P78527-2	Q59H99		ENSP00000345182	HIT000005661	Splice Isoform 2 of DNA-dependent protein kinase catalytic subunit	2	55	0	55
IPI00015902.3	IPI00015902.3	124973	P09619	Q59F04	NP_002600	ENSP00000261799	HIT000041451	Beta platelet-derived growth factor receptor precursor	4	152	0	152
IPI00016915.1	IPI00016915.1	30138	Q16270	Q53YE6	NP_001544	ENSP00000295666	HIT000037871	Insulin-like growth factor binding protein 7 precursor	16	748	0	748
IPI00017160.3	IPI00017160.3	34143	Q9NP79	Q5TGM1;Q6IAE8	NP_057569	ENSP00000011652	HIT000002526;HIT000032969;HIT000039612;HIT000032536;HIT000050009;HIT000025280	Protein C6orf55	5	194	0	194
IPI00017672.3	IPI00017672.3	32355	P00491	Q8N7G1;Q9P1G4;Q5PZ03	NP_000261	ENSP00000354532	HIT000023374;HIT000046027	Purine nucleoside phosphorylase	9	385	0	385
IPI00018136.1	IPI00018136.1	82308	P19320-1	Q53FL7	NP_001069	ENSP00000294728		Splice Isoform 1 of Vascular cell adhesion protein 1 precursor	16	713	0	713
IPI00019157.2	IPI00019157.2	251027	Q6UVK1		NP_001888	ENSP00000312506		Chondroitin sulfate proteoglycan 4 precursor	3	147	0	147
IPI00019449.1	IPI00019449.1	18855	P10153	Q52M39	NP_002925	ENSP00000303276		Nonsecretory ribonuclease precursor	4	185	0	185
IPI00019568.1	IPI00010858.1	29293	P07288	Q6LDS3;Q546G3	NP_001639	ENSP00000314151	HIT000032363;HIT000053508	Prostate-specific antigen precursor	2	155	0	155
IPI00019568.1	IPI00019568.1	71475	P00734	Q4QZ40;Q69EZ8;Q53H04;Q7Z7P3;Q86WA1;Q15253;Q69EZ7;Q53H06;Q8TD58	NP_000497	ENSP00000308541	HIT000053628	Prothrombin precursor	2	155	0	155
IPI00019568.1	IPI00040297.2	26756		Q15096	NP_001025218	ENSP00000314459		Prostate sPecific antigen isoform 3 PreProProtein	2	155	0	155
IPI00019568.1	IPI00383517.1	25556		Q8IXI4				Prostate specific antigen precursor	2	155	0	155
IPI00019581.1	IPI00019581.1	70055	P00748	Q8IZZ5;Q96EF3	NP_000496	ENSP00000253496	HIT000035799	Coagulation factor XII precursor	2	57	0	57
IPI00019591.1	IPI00019591.1	86847	P00751-1	Q53F89;Q5ST50	NP_001701	ENSP00000299370	HIT000031730;HIT000033574;HIT000049804	Splice Isoform 1 of Complement factor B precursor	4	203	0	203
IPI00019591.1	IPI00430856.1	66998		Q6GMY2				IGHM protein	4	203	0	203
IPI00019591.1	IPI00479169.1	66084				ENSP00000309033		65 kDa protein	4	203	0	203
IPI00019907.1	IPI00019907.1	66546	P51654	Q8IYG2;Q53H15	NP_004475	ENSP00000276212	HIT000051569	Glypican-3 precursor	3	172	0	172
IPI00019988.1	IPI00011643.1	58616	O43278-2		NP_001027539;NP_003701		HIT000038405;HIT000031727	Splice Isoform 2 of Kunitz-type protease inhibitor 1 precursor	3	148	0	148
IPI00019988.1	IPI00019988.1	57173	P51688	Q53GP1	NP_000190	ENSP00000314606	HIT000053108	N-sulphoglucosamine sulphohydrolase precursor	3	148	0	148
IPI00019988.1	IPI00376403.2	60128	O43278-1		NP_857593	ENSP00000342098		Splice Isoform 1 of Kunitz-type protease inhibitor 1 precursor	3	148	0	148
IPI00020091.1	IPI00020091.1	23873	P19652	Q5T538;Q6IB74	NP_000599	ENSP00000259397	HIT000037426	Alpha-1-acid glycoprotein 2 precursor	3	107	0	107
IPI00021085.1	IPI00021085.1	22116	O75594	Q4VB36	NP_005082	ENSP00000008938		Peptidoglycan recognition protein precursor	3	137	0	137
IPI00021421.2	IPI00009865.1	59711	P13645					Keratin, type I cytoskeletal 10"	2	63	0	63
IPI00021421.2	IPI00295684.1	59020		Q8N175	NP_000412	ENSP00000269576	HIT000051206	Keratin 10	2	63	0	63
IPI00021421.2	IPI00383111.1	57384		Q14664		ENSP00000349865		Keratin 10	2	63	0	63
IPI00021439.1	IPI00021439.1	42052	P60709	Q9UE89;Q53G76;Q562U1;Q96E67;Q96FU6;Q9UMN3;Q562X7;Q96HG5;Q96B34;Q6PJ43;Q53G99;Q96DE1;Q562S0;Q53GK6	NP_001092	ENSP00000158302;ENSP00000349960	HIT000014625;HIT000049333;HIT000035998;HIT000030870;HIT000049428;H		6	216	0	216
IPI00021842.1	IPI00021842.1	36246	P02649	Q6LA97;Q6LBZ1;Q8TCZ8;Q13791	NP_000032	ENSP00000252486	HIT000031595	Apolipoprotein E precursor	16	683	0	683
IPI00021885.1	IPI00021885.1	95656	P02671-1		NP_000499	ENSP00000306361		Splice Isoform 1 of Fibrinogen alpha chain precursor	8	369	0	369
IPI00021885.1	IPI00479461.1	23474				ENSP00000330754		23 kDa protein	8	369	0	369
IPI00021885.1	IPI00480034.1	25650				ENSP00000351925		25 kDa protein	8	369	0	369
IPI00022204.2	IPI00022204.2	44594	P29508	Q53YB5;Q86VF3;Q53H28;Q8IXI3;Q86W04	NP_008850	ENSP00000343445	HIT000032302	Squamous cell carcinoma antigen 1	14	611	0	611
IPI00022417.4	IPI00022417.4	38382	P02750	Q68CK4	NP_443204	ENSP00000302621	HIT000042117;HIT000010654	Leucine-rich alpha-2-glycoprotein precursor	4	112	0	112
IPI00022417.4	IPI00426070.1	53228		Q6MZX9			HIT000055370	Hypothetical protein DKFZp686M08189	4	112	0	112
IPI00022417.4	IPI00446534.1	53810		Q6ZVX0			HIT000043848	Hypothetical protein FLJ41981	4	112	0	112
IPI00022418.1	IPI00022418.1	266034	P02751-1			ENSP00000352696		Splice Isoform 1 of Fibronectin precursor	10	288	0	288
IPI00022426.1	IPI00022426.1	39886	P02760	P78491;Q5TBD7;P78492	NP_001624	ENSP00000265132	HIT000052567	AMBP protein precursor	22	1374	0	1374
IPI00022429.3	IPI00022429.3	23725	P02763	Q5T539;Q5U067	NP_000598	ENSP00000349711;ENSP00000259396	HIT000040156	Alpha-1-acid glycoprotein 1 precursor	5	211	0	211
IPI00022429.3	IPI00167710.4	49055		Q8N9G0;Q5H9P5;Q53RD9	NP_694946	ENSP00000331411	HIT000043940;HIT000019614;HIT000051510	Hypothetical protein FLJ37440	5	211	0	211
IPI00022429.3	IPI00217594.1	28932		Q8IY13		ENSP00000272559		Similar to RIKEN cDNA 1600015H20 gene	5	211	0	211
IPI00022431.1	IPI00022431.1	40098	P02765		NP_001613	ENSP00000273784	HIT000053805;HIT000053302	Alpha-2-HS-glycoprotein precursor	5	137	0	137
IPI00022434.2	IPI00022434.2	73881	P02768	Q645G4;Q5D0D7;Q56G89;Q68DN5	NP_000468	ENSP00000295897	HIT000042046;HIT000051578;HIT000052163	ALB protein	40	1622	0	1622
IPI00022463.1	IPI00022463.1	79280	P02787	Q53H26	NP_001054	ENSP00000264998	HIT000057180	Serotransferrin precursor	15	555	0	555
IPI00022488.1	IPI00010303.1	44997	P48594		NP_002965	ENSP00000283752		Squamous cell carcinoma antigen 2	9	357	0	357
IPI00022488.1	IPI00022488.1	52385	P02790	Q9BS19	NP_000604	ENSP00000265983	HIT000032438	Hemopexin precursor	9	357	0	357
IPI00022488.1	IPI00387066.1	42431		Q9BYF7				SCCA2b	9	357	0	357
IPI00022895.6	IPI00006443.1	34792	Q9Y2S2		NP_057058	ENSP00000340604	HIT000001796	Lambda-crystallin homolog	5	212	0	212
IPI00022895.6	IPI00022895.6	55936	P04217	Q68CK0	NP_570602	ENSP00000263100	HIT000012499	Alpha-1B-glycoprotein precursor	5	212	0	212
IPI00022895.6	IPI00385216.1	35909		Q7Z4Z9		ENSP00000298248	HIT000007315	Lambda-crystallin	5	212	0	212
IPI00022895.6	IPI00645031.1	33793		Q9P0G7				Lambda-crystallin	5	212	0	212
IPI00023648.3	IPI00023648.3	46596		O14498	NP_958934;NP_005536	ENSP00000249842	HIT000003292;HIT000039568	ISLR precursor	4	168	0	168
IPI00023728.1	IPI00023728.1	36340	Q92820		NP_003869	ENSP00000260118	HIT000039846	Gamma-glutamyl hydrolase precursor	12	472	0	472
IPI00023728.1	IPI00217966.6	36950	P00338-1		NP_005557	ENSP00000227157	HIT000049376;HIT000009789;HIT000049306	Lactate dehydrogenase A	12	472	0	472
IPI00023728.1	IPI00607708.1	36953	P00338-2	Q9UDE9			HIT000049858	Splice Isoform 2 of L-lactate dehydrogenase A chain	12	472	0	472
IPI00024046.1	IPI00024046.1	78694	P55290	Q6GTW4	NP_001248	ENSP00000268613	HIT000040593;HIT000041090	Cadherin-13 precursor	2	129	0	129
IPI00024095.2	IPI00024095.2	36393	P12429		NP_005130	ENSP00000264908	HIT000029966	Annexin A3	14	625	0	625
IPI00024284.4	IPI00024284.4	479248	P98160	Q59EG0;Q5VU27	NP_005520	ENSP00000270945	HIT000046389	Basement membrane-specific heparan sulfate proteoglycan core protein precursor	25	1012	0	1012
IPI00024292.1	IPI00024292.1	540349	P98164	Q53TL0;Q7Z5C1;Q4ZG84;Q7Z5C0;Q9NP34	NP_004516	ENSP00000263816		Low-density lipoprotein receptor-related protein 2 precursor	2	67	0	67
IPI00024292.1	IPI00301143.4	50124		Q8NBK0;Q8IYL8;Q8TCB8;Q6UXB8	NP_699201	ENSP00000297048	HIT000051452	HGSC289	2	67	0	67
IPI00024292.1	IPI00446210.1	30278		Q6ZVG9			HIT000044462	Hypothetical protein FLJ42598	2	67	0	67
IPI00024307.1	IPI00024307.1	38382	P98172		NP_004420	ENSP00000204961	HIT000053851;HIT000037613	Ephrin-B1 precursor	5	138	0	138
IPI00024307.1	IPI00291560.4	34884	P05089-1		NP_000036	ENSP00000237310	HIT000038874	Splice Isoform 1 of Arginase-1	5	138	0	138
IPI00024307.1	IPI00398768.1	35813	P05089-2			ENSP00000349446		Splice Isoform 2 of Arginase-1	5	138	0	138
IPI00024660.1	IPI00024660.1	39897	P53990				HIT000042311	Protein KIAA0174	4	111	0	111
IPI00024689.5	IPI00024689.5	28605	P29972	Q6JSD7	NP_000376;NP_932766	ENSP00000265298;ENSP00000311165	HIT000039575	Aquaporin-1	2	108	0	108
IPI00024689.5	IPI00397949.3	77821			NP_958933;NP_958932			G protein-coupled receptor 56 isoform b	2	108	0	108
IPI00024689.5	IPI00412420.4	78543	Q9Y653		NP_005673		HIT000033957	G-protein coupled receptor 56 precursor	2	108	0	108
IPI00024896.2	IPI00154807.3	33912	Q8TDQ0					Hepatitis A virus cellular receptor 2 precursor	5	127	0	127
IPI00024896.2	IPI00383032.1	16594		Q8WW60				HAVCR2 protein	5	127	0	127
IPI00024896.2	IPI00651768.1	33900		Q96K94	NP_116171	ENSP00000312002	HIT000049415;HIT000010606	Hypothetical protein FLJ14428	5	127	0	127
IPI00024929.1	IPI00024929.1	41597		Q9H6B4	NP_079045	ENSP00000299322	HIT000009342;HIT000034315	Hypothetical protein FLJ22415	3	88	0	88
IPI00025476.1	IPI00025476.1	58354	P04746	Q53F26	NP_000690	ENSP00000306915	HIT000033019	Pancreatic alpha-amylase precursor	3	161	0	161
IPI00026182.4	IPI00026182.4	33026	P47755	Q53GE2;Q53GC7	NP_006127	ENSP00000354947	HIT000032390	F-actin capping protein alpha-2 subunit	5	179	0	179
IPI00026240.1	IPI00002732.1	37726	Q9UBQ6	Q8N8F1;Q49A43;O00245	NP_001028197;NP_001430	ENSP00000294729	HIT000021769	Exostosin-like 2	3	121	0	121
IPI00026240.1	IPI00026240.1	36342	Q10588	Q5U0K0	NP_004325	ENSP00000265016	HIT000035654	ADP-ribosyl cyclase 2 precursor	3	121	0	121
IPI00026240.1	IPI00641761.1	37696		Q8IYF4			HIT000051583	Multiple exostoses-like 2	3	121	0	121
IPI00026268.2	IPI00026268.2	38020	P62873	Q5QPR5	NP_002065	ENSP00000263750	HIT000034130;HIT000032499;HIT000031765	Guanine nucleotide-binding protein G(I)/G(S)/G(T) beta subunit 1	4	207	0	207
IPI00026268.2	IPI00450931.3	25093		Q6IPQ0;Q6GMW4;Q6PIK1;Q6NS95		ENSP00000342634	HIT000041802;HIT000013788;HIT000021890	IGLC2 protein	4	207	0	207
IPI00026268.2	IPI00456619.3	25223		Q6GMX3;Q6GMX4		ENSP00000354092	HIT000038770	Ig lambda chain C regions	4	207	0	207
IPI00026268.2	IPI00552445.1	25511		Q5NV69		ENSP00000348555	HIT000039403	Ig lambda chain C regions	4	207	0	207
IPI00026270.1	IPI00026270.1	50938	P14384		NP_001865;NP_001005502;NP_938079	ENSP00000339157	HIT000039444;HIT000049417	Carboxypeptidase M precursor	2	55	0	55
IPI00027444.1	IPI00027444.1	42829	P30740		NP_109591	ENSP00000229479	HIT000034141	Leukocyte elastase inhibitor	17	757	0	757
IPI00027827.1	IPI00010949.3	58961	Q9HAT2		NP_733746	ENSP00000263593	HIT000012707;HIT000025784	Sialate O-acetylesterase precursor	5	259	0	259
IPI00027827.1	IPI00027827.1	26321	P08294	Q16867;Q6FHA2	NP_003093	ENSP00000226877	HIT000036686	Extracellular superoxide dismutase [Cu-Zn] precursor	5	259	0	259
IPI00027827.1	IPI00170493.1	55221		Q9HAU7		ENSP00000338603	HIT000017091	Sialic acid-specific 9-O-acetylesterase I	5	259	0	259
IPI00028015.1	IPI00021421.2	34628	Q9UMR5-1		NP_005146		HIT000030341	Splice Isoform 1 of Palmitoyl-protein thioesterase 2 precursor	2	74	0	74
IPI00028015.1	IPI00028015.1	30106			NP_068352	ENSP00000301193	HIT000018426	Leukocyte-associated Ig-Like receptor 1 isoform b precursor	2	74	0	74
IPI00028015.1	IPI00453232.2	35279		Q5JP14;Q6FI80	NP_619731		HIT000024394	Palmitoyl-protein thioesterase 2	2	74	0	74
IPI00028015.1	IPI00552460.1	35253		Q5JQF0		ENSP00000338786		Palmitoyl-protein thioesterase 2	2	74	0	74
IPI00028015.1	IPI00555639.1	34602		Q5SSX4		ENSP00000354608;ENSP00000320528		Palmitoyl-protein thioesterase 2	2	74	0	74
IPI00028015.1	IPI00647927.1	34686		Q5STJ4				Palmitoyl-protein thioesterase 2	2	74	0	74
IPI00028911.1	IPI00028911.1	97862	Q14118	Q969J9	NP_004384	ENSP00000312435	HIT000036813;HIT000035925	Dystroglycan precursor	2	77	0	77
IPI00029260.2	IPI00029260.2	40678	P08571	Q53XT5	NP_000582	ENSP00000304236	HIT000034976	Monocyte differentiation antigen CD14 precursor	2	99	0	99
IPI00029260.2	IPI00552678.2	55233		Q96KX8			HIT000037557	Ig alpha-1 chain C region	2	99	0	99
IPI00029260.2	IPI00640932.1	56182					HIT000050067	Ig alpha-1 chain C region	2	99	0	99
IPI00029605.1	IPI00029605.1	58445	P34059	Q9HAL1;Q6YL38;Q6ZNJ9	NP_000503	ENSP00000268695	HIT000057828;HIT000050367;HIT000054133;HIT000004762	N-acetylgalactosamine-6-sulfatase precursor	6	174	0	174
IPI00029658.1	IPI00029658.1	56885	Q12805-1	Q541U7;Q580Q6	NP_004096	ENSP00000308225;ENSP00000347596;ENSP00000233729	HIT000036680	Splice Isoform 1 of EGF-containing fibulin-like extracellular matrix protein 1 precursor	10	423	0	423
IPI00029658.1	IPI00220813.1	55968	Q12805-2	Q53TA7;Q59G97	NP_061489	ENSP00000336593	HIT000017721	Splice Isoform 2 of EGF-containing fibulin-like extracellular matrix protein 1 precursor	10	423	0	423
IPI00029658.1	IPI00220814.1	56828	Q12805-3					Splice Isoform 3 of EGF-containing fibulin-like extracellular matrix protein 1 precursor	10	423	0	423
IPI00029658.1	IPI00220815.1	56798	Q12805-4					Splice Isoform 4 of EGF-containing fibulin-like extracellular matrix protein 1 precursor	10	423	0	423
IPI00031008.1	IPI00031008.1	246358	P24821-1	Q5T7S3;Q6MZI1;Q4LE33	NP_002151	ENSP00000265131	HIT000055651	Splice Isoform 1 of Tenascin precursor	2	58	0	58
IPI00031008.1	IPI00413587.2	22152	P55957	Q549M7	NP_001187	ENSP00000351032;ENSP00000340961	HIT000034193;HIT000039383;HIT000041876	BH3 interacting domain death agonist	2	58	0	58
IPI00031008.1	IPI00420084.2	27135		Q8IY86;Q71T04	NP_932070	ENSP00000318822	HIT000019650;HIT000051679	BH3 interacting domain death agonist	2	58	0	58
IPI00031008.1	IPI00472003.1	11256			NP_932071	ENSP00000338660		BH3 interacting domain death agonist isoform 3	2	58	0	58
IPI00031065.1	IPI00031065.1	31642	P24855		NP_005214	ENSP00000246949	HIT000040757	Deoxyribonuclease-1 precursor	10	609	0	609
IPI00031821.1	IPI00031821.1	30832	Q9Y287	Q9NX12;Q96B24;Q7Z528;Q5W0A3	NP_068839	ENSP00000258659	HIT000037482;HIT000001838;HIT000029730;HIT000049319;HIT000002978	Integral membrane protein 2B	4	178	0	178
IPI00032328.1	IPI00032328.1	72984	P01042-1			ENSP00000265023		Splice Isoform HMW of Kininogen-1 precursor	14	526	0	526
IPI00032561.1	IPI00032561.1	40015	Q9Y376	Q7Z4X0;Q53RN7	NP_057373	ENSP00000258418	HIT000038831;HIT000003279;HIT000009609;HIT000001913	Calcium-binding protein 39	2	71	0	71
IPI00043992.3	IPI00043992.3	55933		Q96K15;Q96NY8	NP_112178	ENSP00000271440	HIT000011025;HIT000034932	Hypothetical protein FLJ14847	10	423	0	423
IPI00045512.1	IPI00045512.1	623613		Q96RW7;Q96DN8;Q96DN3;Q96SC3;Q5TYR7	NP_114141	ENSP00000271588	HIT000012950;HIT000021307;HIT000013171	Hemicentin	6	278	0	278
IPI00060200.3	IPI00060200.3	37970	Q96C23	Q53RY1	NP_620156	ENSP00000272252	HIT000036899;HIT000038588	Aldose 1-epimerase	6	192	0	192
IPI00060800.5	IPI00021923.1	24950	Q92520		NP_055703	ENSP00000353025	HIT000053055	Protein FAM3C precursor	4	230	0	230
IPI00060800.5	IPI00060800.5	22725		Q96DA0;Q6UW28	NP_660295	ENSP00000293983	HIT000034533	Hypothetical protein	4	230	0	230
IPI00060800.5	IPI00334282.1	25487				ENSP00000310532		25 kDa protein	4	230	0	230
IPI00061507.1	IPI00061507.1	29929		Q96EI3	NP_054758	ENSP00000331209	HIT000035746	PTD012 protein	8	228	0	228
IPI00073772.4	IPI00073772.4	37059	P09467		NP_000498	ENSP00000253266	HIT000036041	Fructose-1,6-bisphosphatase 1"	11	408	0	408
IPI00082931.1	IPI00082931.1	18598	Q9UBC9		NP_005407	ENSP00000330391;ENSP00000295367	HIT000038141	Small proline-rich protein 3	6	141	0	141
IPI00082931.1	IPI00297160.2	39876		Q9H5A4;Q86T72;Q9H5A3;Q9UC28;Q8N694;Q92493;Q9UC30;Q9UC29	NP_001001391	ENSP00000263398	HIT000027554;HIT000053768;HIT000049079	Hypothetical protein DKFZp451K1918	6	141	0	141
IPI00082931.1	IPI00305064.1	82017	P16070-1	Q9UJ36;Q9H5A5	NP_000601	ENSP00000278385		Splice Isoform CD44 of CD44 antigen precursor	6	141	0	141
IPI00082931.1	IPI00418465.2	77094		Q9P2Z2;Q9H5A7	NP_001001389	ENSP00000279452	HIT000031897	CD44 antigen precursor	6	141	0	141
IPI00082931.1	IPI00419219.1	53879		Q86Z27;Q9H5A6	NP_001001390	ENSP00000309732		CD44 antigen	6	141	0	141
IPI00103871.3	IPI00218508.1	69969	P00751-2	Q5JP68				Splice Isoform 2 of Complement factor B precursor	5	247	0	247
IPI00103871.3	IPI00639937.1	86848		Q5JP67				B-factor, properdin"	5	247	0	247
IPI00105407.1	IPI00105407.1	36226	O60218	Q8IWZ1;Q6FHF3	NP_064695	ENSP00000352584	HIT000034010	Aldo-keto reductase family 1 member B10	2	57	0	57
IPI00152018.2	IPI00001662.1	38496	Q14982	Q6B0I4	NP_002536	ENSP00000330862		Opioid-binding protein/cell adhesion molecule precursor	3	109	0	109
IPI00152018.2	IPI00152018.2	36576		Q8TA95;Q6UXG3	NP_660316	ENSP00000321005	HIT000039925	RLLV422	3	109	0	109
IPI00152018.2	IPI00442294.1	38518	Q9P121-1		NP_057606	ENSP00000331846		Splice Isoform 1 of Neurotrimin precursor	3	109	0	109
IPI00152018.2	IPI00442297.1	38444	Q9P121-2					Splice Isoform 2 of Neurotrimin precursor	3	109	0	109
IPI00152018.2	IPI00442298.1	35476	Q9P121-3				HIT000053570	Splice Isoform 3 of Neurotrimin precursor	3	109	0	109
IPI00152018.2	IPI00552450.1	37643		Q7Z3W6	NP_001012393		HIT000054192	Hypothetical protein DKFZp686H1949	3	109	0	109
IPI00158145.4	IPI00451977.3	82456		Q5T664	NP_116206		HIT000031842	Inter-alpha (Globulin) inhibitor H5	3	102	0	102
IPI00160130.2	IPI00160130.2	407262		Q5VTA6;Q59ED1;Q7LC53;O60494	NP_001072	ENSP00000265929		Intrinsic factor-B12 receptor precursor	3	116	0	116
IPI00160130.2	IPI00641040.1	28607					HIT000050408	Esterase D	3	116	0	116
IPI00160130.2	IPI00645836.1	25806					HIT000018510	Similar to Esterase D	3	116	0	116
IPI00160384.2	IPI00158145.4	33020			NP_067073	ENSP00000301219		Leukocyte immunogLobuLin-Like receptor subfamiLy A member 5 isoform 1	2	93	0	93
IPI00160384.2	IPI00160384.2	43282	P80370-1	Q969Y6	NP_003827	ENSP00000340292	HIT000036176;HIT000033415;HIT000036469	Splice Isoform Long of Delta-like protein precursor	2	93	0	93
IPI00160384.2	IPI00375191.3	31803			NP_871714	ENSP00000302948		Leukocyte immunogLobuLin-Like receptor subfamiLy A member 5 isoform 2	2	93	0	93
IPI00160384.2	IPI00375192.1	28234			NP_871715			Leukocyte immunogLobuLin-Like receptor subfamiLy A member 5 isoform 4	2	93	0	93
IPI00160384.2	IPI00376865.1	29451			NP_870994			Leukocyte immunogLobuLin-Like receptor subfamiLy A member 5 isoform 3	2	93	0	93
IPI00164623.4	IPI00164623.4	188728	P01024	Q6LDJ0	NP_000055	ENSP00000245907	HIT000019583	Complement C3 precursor	3	137	0	137
IPI00165360.4	IPI00165360.4	33312	P25325	Q96GI4;Q59HD5;Q6FHN9	NP_001013454;NP_001013458;NP_066949	ENSP00000342333;ENSP00000312420	HIT000034373;HIT000037660;HIT000031566;HIT000012347;HIT000038417	3-mercaptopyruva	5	222	0	222
IPI00165360.4	IPI00387115.1	11882	P01620					Ig kappa chain V-III region SIE	5	222	0	222
IPI00165360.4	IPI00387118.1	11853	P01623					Ig kappa chain V-III region WOL	5	222	0	222
IPI00166729.3	IPI00166729.3	34079	P25311	Q5XKQ4;Q8N4N0	NP_001176	ENSP00000292401	HIT000041985	Zinc-alpha-2-glycoprotein precursor	15	452	0	452
IPI00169285.3	IPI00169285.3	65886		Q8NHP8	NP_775813	ENSP00000280800	HIT000041074	Hypothetical protein LOC196463	6	251	0	251
IPI00176221.7	IPI00176221.7	39379	Q7Z3B1	Q5VT21	NP_776169	ENSP00000305938	HIT000051804;HIT000054798	Neuronal growth regulator 1	10	436	0	436
IPI00179330.5	IPI00021735.1	23004		Q9H1K3	NP_072092	ENSP00000266456		Putative transmembrane protein dectin-1	3	93	0	93
IPI00179330.5	IPI00044332.1	19547		Q96PA7	NP_922941	ENSP00000344723		Beta-glucan receptor isoform E	3	93	0	93
IPI00179330.5	IPI00179330.5	18293	P62979	Q8WYN9;Q5RKT7	NP_002945	ENSP00000272317	HIT000049243;HIT000030375	Ubiquitin and ribosomal protein S27a	3	93	0	93
IPI00179330.5	IPI00411381.2	28066		Q9BXN2	NP_922938	ENSP00000302569;ENSP00000347062		Dendritic cell-associated C-type lectin-1	3	93	0	93
IPI00216057.4	IPI00216057.4	38768	Q00796		NP_003095	ENSP00000267814	HIT000039887;HIT000039074	Sorbitol dehydrogenase	3	83	0	83
IPI00216136.1	IPI00216136.1	33016	P50053-2		NP_006479	ENSP00000260598	HIT000049304	Splice Isoform C of Ketohexokinase	4	158	0	158
IPI00216136.1	IPI00218782.2	34159	P47756-2	Q32Q68;Q5VVZ5	NP_004921	ENSP00000264203		Capping protein (Actin filament) muscle Z-line, beta"	4	158	0	158
IPI00216136.1	IPI00642256.1	29562		Q5VVZ6			HIT000033647	Capping protein (Actin filament) muscle Z-line, beta"	4	158	0	158
IPI00216550.2	IPI00216550.2	49713	P08174-2	Q5VW91		ENSP00000316333		Splice Isoform 1 of Complement decay-accelerating factor precursor	9	350	0	350
IPI00216550.2	IPI00292069.3	42400	P08174-1	Q5VW90	NP_000565	ENSP00000340631	HIT000030294	Splice Isoform 2 of Complement decay-accelerating factor precursor	9	350	0	350
IPI00216550.2	IPI00647119.1	33139		Q5VW88				Decay accelerating factor for complement	9	350	0	350
IPI00216728.1	IPI00216728.1	155726		Q8IUE3		ENSP00000331508		Neurexin 3-alpha	2	54	0	54
IPI00218192.1	IPI00218192.1	101521	Q14624-2			ENSP00000340520	HIT000055969	Splice Isoform 2 of Inter-alpha-trypsin inhibitor heavy chain H4 precursor	19	1148	0	1148
IPI00218407.5	IPI00218407.5	39830	P05062	Q8NHT3;Q5T7D6	NP_000026	ENSP00000259398	HIT000040746	Fructose-bisphosphate aldolase B	8	431	0	431
IPI00218446.6	IPI00218446.6	40423	P11766	Q6IRT1;Q5U043;Q6FHR2;Q6FI45	NP_000662	ENSP00000296412	HIT000036844;HIT000048841	Alcohol dehydrogenase class III chi chain	2	71	0	71
IPI00218782.2	IPI00024896.2	32050	P30039		NP_071412	ENSP00000308466	HIT000010945;HIT000034540	MAWD binding protein	5	153	0	153
IPI00218782.2	IPI00651719.1	31674			NP_001028255			MAWD binding protein isoform b	5	153	0	153
IPI00218918.4	IPI00218918.4	38787	P04083	Q5TZZ9	NP_000691	ENSP00000257497	HIT000051574;HIT000015260	Annexin A1	20	942	0	942
IPI00219018.6	IPI00219018.6	36070	P04406	Q5ZEY3;Q5D0F4;Q16768	NP_002037	ENSP00000229239	HIT000034167;HIT000050855;HIT000040230;HIT000036204;HIT000030508;HIT000040030;HIT000031710;HIT000040848	Glyceraldehyde-3-phosphate dehydrogenase, l"	9	423	0	423
IPI00219217.2	IPI00219217.2	36769	P07195	Q5U077	NP_002291	ENSP00000229319	HIT000030829;HIT000049152;HIT000037014	L-lactate dehydrogenase B chain	13	548	0	548
IPI00220219.5	IPI00027491.1	37016	P06734-1		NP_001993	ENSP00000264072	HIT000036524	Splice Isoform A of Low affinity immunoglobulin epsilon Fc receptor	3	99	0	99
IPI00220219.5	IPI00217263.1	36846	P06734-2	Q30219		ENSP00000353178		Splice Isoform B of Low affinity immunoglobulin epsilon Fc receptor	3	99	0	99
IPI00220219.5	IPI00220219.5	103147	P35606		NP_004757	ENSP00000329419	HIT000029520	Coatomer beta' subunit	3	99	0	99
IPI00220271.2	IPI00220271.2	36761	P14550	Q6IAZ4	NP_006057;NP_697021	ENSP00000312606;ENSP00000262749	HIT000032437;HIT000029823	Alcohol dehydrogenase	13	528	0	528
IPI00220342.4	IPI00220342.4	31313	O94760	Q5HYC8;Q5VWX2	NP_036269	ENSP00000352644;ENSP00000284031	HIT000041899;HIT000056792	NG,NG-dimethylarginine dimethylaminohydrolase 1"	4	163	0	163
IPI00220525.1	IPI00220525.1	21253	O95998-2	Q9UNH2	NP_766630	ENSP00000338723;ENSP00000352247	HIT000052847;HIT000023085	Splice Isoform A of Interleukin-18-binding protein precursor	2	84	0	84
IPI00221224.4	IPI00221224.4	109711	P15144	Q8IVL7;Q71E46;Q6GT90;Q9UCE0;Q59E93	NP_001141	ENSP00000300060		Aminopeptidase N	5	232	0	232
IPI00221225.3	IPI00221225.3	36290	P09525	Q6LES2;Q6MZI0	NP_001144	ENSP00000347164	HIT000014623;HIT000055654;HIT000029413;HIT000035356	Hypothetical protein ANXA4	11	554	0	554
IPI00232571.1	IPI00232571.1	63455	O75487	Q86SV6	NP_001439	ENSP00000262862	HIT000050670	Glypican-4 precursor	5	192	0	192
IPI00289346.2	IPI00289346.2	52061	Q8NI99		NP_114123	ENSP00000253109		Angiopoietin-related protein 6 precursor	2	56	0	56
IPI00289831.4	IPI00289831.4	218155	Q13332-1		NP_002841			Splice Isoform PTPS of Receptor-type tyrosine-protein phosphatase S precursor	4	142	0	142
IPI00289983.1	IPI00298388.1	28686		Q49A94;Q8NCJ9;O00318;Q96FE7	NP_443112	ENSP00000215912	HIT000018635;HIT000035181	WUGSC:DJ515N1.2 protein	6	176	0	176
IPI00289983.1	IPI00384770.1	25646		Q86YW2				HGFL(S) protein	6	176	0	176
IPI00291005.7	IPI00291005.7	36500	P40925	Q6I9V0	NP_005908	ENSP00000233114	HIT000030445	Malate dehydrogenase, cytoplasmic"	7	257	0	257
IPI00291006.1	IPI00291006.1	35965	P40926	Q75MP7;Q75MT9;Q6FHZ0	NP_005909	ENSP00000327070	HIT000030745	Malate dehydrogenase, mitochondrial precursor"	6	202	0	202
IPI00291262.3	IPI00291262.3	53031	P10909	Q8IWM0;Q8IWL5	NP_976084		HIT000034978;HIT000018266;HIT000038667	Clusterin precursor	17	675	0	675
IPI00291262.3	IPI00400826.1	58537		Q6LDQ3;Q5HYC1	NP_001822	ENSP00000315130	HIT000057061	Clusterin isoform 1	17	675	0	675
IPI00291483.3	IPI00037448.3	36045	Q9UBQ7	Q5T945	NP_036335	ENSP00000313432	HIT000029768;HIT000009252	Glyoxylate reductase/hydroxypyruvate reductase	4	105	0	105
IPI00291483.3	IPI00291483.3	37220	P42330		NP_003730	ENSP00000318831	HIT000030442;HIT000042170;HIT000038564	Aldo-keto reductase family 1 member C3	4	105	0	105
IPI00291483.3	IPI00550682.1	37314		Q5M7Z5				GRHPR protein	4	105	0	105
IPI00291560.4	IPI00386516.2	41710		Q3SYM4			HIT000014509;HIT000013872	Eukaryotic protein of unknown function DUF292 domain containing protein	3	115	0	115
IPI00291560.4	IPI00420088.1	36770		Q9BWN2			HIT000029357	KIAA0174 protein	3	115	0	115
IPI00291560.4	IPI00643007.1	40187		Q9BQ81	NP_055576	ENSP00000330408	HIT000029616;HIT000031886	Hypothetical protein KIAA0174	3	115	0	115
IPI00291867.3	IPI00291867.3	68072	P05156	Q6LAM0;Q8WW88;Q6LAM1	NP_000195		HIT000042559;HIT000038914	Complement factor I precursor	8	327	0	327
IPI00292657.3	IPI00292657.3	36075	Q14914		NP_036344	ENSP00000238248;ENSP00000311572	HIT000051351	NADP-dependent leukotriene B4 12-hydroxydehydrogenase	5	195	0	195
IPI00295386.6	IPI00295386.6	30510	P16152	Q3LHW8	NP_001748	ENSP00000290349	HIT000030953;HIT000037233	Carbonyl reductase [NADPH] 1	2	72	0	72
IPI00295414.6	IPI00013179.1	21243	P41222	Q5SQ10	NP_000945	ENSP00000224167	HIT000032538	Prostaglandin-H2 D-isomerase precursor	8	322	0	322
IPI00295414.6	IPI00295414.6	143164	P39059	Q9UDC5	NP_001846		HIT000020740	Collagen alpha 1(XV) chain precursor	8	322	0	322
IPI00295414.6	IPI00513767.2	23161		Q5SQ09				Prostaglandin D2 synthase 21kDa	8	322	0	322
IPI00295777.4	IPI00295777.4	38066	P21695	Q8N1B0	NP_005267	ENSP00000301149	HIT000041457	Glycerol-3-phosphate dehydrogenase [NAD+], cytoplasmic"	7	200	0	200
IPI00296180.3	IPI00296180.3	49919	P00749					Urokinase-type plasminogen activator precursor	9	352	0	352
IPI00297160.2	IPI00012426.1	51083	Q9HB40-1	Q9H2J9	NP_067639	ENSP00000262288	HIT000002433;HIT000010645	Splice Isoform 1 of Retinoid-inducible serine carboxypeptidase precursor	4	136	0	136
IPI00297160.2	IPI00477895.3	33107	Q9HB40-2			ENSP00000347497	HIT000017795;HIT000034782	Splice Isoform 2 of Retinoid-inducible serine carboxypeptidase precursor	4	136	0	136
IPI00297284.1	IPI00297284.1	36198	P18065		NP_000588	ENSP00000233809	HIT000034655;HIT000035940;HIT000031860	Insulin-like growth factor binding protein 2 precursor	8	237	0	237
IPI00298828.3	IPI00017530.1	34454	Q15485					Ficolin-2 precursor	6	209	0	209
IPI00298828.3	IPI00025052.1	30608			NP_056652	ENSP00000291741		Ficolin 2 isoForm b precursor	6	209	0	209
IPI00298828.3	IPI00298828.3	39584	P02749		NP_000033	ENSP00000205948	HIT000040179;HIT000038905	Beta-2-glycoprotein I precursor	6	209	0	209
IPI00298828.3	IPI00554440.1	34436		Q6IS69	NP_004099	ENSP00000291744		Ficolin 2, isoform a"	6	209	0	209
IPI00299086.3	IPI00003590.1	83324		O00391;Q8TDL6;Q59G29	NP_002817	ENSP00000337420		Quiescin Q6, isoform a"	8	435	0	435
IPI00299086.3	IPI00299086.3	32595	O00560		NP_001007068;NP_005616	ENSP00000260130		Syntenin-1	8	435	0	435
IPI00299086.3	IPI00465016.6	67560		Q5T2X0;Q8WVP4	NP_001004128		HIT000038077	Thioredoxin type domain containing protein	8	435	0	435
IPI00300086.3	IPI00300086.3	31138	Q15274	Q53XW7	NP_055113	ENSP00000219771	HIT000034753;HIT000038469;HIT000032192	Nicotinate-nucleotide pyrophosphorylase	11	387	0	387
IPI00300086.3	IPI00399007.4	46074	P01859	Q6N093			HIT000055173	Ig gamma-2 chain C region	11	387	0	387
IPI00300086.3	IPI00647816.1	51957					HIT000022161	Ig gamma-2 chain C region	11	387	0	387
IPI00300865.4	IPI00179851.2	128759		Q9Y2G1		ENSP00000278836	HIT000000671	KIAA0954 protein	2	61	0	61
IPI00300865.4	IPI00180971.3	121119		Q9P1Q6	NP_037411	ENSP00000265460		C11orf9	2	61	0	61
IPI00300865.4	IPI00300865.4	64329		Q8WW52;Q8NAX9;Q5VUG5;Q6DKH5;Q6UWV0	NP_788954	ENSP00000306888	HIT000039015;HIT000016768	Novel protein	2	61	0	61
IPI00301395.4	IPI00301395.4	54414	Q9H3G5	Q9NZ90;O75225;Q75MM4	NP_061902;NP_112601	ENSP00000265394	HIT000044345;HIT000037709;HIT000002303	Probable serine carboxypeptidase CPVL precursor	2	96	0	96
IPI00303161.3	IPI00303161.3	41436	Q96AP7		NP_620411	ENSP00000278927	HIT000037733;HIT000017296	Endothelial cell-selective adhesion molecule precursor	5	144	0	144
IPI00304273.1	IPI00248596.4	140251			XP_294219	ENSP00000333227		PREDICTED: similar to RIKEN cDNA A930017N06 gene	3	87	0	87
IPI00304273.1	IPI00400828.2	136941			XP_374386			PREDICTED: similar to RIKEN cDNA A930017N06 gene	3	87	0	87
IPI00305010.2	IPI00305010.2	35868		Q9H9M9;Q9NUT6;Q9BRF8	NP_060810	ENSP00000261660	HIT000005984;HIT000018720;HIT000032730;HIT000004487	Hypothetical protein FLJ11151	2	67	0	67
IPI00305551.3	IPI00166766.4	45223		Q8N4T1		ENSP00000283478	HIT000041900	MGC45438 protein	4	165	0	165
IPI00305551.3	IPI00296168.1	49362		Q8N2I3	NP_689672	ENSP00000324672		CDNA FLJ90761 fis, clone THYRO1000099"	4	165	0	165
IPI00305551.3	IPI00305551.3	42382	P29992	Q59FM5	NP_002058	ENSP00000078429	HIT000016506	Guanine nucleotide-binding protein G(y), alpha subunit"	4	165	0	165
IPI00305551.3	IPI00432405.1	49998		Q6UX73				SARG904	4	165	0	165
IPI00306339.3	IPI00009030.1	45503	P13473-1		NP_002285	ENSP00000200639		Splice Isoform LAMP-2A of Lysosome-associated membrane glycoprotein 2 precursor	3	156	0	156
IPI00306339.3	IPI00216172.2	45712	P13473-2	Q9UD93;Q6Q3G8	NP_054701	ENSP00000007752	HIT000031322	Lysosomal-associated membrane protein 2C	3	156	0	156
IPI00328113.2	IPI00328113.2	332682	P35555	Q9NP01;Q75N88;Q504W9;Q75N89	NP_000129	ENSP00000325527		Fibrillin-1 precursor	5	260	0	260
IPI00328703.1	IPI00022284.3	27871	P04156	Q540C4;Q53YK7;Q6FGR8;Q86XR1;Q5U0K3;Q6FGN5	NP_898902;NP_000302	ENSP00000306540	HIT000035991;HIT000039610	Major prion protein precursor	3	123	0	123
IPI00328703.1	IPI00328703.1	31239		Q86UD1	NP_848602	ENSP00000332613	HIT000053226	NS5ATP13TP2 protein	3	123	0	123
IPI00328703.1	IPI00382843.1	30977		Q6SES1;O75942				Prion protein	3	123	0	123
IPI00328703.1	IPI00646733.1	26677					HIT000015442	Major prion protein precursor	3	123	0	123
IPI00328829.4	IPI00304273.1	45343	P06727					Apolipoprotein A-IV precursor	2	77	0	77
IPI00328829.4	IPI00328829.4	106524		Q8TF48;Q5T665;Q86UX2;Q96K70	NP_085046	ENSP00000256861	HIT000001668;HIT000028115;HIT000010647	Inter-alpha (Globulin) inhibitor H5	2	77	0	77
IPI00328829.4	IPI00479805.5	45344			NP_000473	ENSP00000227666		Apolipoprotein A-IV precursor	2	77	0	77
IPI00328829.4	IPI00556475.1	45371		Q13784;Q6Q787		ENSP00000350425		Apolipoprotein A-IV	2	77	0	77
IPI00329538.2	IPI00329538.2	37425	Q16651		NP_002764	ENSP00000319730	HIT000030431	Prostasin precursor	5	165	0	165
IPI00329801.11	IPI00329801.11	35840	P08758	Q6FHB3	NP_001145	ENSP00000296511	HIT000032140;HIT000035976;HIT000038395;HIT000030406;HIT000035961	Annexin A5	15	655	0	655
IPI00382950.1	IPI00103871.3	108417	Q8WZ75-1		NP_061928	ENSP00000304945	HIT000008469;HIT000011124	Splice Isoform 1 of Roundabout homolog 4 precursor	9	318	0	318
IPI00382950.1	IPI00179778.1	86207				ENSP00000313629		85 kDa protein	9	318	0	318
IPI00382950.1	IPI00382950.1	19204		Q14473				Beta-globin gene from a thalassemia patient, complete cds"	9	318	0	318
IPI00382950.1	IPI00418144.1	99901	Q8WZ75-2				HIT000003280	Splice Isoform 2 of Roundabout homolog 4 precursor	9	318	0	318
IPI00382950.1	IPI00418146.1	86294	Q8WZ75-4					Splice Isoform 4 of Roundabout homolog 4 precursor	9	318	0	318
IPI00383717.1	IPI00013945.1	72451	P07911	Q6ZS84;Q540J6;Q8IYG0;Q8NHW8	NP_003352;NP_001008390	ENSP00000306279	HIT000051572;HIT000012336;HIT000047521;HIT000047516	Uromodulin precursor	9	480	0	480
IPI00383717.1	IPI00383717.1	24275		Q9UD19				Intron-containing kallikrein	9	480	0	480
IPI00383717.1	IPI00640271.1	76316					HIT000016828	Similar to Uromodulin precursor	9	480	0	480
IPI00384542.2	IPI00384542.2	123765		Q5TAF3;Q86XD7		ENSP00000334108	HIT000052940	Nidogen precursor	14	637	0	637
IPI00384697.1	IPI00384697.1	48641		Q86YG0		ENSP00000334747	HIT000052609	ALB protein	2	108	0	108
IPI00395488.2	IPI00022892.2	18151	P04216		NP_006279	ENSP00000284240	HIT000032265;HIT000026150;HIT000015511;HIT000015863;HIT000014472	Thy-1 membrane glycoprotein precursor	4	158	0	158
IPI00395488.2	IPI00395488.2	72751		Q6UXL4;Q96CX1;Q6EMK4	NP_612449	ENSP00000306864		Vasorin	4	158	0	158
IPI00395488.2	IPI00555577.1	16122		Q59GA0				Thy-1 cell surface antigen variant	4	158	0	158
IPI00397949.3	IPI00215998.4	26343	P08962	Q5TZP3;Q9UCG6	NP_001771	ENSP00000257857	HIT000036084;HIT000030817	CD63 antigen	2	77	0	77
IPI00397949.3	IPI00384548.1	24212		Q8N6Z9				Lysosome-associated membrane protein-3 variant	2	77	0	77
IPI00410487.2	IPI00410487.2	26368		Q9GZX9;Q8NBI7;Q96K46	NP_065699	ENSP00000262120	HIT000010901;HIT000038784	CDNA PSEC0250 fis, clone NT2RP3001874, highly similar to Twisted gastrulation"	4	148	0	148
IPI00411706.1	IPI00298237.6	61704	O14773-1	Q53HT1;Q53HP2	NP_000382	ENSP00000299427	HIT000036875	Splice Isoform 1 of Tripeptidyl-peptidase I precursor	3	80	0	80
IPI00411706.1	IPI00411706.1	31956	P10768	Q5TBV0	NP_001975	ENSP00000267160	HIT000030192;HIT000023370;HIT000001899	Esterase D	3	80	0	80
IPI00411706.1	IPI00554538.1	60971	O14773-3					Splice Isoform 3 of Tripeptidyl-peptidase I precursor	3	80	0	80
IPI00411706.1	IPI00554617.1	34670	O14773-2					Splice Isoform 2 of Tripeptidyl-peptidase I precursor	3	80	0	80
IPI00413587.2	IPI00643914.1	462830		Q5SQD3				Tenascin XB	2	86	0	86
IPI00413587.2	IPI00644296.1	462872		Q5ST74;Q9NPK6;O95681;Q9Y464;Q9NPK7				Tenascin XB	2	86	0	86
IPI00413641.6	IPI00413641.6	36099	P15121	Q6ICP2;O15289;Q5U031;Q6FGA4	NP_001619	ENSP00000285930	HIT000029468;HIT000032430;HIT000034914	Aldose reductase	8	242	0	242
IPI00414542.2	IPI00063025.1	35504	Q96HD9		NP_542389	ENSP00000255082	HIT000033902	Aspartoacylase-2	3	124	0	124
IPI00414542.2	IPI00382975.1	31233		Q8TDM2				HCBP1	3	124	0	124
IPI00414542.2	IPI00414542.2	31279	Q9BQ51-1		NP_079515	ENSP00000348261	HIT000004346	Splice Isoform 1 of Programmed cell death 1 ligand 2 precursor	3	124	0	124
IPI00414784.3	IPI00414784.3	33494	Q9UGN4-1		NP_009192	ENSP00000354564	HIT000041506	Splice Isoform 1 of CMRF35-H antigen precursor	2	86	0	86
IPI00426051.3	IPI00426051.3	51864		Q6MZU6			HIT000055420	Hypothetical protein DKFZp686C15213	3	127	0	127
IPI00426057.1	IPI00426057.1	52829		Q6MZV7			HIT000055400	Hypothetical protein DKFZp686C11235	11	534	0	534
IPI00430856.1	IPI00291866.5	55347	P05155	Q547W3;Q59EI5	NP_000053;NP_001027466	ENSP00000278407	HIT000035189	Plasma protease C1 inhibitor precursor	3	119	0	119
IPI00430856.1	IPI00556459.1	37378		Q5UGI6;Q9UC49;Q9UCF9;Q16304				Serine/cysteine proteinase inhibitor clade G member 1 splice variant 2	3	119	0	119
IPI00441498.1	IPI00441498.1	30712	P15328-1	Q6LDL1;Q96QD1;Q6LC90;Q9NP04;Q53EW2;O14597;Q6FGT8	NP_057943;NP_057941;NP_057936;NP_000793;NP_057942;NP_057937	ENSP00000227613;ENSP00000308137;ENSP00000309740	HIT000031307	Splice Isoform 1 of Fo	8	334	0	334
IPI00442294.1	IPI00007102.2	33570		Q9H3J8;Q96B89;Q9Y3E8;Q9HC37;Q9NVN1	NP_057164	ENSP00000301329	HIT000003962;HIT000033858;HIT000037360	Hypothetical protein	2	86	0	86
IPI00442294.1	IPI00032575.1	35170		Q9HC38		ENSP00000301328	HIT000042551	Hypothetical protein	2	86	0	86
IPI00455315.3	IPI00455315.3	38677	P07355	Q567R4	NP_001002857;NP_004030	ENSP00000348640	HIT000039095;HIT000037682;HIT000037356;HIT000053788;HIT000030371;HIT000053792	Annexin A2	23	1041	0	1041
IPI00465121.1	IPI00293275.4	169484		Q8NHS7	NP_570923	ENSP00000327313	HIT000040781	Protein tyrosine PhosPhatase, recePtor tyPe, sigma isoform 3 Precursor"	5	190	0	190
IPI00465121.1	IPI00299590.5	172923	Q13332-5	Q59FX6;Q9UM81	NP_570925	ENSP00000347479		Splice Isoform PTPS-F4-7 of Receptor-type tyrosine-protein phosphatase S precursor	5	190	0	190
IPI00465121.1	IPI00332271.4	218007	Q13332-2			ENSP00000347106		Splice Isoform PTPS-MEA of Receptor-type tyrosine-protein phosphatase S precursor	5	190	0	190
IPI00465121.1	IPI00332272.2	215773	Q13332-3		NP_570924	ENSP00000269907		Splice Isoform PTPS-MEB of Receptor-type tyrosine-protein phosphatase S precursor	5	190	0	190
IPI00465121.1	IPI00332273.2	217045	Q13332-4			ENSP00000348321		Splice Isoform PTPS-MEC of Receptor-type tyrosine-protein phosphatase S precursor	5	190	0	190
IPI00465121.1	IPI00465121.1	42035	P04899	Q96C71;Q6B6N3;Q93020	NP_002061	ENSP00000312999	HIT000035686;HIT000036820	Galphai2 protein	5	190	0	190
IPI00465121.1	IPI00479252.1	169825				ENSP00000349932		169 kDa protein	5	190	0	190
IPI00479359.5	IPI00479359.5	69339	P15311	Q9UK20;Q9UJZ2;Q9UJZ8;Q9UJZ6;Q4VX75;Q6NUR7;Q9UJZ7	NP_003370	ENSP00000338934;ENSP00000353627	HIT000026256;HIT000036395	Ezrin	2	66	0	66
IPI00514824.2	IPI00514824.2	33060		Q5ST68				Complement component C4B	3	79	0	79
IPI00550488.2	IPI00023673.1	66202	Q08380		NP_005558	ENSP00000262776	HIT000037304;HIT000030866;HIT000031346	Galectin-3 binding protein precursor	5	223	0	223
IPI00550488.2	IPI00550488.2	35535	P37837	Q96DB1;Q8WZ45;Q9UMF8;Q8WV32	NP_006746	ENSP00000321259	HIT000049331;HIT000034500;HIT000038462;HIT000034802	TALDO1 protein	5	223	0	223
IPI00550488.2	IPI00644992.1	54706					HIT000012591	MAC-2 binding protein precursor	5	223	0	223
IPI00550488.2	IPI00646772.1	51610					HIT000014383	MAC-2 binding protein precursor	5	223	0	223
IPI00550991.1	IPI00550991.1	50767	P01011-1		NP_001076	ENSP00000261981	HIT000051183;HIT000017916;HIT000034984;HIT000031597;HIT000042964	Alpha-1-antichymotrypsin precursor	3	151	0	151
IPI00551005.1	IPI00431645.1	31647		Q6NSB4;Q6PEJ8		ENSP00000350406		HP protein	7	295	0	295
IPI00551005.1	IPI00551005.1	65755	P01842	Q8TCJ5;Q6PIQ7		ENSP00000354617	HIT000014643;HIT000013679;HIT000041186;HIT000026720;HIT000022990;HIT000022182	Ig lambda chain C regions	7	295	0	295
IPI00551005.1	IPI00641737.1	47378	P00738	Q6LBY9	NP_005134	ENSP00000348170		Haptoglobin precursor	7	295	0	295
IPI00552937.1	IPI00552937.1	38544		Q5JS37	NP_001012772	ENSP00000344750	HIT000056769	OTTHUMP00000018294	7	295	0	295
IPI00553177.1	IPI00553177.1	46878	P01009	Q86U19;Q86U18;Q53XB8;Q9UCE6;Q13747;Q3I0J7	NP_001002235;NP_001002236;NP_000286	ENSP00000347148;ENSP00000348068	HIT000037235;HIT000035588;HIT000009448	Alpha-1-antitrypsin p	15	615	0	615
IPI00647357.1	IPI00647357.1	33388		Q8N763;Q8IYS5;Q5GRG5	NP_996553		HIT000051308;HIT000015978	Similar to Polymeric immunoglobulin receptor 3	3	119	0	119
Proteins which share the same peptide(s) set were grouped by Mascot and anchor protein is a representative of the group selected by Mascot.

## Sheet: Pooled 6
Anchor protein	Accession number	Mass [Da]	SwissProt	TrEMBL	REFSEQ	ENSEMBL	H-INV	Name	# of unique peptides	MS2 protein score	MS3 protein score	MS2+3 protein score
IPI00000073.1	IPI00000073.1	137565	P01133	Q52LZ6;Q6QBS2	NP_001954	ENSP00000265171		Pro-epidermal growth factor precursor	10	342	0	342
IPI00000073.1	IPI00248359.4	119319			XP_292982	ENSP00000340610		PREDICTED: similar to POTE2A	10	342	0	342
IPI00000073.1	IPI00401614.2	67719		Q562T6	XP_371558	ENSP00000303362		PREDICTED: similar to FKSG30	10	342	0	342
IPI00000265.2	IPI00000265.2	98477		Q32M49;Q9Y438;Q5VUB5;Q8N4I0	NP_001010924	ENSP00000344769	HIT000024150;HIT000006220	Hypothetical protein C10orf38	4	226	0	226
IPI00000265.2	IPI00386630.1	44792		Q96FD4			HIT000035198	TCN2 protein	4	226	0	226
IPI00001593.1	IPI00220993.1	45469	P09543-2		NP_149124	ENSP00000309643	HIT000035178	Splice Isoform CNPI of 2',3'-cyclic-nucleotide 3'-phosphodiesterase"	7	253	0	253
IPI00001593.1	IPI00306667.5	47948	P09543-1				HIT000030348;HIT000032803;HIT000040414;HIT000023214;HIT000010150	Splice Isoform CNPII of 2',3'-cyclic-nucleotide 3'-phosphodiesterase"	7	253	0	253
IPI00001633.1	IPI00001633.1	74857	O43155		NP_037363	ENSP00000332879	HIT000013263;HIT000000122	Leucine-rich repeat transmembrane protein FLRT2 precursor	4	153	0	153
IPI00001793.2	IPI00001793.2	36962	Q9Y644		NP_002908	ENSP00000307971	HIT000018873	Beta-1,3-N-acetylglucosaminyltransferase radical fringe"	2	117	0	117
IPI00001872.3	IPI00514598.1	42904	P35237				HIT000030377	Placental thrombin inhibitor	3	139	0	139
IPI00001952.5	IPI00001952.5	55723	O94919		XP_290546	ENSP00000278505	HIT000009834;HIT000040139;HIT000000547	Probable endonuclease KIAA0830 precursor	5	217	0	217
IPI00002147.3	IPI00002147.3	42986	P36222		NP_001267	ENSP00000255409	HIT000049471;HIT000033841;HIT000049413;HIT000052022;HIT000052141	Chitinase-3-like protein 1 precursor	5	212	0	212
IPI00002147.3	IPI00426056.1	52633		Q6MZV6			HIT000055401	Hypothetical protein DKFZp686L19235	5	212	0	212
IPI00002147.3	IPI00426070.1	53228		Q6MZX9			HIT000055370	Hypothetical protein DKFZp686M08189	5	212	0	212
IPI00002147.3	IPI00446534.1	53810		Q6ZVX0			HIT000043848	Hypothetical protein FLJ41981	5	212	0	212
IPI00003101.1	IPI00003101.1	31540	P01589	Q5W007;Q53FH4	NP_000408	ENSP00000281359		Interleukin-2 receptor alpha chain precursor	2	61	0	61
IPI00003590.1	IPI00003590.1	83324		O00391;Q8TDL6;Q59G29	NP_002817	ENSP00000337420		Quiescin Q6, isoform a"	8	316	0	316
IPI00003807.6	IPI00003807.6	48685	P11117	Q561W5	NP_001601	ENSP00000256997	HIT000031477	Lysosomal acid phosphatase precursor	13	502	0	502
IPI00003919.1	IPI00003919.1	40965	Q16769	Q3KRG6;Q53TR4	NP_036545	ENSP00000344829	HIT000053239	Glutaminyl-peptide cyclotransferase precursor	18	811	0	811
IPI00004101.3	IPI00004101.3	45398	Q93088	Q6EI07	NP_001704	ENSP00000274353	HIT000035904	Betaine--homocysteine S-methyltransferase	20	851	0	851
IPI00004503.4	IPI00004503.4	45201	P11279	Q8WU33;Q9BRD2;Q9NP13;Q96I40	NP_005552	ENSP00000333298	HIT000017265;HIT000039190	Lysosome-associated membrane glycoprotein 1 precursor	2	79	0	79
IPI00004503.4	IPI00025846.1	101324	Q02487-1	Q63HM4;Q68DY8	NP_077740	ENSP00000280904	HIT000057072	Splice Isoform 2A of Desmocollin-2 precursor	2	79	0	79
IPI00004503.4	IPI00220146.1	94907	Q02487-2		NP_004940	ENSP00000251081		Splice Isoform 2B of Desmocollin-2 precursor	2	79	0	79
IPI00004901.5	IPI00004901.5	17884		Q9NXI0		ENSP00000262616	HIT000002724	Hypothetical protein FLJ20242	8	407	0	407
IPI00004901.5	IPI00095891.1	98328		Q5JWF2	NP_536350	ENSP00000302237		Guanine nucleotide bindinG protein, alpha stimulatinG activity polypeptide 1 isoform c"	8	407	0	407
IPI00004901.5	IPI00219835.1	44694	P63092-2	Q6NXS0;Q5JWD2	NP_536351			Splice Isoform Alpha-S1 of Guanine nucleotide-binding protein G(s), alpha subunit"	8	407	0	407
IPI00004901.5	IPI00514055.1	46092	P63092-1	Q5JWD5;Q49AL8	NP_000507	ENSP00000265620	HIT000011476;HIT000009838	Splice Isoform Alpha-S2 of Guanine nucleotide-binding protein G(s), alpha subunit"	8	407	0	407
IPI00004901.5	IPI00640867.1	46179		Q5JWD4				GNAS complex locus	8	407	0	407
IPI00004901.5	IPI00644936.1	44607		Q14433;Q8TBC0		ENSP00000265621		Guanine nucleotide-binding protein G-s-alpha-3	8	407	0	407
IPI00004901.5	IPI00646491.1	79342		Q5JWF1				GNAS complex locus	8	407	0	407
IPI00004901.5	IPI00654897.1	55224		Q32P26;Q5FWY2				GNAS protein	8	407	0	407
IPI00005040.1	IPI00004409.1	97602	Q16832					Discoidin domain receptor 2 precursor	2	79	0	79
IPI00005040.1	IPI00005040.1	47015	P11310	Q5T4U4	NP_000007	ENSP00000235701	HIT000032422	Acyl-CoA dehydrogenase, medium-chain specific, mitochondrial precursor"	2	79	0	79
IPI00005040.1	IPI00556281.3	97596		Q6MZT2;Q5T242			HIT000055445	Hypothetical protein DKFZp686D1354	2	79	0	79
IPI00005040.1	IPI00644533.1	97586		Q7Z730	NP_001014796;NP_006173	ENSP00000341654	HIT000053868;HIT000020830	Discoidin domain receptor family, member 2"	2	79	0	79
IPI00005159.3	IPI00005159.3	45017	P61160	Q8IY98	NP_005713	ENSP00000260641	HIT000036768;HIT000051659	Actin-like protein 2	2	59	0	59
IPI00005222.1	IPI00005222.1	110800	O15197		NP_004436	ENSP00000222847	HIT000027445	Ephrin type-B receptor 6 precursor	2	85	0	85
IPI00005794.1	IPI00005794.1	60349		Q9Y5X6		ENSP00000323500		Blood plasma glutamate carboxypeptidase precursor	4	207	0	207
IPI00005794.1	IPI00103871.3	108417	Q8WZ75-1		NP_061928	ENSP00000304945	HIT000008469;HIT000011124	Splice Isoform 1 of Roundabout homolog 4 precursor	4	207	0	207
IPI00005794.1	IPI00179778.1	86207				ENSP00000313629		85 kDa protein	4	207	0	207
IPI00005794.1	IPI00418144.1	99901	Q8WZ75-2				HIT000003280	Splice Isoform 2 of Roundabout homolog 4 precursor	4	207	0	207
IPI00005794.1	IPI00418145.3	75920	Q8WZ75-3				HIT000014943	Splice Isoform 3 of Roundabout homolog 4 precursor	4	207	0	207
IPI00005794.1	IPI00418146.1	86294	Q8WZ75-4					Splice Isoform 4 of Roundabout homolog 4 precursor	4	207	0	207
IPI00006114.4	IPI00006114.4	46484	P36955		NP_002606	ENSP00000254722	HIT000036446;HIT000029704	Pigment epithelium-derived factor precursor	16	821	0	821
IPI00006560.1	IPI00006560.1	44305	Q9UIV8-1	Q3MII2	NP_036529	ENSP00000341584		Splice Isoform 1 of Serpin B13	12	485	0	485
IPI00006662.1	IPI00006662.1	21547	P05090	Q6IBG6	NP_001638	ENSP00000345179	HIT000033192	Apolipoprotein D precursor	3	114	0	114
IPI00006971.2	IPI00006971.2	82822		Q3SX55;Q9HCU0;Q96KB6	NP_065137	ENSP00000308117	HIT000010562	Tumor endothelial marker 1	13	533	0	533
IPI00006971.2	IPI00022661.3	58162	Q92692-1	Q7Z456		ENSP00000252483		Splice Isoform Delta of Poliovirus receptor related protein 2 precursor	13	533	0	533
IPI00006971.2	IPI00215980.1	51669	Q92692-2	Q7Z457;Q7Z458;Q9UEI6;Q6IBI6	NP_002847	ENSP00000252485	HIT000031420	Splice Isoform Alpha of Poliovirus receptor related protein 2 precursor	13	533	0	533
IPI00007221.1	IPI00007221.1	45787	P05154		NP_000615	ENSP00000298842;ENSP00000333203	HIT000034075;HIT000024306	Plasma serine protease inhibitor precursor	19	1006	0	1006
IPI00007221.1	IPI00029658.1	56885	Q12805-1	Q541U7;Q580Q6	NP_004096	ENSP00000308225;ENSP00000347596;ENSP00000233729	HIT000036680	Splice Isoform 1 of EGF-containing fibulin-like extracellular matrix protein 1 precursor	19	1006	0	1006
IPI00007221.1	IPI00220813.1	55968	Q12805-2	Q53TA7;Q59G97	NP_061489	ENSP00000336593	HIT000017721	Splice Isoform 2 of EGF-containing fibulin-like extracellular matrix protein 1 precursor	19	1006	0	1006
IPI00007221.1	IPI00220814.1	56828	Q12805-3					Splice Isoform 3 of EGF-containing fibulin-like extracellular matrix protein 1 precursor	19	1006	0	1006
IPI00007221.1	IPI00220815.1	56798	Q12805-4					Splice Isoform 4 of EGF-containing fibulin-like extracellular matrix protein 1 precursor	19	1006	0	1006
IPI00007778.1	IPI00007778.1	44416	Q01459	Q5VX50	NP_004379	ENSP00000318038		Di-N-acetylchitobiase precursor	12	513	0	513
IPI00007800.1	IPI00007800.1	57582	Q9UKU9	Q8N2J9	NP_036230	ENSP00000259382	HIT000035783	Angiopoietin-related protein 2 precursor	2	59	0	59
IPI00008239.1	IPI00008239.1	45279	Q9NZH0		NP_057319	ENSP00000300571	HIT000051151	G-protein coupled receptor family C group 5 member B precursor	4	198	0	198
IPI00008239.1	IPI00022039.1	37133		Q96RX1;O15430;Q9UF04;Q5H9R1	NP_003865	ENSP00000316508	HIT000038728	Leukocyte antigen CD84	4	198	0	198
IPI00008239.1	IPI00099239.1	39100		Q9UIB8		ENSP00000312367		Leukocyte differentiation antigen CD84 isoform CD84a	4	198	0	198
IPI00008239.1	IPI00155629.1	30837		Q9UIB7		ENSP00000353163		Leukocyte differentiation antigen CD84 isoform CD84d	4	198	0	198
IPI00008239.1	IPI00383787.1	31916		O95660				CD84 antigen	4	198	0	198
IPI00008239.1	IPI00640682.1	38400		O95266;Q6FHA8;Q8WWI8				Leukocyte differentiation antigen CD84 precursor	4	198	0	198
IPI00008239.1	IPI00644930.1	27228		Q9UIB6;Q9UIT7				Leukocyte differentiation antigen CD84 isoform CD84s	4	198	0	198
IPI00008494.4	IPI00008494.4	58587	P05362	Q5NKV8;Q5NKV7	NP_000192	ENSP00000264832	HIT000049930;HIT000037429	Intercellular adhesion molecule 1 precursor	2	74	0	74
IPI00008790.2	IPI00008790.2	77300	P54803-1		NP_000144	ENSP00000261304	HIT000051725	Splice Isoform 1 of Galactocerebrosidase precursor	3	77	0	77
IPI00008790.2	IPI00183703.5	35016	Q86YT9-2	Q496M2;Q496M4;Q5DTC5;Q496M1;Q496M3	NP_694938	ENSP00000292067	HIT000019254;HIT000022140	AMICA1 protein	3	77	0	77
IPI00008790.2	IPI00385063.4	44938	Q86YT9-1			ENSP00000348635	HIT000015276	Splice Isoform 1 of Junctional adhesion molecule-like precursor	3	77	0	77
IPI00008790.2	IPI00607549.1	29802	Q86YT9-3					Splice Isoform 3 of Junctional adhesion molecule-like precursor	3	77	0	77
IPI00008820.2	IPI00008820.2	53620		Q9UBD6;Q6X3Y4	NP_057405	ENSP00000268122	HIT000041179	Rhesus-associated C glycoprotein	4	122	0	122
IPI00008820.2	IPI00022892.2	18151	P04216		NP_006279	ENSP00000284240	HIT000032265;HIT000026150;HIT000015511;HIT000015863;HIT000014472	Thy-1 membrane glycoprotein precursor	4	122	0	122
IPI00008820.2	IPI00555577.1	16122		Q59GA0				Thy-1 cell surface antigen variant	4	122	0	122
IPI00009268.1	IPI00009268.1	46084	Q03154		NP_000657	ENSP00000232907	HIT000029724;HIT000031367;HIT000036528	Aminoacylase-1	22	964	0	964
IPI00009276.1	IPI00009276.1	26997	Q9UNN8		NP_006395	ENSP00000216968	HIT000036707	Endothelial protein C receptor precursor	6	232	0	232
IPI00009477.3	IPI00009477.3	31147	P13598	Q9NZC6;Q6FHE2;Q59ED3	NP_000864	ENSP00000225760	HIT000031425	Intercellular adhesion molecule 2 precursor	4	193	0	193
IPI00009477.3	IPI00299724.1	43684	O00241-1		NP_006056	ENSP00000345994		Splice Isoform 1 of Signal-regulatory protein beta-1 precursor	4	193	0	193
IPI00009477.3	IPI00412212.1	43523				ENSP00000262929		43 kDa protein	4	193	0	193
IPI00009793.2	IPI00009793.2	54192		Q9NZP8;Q9H804;Q53GX9	NP_057630	ENSP00000266542	HIT000007358	Complement component 1, r subcomponent-like variant"	3	82	0	82
IPI00009950.1	IPI00009950.1	40545	Q12907	Q53HH1	NP_006807	ENSP00000303366	HIT000037911	Vesicular integral-membrane protein VIP36 precursor	5	164	0	164
IPI00009997.1	IPI00009997.1	47545	O43505	Q4TTN0	NP_006867	ENSP00000309096	HIT000023219;HIT000039317;HIT000023609	N-acetyllactosaminide beta-1,3-N-acetylglucosaminyltransferase"	14	625	0	625
IPI00010130.2	IPI00010130.2	42534	P15104	Q499Y9;Q9NSP3	NP_001028228;NP_001028216;NP_002056	ENSP00000307900;ENSP00000344958	HIT000017741;HIT000054199;HIT000042657;HIT000035384;HIT000035492;HIT000034756		6	250	0	250
IPI00010303.1	IPI00010303.1	44997	P48594		NP_002965	ENSP00000283752		Squamous cell carcinoma antigen 2	5	249	0	249
IPI00010341.1	IPI00010341.1	25900	P13727	Q6ICT2	NP_002719	ENSP00000312134	HIT000032529	Eosinophil granule major basic protein precursor	8	378	0	378
IPI00010348.1	IPI00010348.1	40069	O00115		NP_001366	ENSP00000222219	HIT000034928	Deoxyribonuclease II alpha precursor	2	82	0	82
IPI00010737.1	IPI00010737.1	63083	P07204	Q8IV29	NP_000352	ENSP00000315029	HIT000053883	Thrombomodulin precursor	2	97	0	97
IPI00010737.1	IPI00296141.3	54749	Q9UHL4	Q5VSF1	NP_037511	ENSP00000319687	HIT000035533;HIT000037771	Dipeptidyl-peptidase II precursor	2	97	0	97
IPI00010737.1	IPI00555697.1	41470		Q59EM4				Dipeptidyl-peptidase II variant	2	97	0	97
IPI00011107.2	IPI00011107.2	51333	P48735	Q53GL5	NP_002159	ENSP00000331897	HIT000034224	Isocitrate dehydrogenase [NADP], mitochondrial precursor"	3	85	0	85
IPI00011229.1	IPI00011229.1	45037	P07339		NP_001900	ENSP00000236671	HIT000037529;HIT000049449	Cathepsin D precursor	15	797	0	797
IPI00011651.1	IPI00011651.1	163097	P23470	O60420;Q59EE0	NP_002832	ENSP00000295874		Receptor-type tyrosine-protein phosphatase gamma precursor	6	193	0	193
IPI00011651.1	IPI00440160.1	39981		Q6P2F0				UEV3 protein	6	193	0	193
IPI00012007.5	IPI00012007.5	48124	P23526		NP_000678	ENSP00000217426	HIT000022464;HIT000034741	Adenosylhomocysteinase	13	607	0	607
IPI00012102.1	IPI00012102.1	62840	P15586	Q53F05;Q7Z3X3	NP_002067	ENSP00000258145	HIT000054180;HIT000035836	N-acetylglucosamine-6-sulfatase precursor	7	312	0	312
IPI00012440.6	IPI00012440.6	54374	Q9BTY2		NP_114409	ENSP00000002165	HIT000054418;HIT000031395;HIT000053595	Plasma alpha-L-fucosidase precursor	2	105	0	105
IPI00012440.6	IPI00385460.1	19993		Q7Z6V1		ENSP00000343380		OTTHUMP00000017332	2	105	0	105
IPI00012818.1	IPI00012818.1	29047	P41181	Q6FGT3	NP_000477	ENSP00000199280	HIT000052701	Aquaporin-2	3	111	0	111
IPI00012818.1	IPI00062266.3	46989		Q96AC3;Q96FV2	NP_612364	ENSP00000290216	HIT000037942	Secernin 2	3	111	0	111
IPI00012818.1	IPI00402502.1	43959		Q9BU04		ENSP00000352405		Ses2 protein	3	111	0	111
IPI00013446.1	IPI00013446.1	13474	O43653		NP_005663	ENSP00000301258		Prostate stem cell antigen precursor	2	127	0	127
IPI00013446.1	IPI00328609.3	48682	P29622		NP_006206	ENSP00000298841		Kallistatin precursor	2	127	0	127
IPI00013446.1	IPI00607809.2	50923				ENSP00000338154	HIT000036951	Serine	2	127	0	127
IPI00013945.1	IPI00013945.1	72451	P07911	Q6ZS84;Q540J6;Q8IYG0;Q8NHW8	NP_003352;NP_001008390	ENSP00000306279	HIT000051572;HIT000012336;HIT000047521;HIT000047516	Uromodulin precursor	16	757	0	757
IPI00013945.1	IPI00640271.1	76316					HIT000016828	Similar to Uromodulin precursor	16	757	0	757
IPI00014048.1	IPI00014048.1	18089	P07998	Q6ICS5	NP_002924;NP_937877;NP_937875;NP_937878	ENSP00000344193;ENSP00000250474	HIT000032378;HIT000023205;HIT000049142;HIT000039673	Ribonuclease pancreatic precursor	4	139	0	139
IPI00014048.1	IPI00023501.2	49857	P20333-1	Q6LBF2;Q5THJ6;Q9UIH2	NP_001057	ENSP00000029717	HIT000053849	Splice Isoform 1 of Tumor necrosis factor receptor superfamily member 1B precursor	4	139	0	139
IPI00014048.1	IPI00217116.1	49515		Q8IVS6;Q9UIH0;Q9UIG9		ENSP00000323976		Similar to tumor necrosis factor receptor superfamily, member 1B"	4	139	0	139
IPI00014048.1	IPI00473089.1	29754	P20333-2					Splice Isoform 2 of Tumor necrosis factor receptor superfamily member 1B precursor	4	139	0	139
IPI00014055.3	IPI00014055.3	45700	O96009	Q8WWD9	NP_004842	ENSP00000253719	HIT000038161	Napsin A precursor	2	86	0	86
IPI00014055.3	IPI00023824.1	132219	P98095	Q86V58	NP_001989	ENSP00000295760	HIT000053652;HIT000049154	Fibulin-2 precursor	2	86	0	86
IPI00014055.3	IPI00465038.2	137805		Q9Y3V7;Q8IUI0;Q8IUI1	NP_001004019	ENSP00000295761	HIT000023981	Fibulin 2	2	86	0	86
IPI00014375.1	IPI00014375.1	109689	Q07075	Q504U2	NP_001968	ENSP00000265162	HIT000055555	Glutamyl aminopeptidase	12	374	0	374
IPI00015688.1	IPI00015688.1	62694	P35052	Q53QM4;Q4G0N2;Q53EX3	NP_002072	ENSP00000264039	HIT000053600	Glypican-1 precursor	4	124	0	124
IPI00015881.1	IPI00015881.1	60766	P09603-1	Q5VVF4	NP_757351;NP_000748	ENSP00000349854;ENSP00000327513	HIT000039097	Splice Isoform 1 of Macrophage colony-stimulating factor 1 precursor	7	323	0	323
IPI00016150.1	IPI00016150.1	46397	Q99574		NP_005016	ENSP00000295777	HIT000038233	Neuroserpin precursor	14	539	0	539
IPI00016255.3	IPI00016255.3	63513		Q9H625;Q9BVV3;Q6P4A8	NP_079105	ENSP00000240617	HIT000009589;HIT000029997	HypotHetical protein LOC79887	2	128	0	128
IPI00017601.1	IPI00017601.1	122983	P00450	Q6NSB2	NP_000087	ENSP00000264613	HIT000020145	Ceruloplasmin precursor	4	115	0	115
IPI00017601.1	IPI00479169.1	66084				ENSP00000309033		65 kDa protein	4	115	0	115
IPI00017601.1	IPI00479708.4	68052	P20769	Q9BU10;Q6GMX5;Q9BQB8;Q8WUX4;Q8WUK1		ENSP00000216649	HIT000032652;HIT000038775;HIT000031320;HIT000030711;HIT000038567	IGHM protein	4	115	0	115
IPI00017601.1	IPI00549291.2	65853	P01871	Q96BB9		ENSP00000352122	HIT000021926;HIT000056729;HIT000057521;HIT000037303	IGHM protein	4	115	0	115
IPI00017601.1	IPI00645352.1	65703					HIT000055807	Ig mu chain C region	4	115	0	115
IPI00018136.1	IPI00018136.1	82308	P19320-1	Q53FL7	NP_001069	ENSP00000294728		Splice Isoform 1 of Vascular cell adhesion protein 1 precursor	9	283	0	283
IPI00018206.3	IPI00018206.3	47844	P00505	Q53FL3	NP_002071	ENSP00000245206	HIT000029707	Aspartate aminotransferase, mitochondrial precursor"	2	142	0	142
IPI00018434.1	IPI00018434.1	44088	Q99816-1		NP_006283	ENSP00000251968	HIT000030933;HIT000050058	Splice Isoform 1 of Tumor susceptibility gene 101 protein	12	442	0	442
IPI00019157.2	IPI00019157.2	251027	Q6UVK1		NP_001888	ENSP00000312506		Chondroitin sulfate proteoglycan 4 precursor	8	463	0	463
IPI00019311.3	IPI00008405.2	66892	P54793		NP_004033	ENSP00000352319	HIT000039515	Arylsulfatase F precursor	2	82	0	82
IPI00019311.3	IPI00019311.3	80741						79 kDa protein	2	82	0	82
IPI00019311.3	IPI00479599.1	66564				ENSP00000351220		66 kDa protein	2	82	0	82
IPI00019449.1	IPI00019449.1	18855	P10153	Q52M39	NP_002925	ENSP00000303276		Nonsecretory ribonuclease precursor	4	192	0	192
IPI00019568.1	IPI00019568.1	71475	P00734	Q4QZ40;Q69EZ8;Q53H04;Q7Z7P3;Q86WA1;Q15253;Q69EZ7;Q53H06;Q8TD58	NP_000497	ENSP00000308541	HIT000053628	Prothrombin precursor	9	493	0	493
IPI00019568.1	IPI00430808.1	25915		Q6GMV9				Hypothetical protein	9	493	0	493
IPI00019568.1	IPI00448985.1	25790		Q6PJF2			HIT000037562	Hypothetical protein	9	493	0	493
IPI00019568.1	IPI00549747.2	26103		Q6PIL8			HIT000041542	Hypothetical protein	9	493	0	493
IPI00019641.1	IPI00019641.1	42350	P00790	O95576;Q658W9		ENSP00000322192	HIT000027858;HIT000045501	Pepsin A precursor	5	174	0	174
IPI00019907.1	IPI00019907.1	66546	P51654	Q8IYG2;Q53H15	NP_004475	ENSP00000276212	HIT000051569	Glypican-3 precursor	6	289	0	289
IPI00019907.1	IPI00294615.3	52485	Q9UBX5	Q6IAL4	NP_006320	ENSP00000345008	HIT000045473;HIT000039447	Fibulin-5 precursor	6	289	0	289
IPI00019907.1	IPI00382428.4	62606		Q86TV4		ENSP00000267620		Full-length cDNA clone CS0DI085YI08 of Placenta of Homo sapiens	6	289	0	289
IPI00019988.1	IPI00019988.1	57173	P51688	Q53GP1	NP_000190	ENSP00000314606	HIT000053108	N-sulphoglucosamine sulphohydrolase precursor	5	191	0	191
IPI00020091.1	IPI00020091.1	23873	P19652	Q5T538;Q6IB74	NP_000599	ENSP00000259397	HIT000037426	Alpha-1-acid glycoprotein 2 precursor	7	383	0	383
IPI00020091.1	IPI00298237.6	61704	O14773-1	Q53HT1;Q53HP2	NP_000382	ENSP00000299427	HIT000036875	Splice Isoform 1 of Tripeptidyl-peptidase I precursor	7	383	0	383
IPI00020091.1	IPI00554617.1	34670	O14773-2					Splice Isoform 2 of Tripeptidyl-peptidase I precursor	7	383	0	383
IPI00020599.1	IPI00020599.1	48283	P27797	Q53G71;Q3B830;Q6IAT4	NP_004334	ENSP00000320866	HIT000033527;HIT000030944;HIT000038786	Calreticulin precursor	2	91	0	91
IPI00020599.1	IPI00248596.4	140251			XP_294219	ENSP00000333227		PREDICTED: similar to RIKEN cDNA A930017N06 gene	2	91	0	91
IPI00020599.1	IPI00400828.2	136941			XP_374386			PREDICTED: similar to RIKEN cDNA A930017N06 gene	2	91	0	91
IPI00020632.3	IPI00020632.3	55465	P00966	Q5T6L4	NP_446464;NP_000041	ENSP00000253004	HIT000039243;HIT000034223;HIT000010400	Argininosuccinate synthase	12	462	0	462
IPI00020632.3	IPI00218192.1	101521	Q14624-2			ENSP00000340520	HIT000055969	Splice Isoform 2 of Inter-alpha-trypsin inhibitor heavy chain H4 precursor	12	462	0	462
IPI00020632.3	IPI00294193.3	103522	Q14624-1	Q68DH2	NP_002209	ENSP00000266041		Splice Isoform 1 of Inter-alpha-trypsin inhibitor heavy chain H4 precursor	12	462	0	462
IPI00021000.1	IPI00021000.1	35572	P10451-1	Q4W597		ENSP00000237623	HIT000037985;HIT000014345	Splice Isoform A of Osteopontin precursor	13	710	0	710
IPI00021302.3	IPI00021302.3	91746		Q9H5Y6;Q9UGT4	NP_062547	ENSP00000351075;ENSP00000331812	HIT000041806;HIT000009705;HIT000045978	BK65A6.2	6	318	0	318
IPI00021439.1	IPI00021439.1	42052	P60709	Q9UE89;Q53G76;Q562U1;Q96E67;Q96FU6;Q9UMN3;Q562X7;Q96HG5;Q96B34;Q6PJ43;Q53G99;Q96DE1;Q562S0;Q53GK6	NP_001092	ENSP00000158302;ENSP00000349960	HIT000014625;HIT000049333;HIT000035998;HIT000030870;HIT000049428;H		20	1174	0	1174
IPI00021885.1	IPI00021885.1	95656	P02671-1		NP_000499	ENSP00000306361		Splice Isoform 1 of Fibrinogen alpha chain precursor	4	148	0	148
IPI00021885.1	IPI00396383.1	46889		Q6PCB0	NP_073745	ENSP00000315092	HIT000021628	Von Willebrand factor A domain-related protein, isoform 1"	4	148	0	148
IPI00021885.1	IPI00411726.2	44077				ENSP00000341634		44 kDa protein	4	148	0	148
IPI00022204.2	IPI00022204.2	44594	P29508	Q53YB5;Q86VF3;Q53H28;Q8IXI3;Q86W04	NP_008850	ENSP00000343445	HIT000032302	Squamous cell carcinoma antigen 1	25	1314	0	1314
IPI00022371.1	IPI00022371.1	60510	P04196	Q68DR3	NP_000403	ENSP00000232003		Histidine-rich glycoprotein precursor	2	82	0	82
IPI00022417.4	IPI00022417.4	38382	P02750	Q68CK4	NP_443204	ENSP00000302621	HIT000042117;HIT000010654	Leucine-rich alpha-2-glycoprotein precursor	16	833	0	833
IPI00022418.1	IPI00022418.1	266034	P02751-1			ENSP00000352696		Splice Isoform 1 of Fibronectin precursor	16	603	0	603
IPI00022426.1	IPI00022426.1	39886	P02760	P78491;Q5TBD7;P78492	NP_001624	ENSP00000265132	HIT000052567	AMBP protein precursor	16	892	0	892
IPI00022429.3	IPI00022429.3	23725	P02763	Q5T539;Q5U067	NP_000598	ENSP00000349711;ENSP00000259396	HIT000040156	Alpha-1-acid glycoprotein 1 precursor	11	573	0	573
IPI00022431.1	IPI00022431.1	40098	P02765		NP_001613	ENSP00000273784	HIT000053805;HIT000053302	Alpha-2-HS-glycoprotein precursor	11	546	0	546
IPI00022432.1	IPI00022432.1	15991	P02766	Q8TDB1;Q549C7;Q6IB96;Q8TDB2;Q53WY6	NP_000362	ENSP00000237014	HIT000038962;HIT000032365	Transthyretin precursor	8	446	0	446
IPI00022432.1	IPI00479805.5	45344			NP_000473	ENSP00000227666		Apolipoprotein A-IV precursor	8	446	0	446
IPI00022432.1	IPI00556475.1	45371		Q13784;Q6Q787		ENSP00000350425		Apolipoprotein A-IV	8	446	0	446
IPI00022434.2	IPI00022434.2	73881	P02768	Q645G4;Q5D0D7;Q56G89;Q68DN5	NP_000468	ENSP00000295897	HIT000042046;HIT000051578;HIT000052163	ALB protein	49	2227	0	2227
IPI00022463.1	IPI00022463.1	79280	P02787	Q53H26	NP_001054	ENSP00000264998	HIT000057180	Serotransferrin precursor	23	1191	0	1191
IPI00022488.1	IPI00022488.1	52385	P02790	Q9BS19	NP_000604	ENSP00000265983	HIT000032438	Hemopexin precursor	17	637	0	637
IPI00022892.2	IPI00332887.4	55873			NP_542970	ENSP00000348307	HIT000041795	Similar to Protein-tyrosine phosphatase non-receptor type substrate 1 precursor (SHP substrate-1) (SHPS-1) (Inhibitory receptor SHPS-1) (Signal- regulatory	2	109	0	109
IPI00022892.2	IPI00479267.1	44632	P78324-3			ENSP00000351621		Splice Isoform 3 of Tyrosine-protein phosphatase non-receptor type substrate 1 precursor	2	109	0	109
IPI00022892.2	IPI00656087.1	55292	P78324-1				HIT000052046	Splice Isoform 1 of Tyrosine-protein phosphatase non-receptor type substrate 1 precursor	2	109	0	109
IPI00022892.2	IPI00656113.1	55719	P78324-2				HIT000040223	Splice Isoform 2 of Tyrosine-protein phosphatase non-receptor type substrate 1 precursor	2	109	0	109
IPI00022895.6	IPI00002460.2	52991	P20073-1					Splice Isoform 1 of Annexin A7	11	493	0	493
IPI00022895.6	IPI00021771.1	50569	P20073-2	Q53HM8;Q5T0M6	NP_001147	ENSP00000260852	HIT000031050	Splice Isoform 2 of Annexin A7	11	493	0	493
IPI00022895.6	IPI00022895.6	55936	P04217	Q68CK0	NP_570602	ENSP00000263100	HIT000012499	Alpha-1B-glycoprotein precursor	11	493	0	493
IPI00022895.6	IPI00514510.1	52991		Q5T0M7	NP_004025	ENSP00000277916		Annexin A7	11	493	0	493
IPI00022977.1	IPI00022977.1	42902	P12277	Q6FG40	NP_001814	ENSP00000299198	HIT000032079;HIT000038604;HIT000030210;HIT000034729;HIT000038584;HIT000033723	Creatine kinase B-type	9	467	0	467
IPI00023019.1	IPI00023019.1	43980	P04278-1	Q6ISD2;Q3MIL0	NP_001031	ENSP00000250080		Splice Isoform 1 of Sex hormone-binding globulin precursor	8	281	0	281
IPI00023648.3	IPI00023648.3	46596		O14498	NP_958934;NP_005536	ENSP00000249842	HIT000003292;HIT000039568	ISLR precursor	9	407	0	407
IPI00023648.3	IPI00430847.1	26033		Q6GMX8		ENSP00000346967	HIT000049088	IGKC protein	9	407	0	407
IPI00023648.3	IPI00430848.5	26307	P01834	Q569I9;Q6GMX9;Q6PIH7		ENSP00000334816	HIT000042065;HIT000048397	IGKC protein	9	407	0	407
IPI00023648.3	IPI00448845.3	26067		Q6PIT5			HIT000040760	Hypothetical protein	9	407	0	407
IPI00023648.3	IPI00472961.2	26262		Q6GMW1;Q502W4		ENSP00000352573		IGKC protein	9	407	0	407
IPI00023648.3	IPI00473097.3	26057		Q7Z473		ENSP00000304996	HIT000054149	IGKC protein	9	407	0	407
IPI00023648.3	IPI00554675.1	26024		Q5EFE6				Anti-RhD monoclonal T125 kappa light chain precursor	9	407	0	407
IPI00023673.1	IPI00004573.1	84459	P01833	Q68D81				Polymeric-immunoglobulin receptor precursor	7	336	0	336
IPI00023673.1	IPI00023673.1	66202	Q08380		NP_005558	ENSP00000262776	HIT000037304;HIT000030866;HIT000031346	Galectin-3 binding protein precursor	7	336	0	336
IPI00023673.1	IPI00293898.1	84429		Q8IZY7;Q8TE27	NP_002635	ENSP00000348888;ENSP00000294989		Hepatocellular carcinoma associated protein TB6	7	336	0	336
IPI00023728.1	IPI00023728.1	36340	Q92820		NP_003869	ENSP00000260118	HIT000039846	Gamma-glutamyl hydrolase precursor	9	397	0	397
IPI00023858.1	IPI00023858.1	26484	O75015	Q9UPY7	NP_000561			Low affinity immunoglobulin gamma Fc region receptor III-B precursor	2	89	0	89
IPI00024046.1	IPI00013698.1	45077	Q13510	Q53H01	NP_808592	ENSP00000262097	HIT000037585	Acid ceramidase precursor	5	365	0	365
IPI00024046.1	IPI00024046.1	78694	P55290	Q6GTW4	NP_001248	ENSP00000268613	HIT000040593;HIT000041090	Cadherin-13 precursor	5	365	0	365
IPI00024046.1	IPI00642660.1	42158					HIT000023129	Acid ceramidase precursor	5	365	0	365
IPI00024284.4	IPI00024284.4	479248	P98160	Q59EG0;Q5VU27	NP_005520	ENSP00000270945	HIT000046389	Basement membrane-specific heparan sulfate proteoglycan core protein precursor	30	1493	0	1493
IPI00024292.1	IPI00009794.1	39754		Q5T7L8	NP_057631	ENSP00000263741		Calcium binding protein Cab45	3	105	0	105
IPI00024292.1	IPI00024292.1	540349	P98164	Q53TL0;Q7Z5C1;Q4ZG84;Q7Z5C0;Q9NP34	NP_004516	ENSP00000263816		Low-density lipoprotein receptor-related protein 2 precursor	3	105	0	105
IPI00024292.1	IPI00106646.1	41894	Q9BRK5	Q96AA1;Q53G52;Q5T7L9;Q53HQ9	NP_057260		HIT000033341;HIT000032672;HIT000034077;HIT000039508;HIT000010549;HIT000035200	45 kDa calcium-binding protein precursor	3	105	0	105
IPI00024292.1	IPI00514755.2	28152		Q5T7L6				Calcium binding protein Cab45	3	105	0	105
IPI00024638.5	IPI00024638.5	47334	P12532	Q53FC4;Q32NF6	NP_066270;NP_001015001	ENSP00000300283;ENSP00000338496	HIT000032853;HIT000030754;HIT000019177	Ubiquitous mitochondrial creatine kinase variant	3	134	0	134
IPI00024638.5	IPI00025465.1	34243	P20774	Q6FIB0;Q7Z532	NP_077727;NP_148935;NP_054776	ENSP00000262551	HIT000024531;HIT000001861;HIT000025016;HIT000049116;HIT000051878	Mimecan precursor	3	134	0	134
IPI00024638.5	IPI00515092.1	30665		Q5TBF5				Osteoglycin	3	134	0	134
IPI00024689.5	IPI00001477.1	102032	Q08345-1	Q5ST11;Q9UD36		ENSP00000318217		Splice Isoform 1 of E	2	123	0	123
IPI00024689.5	IPI00024689.5	28605	P29972	Q6JSD7	NP_000376;NP_932766	ENSP00000265298;ENSP00000311165	HIT000039575	Aquaporin-1	2	123	0	123
IPI00024689.5	IPI00219996.1	98081	Q08345-2	Q96T62;Q9UD86;Q4LE50;Q6NSK4;Q5ST12;Q6ZNR9	NP_001945	ENSP00000259875;ENSP00000354844	HIT000050047		2	123	0	123
IPI00025394.1	IPI00025394.1	54544	P20711	Q6IBS8;Q53Y41;Q75MJ6	NP_000781	ENSP00000350616	HIT000029669;HIT000033744	Aromatic-L-amino-acid decarboxylase	10	406	0	406
IPI00025465.1	IPI00382480.1	13332	P01766					Ig heavy chain V-III region BRO	2	118	0	118
IPI00025465.1	IPI00382494.1	12908	P01777					Ig heavy chain V-III region TEI	2	118	0	118
IPI00025465.1	IPI00384392.1	12978		Q9UL72				Myosin-reactive immunoglobulin heavy chain variable region	2	118	0	118
IPI00025465.1	IPI00414741.2	10921				ENSP00000339214		11 kDa protein	2	118	0	118
IPI00025465.1	IPI00477069.1	10388				ENSP00000351654		10 kDa protein	2	118	0	118
IPI00025465.1	IPI00477804.1	10787				ENSP00000348964		11 kDa protein	2	118	0	118
IPI00025465.1	IPI00555872.1	12949		Q9UL91		ENSP00000350468		Myosin-reactive immunoglobulin heavy chain variable region	2	118	0	118
IPI00025476.1	IPI00025476.1	58354	P04746	Q53F26	NP_000690	ENSP00000306915	HIT000033019	Pancreatic alpha-amylase precursor	12	588	0	588
IPI00025861.2	IPI00025861.2	100259	P12830	Q9UII7	NP_004351	ENSP00000261769		E-cadherin	5	308	0	308
IPI00025861.2	IPI00185600.2	54701		Q59EP1;Q6ICS0		ENSP00000341005;ENSP00000265447	HIT000003042	ANXA11 protein	5	308	0	308
IPI00025861.2	IPI00414320.1	54697	P50995	Q5T0G8	NP_665875;NP_665876;NP_001148	ENSP00000353827	HIT000033303;HIT000012721;HIT000046160	Annexin A11	5	308	0	308
IPI00025869.1	IPI00025869.1	49476	P06280	Q6LER7;Q53Y83;Q53HF3	NP_000160	ENSP00000218516	HIT000031100	Alpha-galactosidase A precursor	14	629	0	629
IPI00025869.1	IPI00400826.1	58537		Q6LDQ3;Q5HYC1	NP_001822	ENSP00000315130	HIT000057061	Clusterin isoform 1	14	629	0	629
IPI00026031.3	IPI00026031.3	37045	Q9NU53		NP_620140	ENSP00000065072	HIT000036639	Protein C6orf72 precursor	3	82	0	82
IPI00026240.1	IPI00026240.1	36342	Q10588	Q5U0K0	NP_004325	ENSP00000265016	HIT000035654	ADP-ribosyl cyclase 2 precursor	4	151	0	151
IPI00026270.1	IPI00020165.1	52219	Q13231-1	Q6ISC2	NP_003456	ENSP00000255427		Splice Isoform 1 of Chitotriosidase-1 precursor	2	56	0	56
IPI00026270.1	IPI00026270.1	50938	P14384		NP_001865;NP_001005502;NP_938079	ENSP00000339157	HIT000039444;HIT000049417	Carboxypeptidase M precursor	2	56	0	56
IPI00026270.1	IPI00375363.1	43334	Q13231-2					Splice Isoform 2 of Chitotriosidase-1 precursor	2	56	0	56
IPI00026270.1	IPI00375364.1	49047	Q13231-3					Splice Isoform 3 of Chitotriosidase-1 precursor	2	56	0	56
IPI00026270.1	IPI00478217.1	53337		Q3ZAR1		ENSP00000355262	HIT000011779	Chitotriosidase; plasma methylumbelliferyl tetra-N-aCetylChitotetraoside hydrolase	2	56	0	56
IPI00026314.1	IPI00026314.1	86043	P06396	Q5T0I2	NP_000168	ENSP00000277268	HIT000040076	Gelsolin precursor	21	952	0	952
IPI00027223.2	IPI00027223.2	46915	O75874	Q6FI37;Q6FHQ6;Q567U4;Q6FIA4;Q7Z3V0	NP_005887	ENSP00000260985	HIT000025298;HIT000054226;HIT000035992	Isocitrate dehydrogenase [NADP] cytoplasmic	20	713	0	713
IPI00027223.2	IPI00431645.1	31647		Q6NSB4;Q6PEJ8		ENSP00000350406		HP protein	20	713	0	713
IPI00027223.2	IPI00641737.1	47378	P00738	Q6LBY9	NP_005134	ENSP00000348170		Haptoglobin precursor	20	713	0	713
IPI00027416.1	IPI00027416.1	45200	O75936	Q6IBJ2	NP_003977	ENSP00000263182	HIT000035176	Gamma-butyrobetaine dioxygenase	4	106	0	106
IPI00027436.1	IPI00027436.1	46751	P08138		NP_002498	ENSP00000172229	HIT000053407	Tumor necrosis factor receptor superfamily member 16 precursor	3	195	0	195
IPI00027436.1	IPI00218963.3	37974	P40189-2					Splice Isoform 2 of Interleukin-6 receptor beta chain precursor	3	195	0	195
IPI00027436.1	IPI00297124.1	104484	P40189-1		NP_002175	ENSP00000338799		Splice Isoform 1 of Interleukin-6 receptor beta chain precursor	3	195	0	195
IPI00027436.1	IPI00554518.1	97128		Q5FC04	NP_786943	ENSP00000314481		IL6ST nirs variant 4	3	195	0	195
IPI00027444.1	IPI00027444.1	42829	P30740		NP_109591	ENSP00000229479	HIT000034141	Leukocyte elastase inhibitor	14	705	0	705
IPI00027444.1	IPI00153049.3	49988		Q96KC3;Q5TA39			HIT000010541	Novel protein	14	705	0	705
IPI00027444.1	IPI00550854.2	49500		Q9BRK3	NP_115724	ENSP00000307887	HIT000037940;HIT000032674	Matrix-remodelling associated 8	14	705	0	705
IPI00027444.1	IPI00641678.1	48398		Q5TA37			HIT000020821	Novel protein	14	705	0	705
IPI00027452.1	IPI00013179.1	21243	P41222	Q5SQ10	NP_000945	ENSP00000224167	HIT000032538	Prostaglandin-H2 D-isomerase precursor	5	131	0	131
IPI00027452.1	IPI00027452.1	55394	P22732	Q5T977	NP_003030	ENSP00000270684	HIT000030581;HIT000030672	Solute carrier family 2, facilitated glucose transporter member 5"	5	131	0	131
IPI00027452.1	IPI00513767.2	23161		Q5SQ09				Prostaglandin D2 synthase 21kDa	5	131	0	131
IPI00027482.1	IPI00027482.1	45283	P08185		NP_001747	ENSP00000342850	HIT000054151	Corticosteroid-binding globulin precursor	4	172	0	172
IPI00027510.1	IPI00027510.1	61820	P14784		NP_000869	ENSP00000216223	HIT000039961	Interleukin-2 receptor beta chain precursor	2	77	0	77
IPI00027745.3	IPI00000059.1	15556		Q14748;Q16393		ENSP00000235461		LFA-3	2	66	0	66
IPI00027745.3	IPI00017529.1	28756	P19256-1	Q5U053	NP_001770	ENSP00000355158;ENSP00000237538		Splice Isoform Long of Lymphocyte function-associated antigen 3 precursor	2	66	0	66
IPI00027745.3	IPI00219549.1	27213	P19256-2	Q6IB65				Splice Isoform Short of Lymphocyte function-associated antigen 3 precursor	2	66	0	66
IPI00027745.3	IPI00646548.2	27570		Q9BRW0;Q5T325			HIT000032530	Similar to CD58 antigen	2	66	0	66
IPI00027843.1	IPI00413690.2	46366		Q8N322	NP_942002	ENSP00000342327	HIT000040669	Arylsulfatase B, isoform 2"	4	126	0	126
IPI00028091.1	IPI00028091.1	47797	P61158	Q53QM2;Q59FV6	NP_005712	ENSP00000263238	HIT000052876	Actin-like protein 3	9	347	0	347
IPI00028381.2	IPI00028381.2	43143	Q6UY11-1	Q5T3T8	NP_076421;NP_996262	ENSP00000349893	HIT000011994	Splice Isoform 1 of Multiple EGF-like-domain protein 9 precursor	2	78	0	78
IPI00028381.2	IPI00179529.2	35438	P05026-1	Q6LEU2;Q58I20	NP_001668	ENSP00000271368	HIT000029274	Splice Isoform 1 of Sodium/potassium-transporting ATPase beta-1 chain	2	78	0	78
IPI00028381.2	IPI00217532.1	35270	P05026-2		NP_001001787			Splice Isoform 2 of Sodium/potassium-transporting ATPase beta-1 chain	2	78	0	78
IPI00029260.2	IPI00029260.2	40678	P08571	Q53XT5	NP_000582	ENSP00000304236	HIT000034976	Monocyte differentiation antigen CD14 precursor	18	892	0	892
IPI00029275.1	IPI00029275.1	81787	P08582-1		NP_005920	ENSP00000296350		Splice Isoform 1 of Melanotransferrin precursor	12	501	0	501
IPI00029605.1	IPI00011643.1	58616	O43278-2		NP_001027539;NP_003701		HIT000038405;HIT000031727	Splice Isoform 2 of Kunitz-type protease inhibitor 1 precursor	3	79	0	79
IPI00029605.1	IPI00029605.1	58445	P34059	Q9HAL1;Q6YL38;Q6ZNJ9	NP_000503	ENSP00000268695	HIT000057828;HIT000050367;HIT000054133;HIT000004762	N-acetylgalactosamine-6-sulfatase precursor	3	79	0	79
IPI00029605.1	IPI00376403.2	60128	O43278-1		NP_857593	ENSP00000342098		Splice Isoform 1 of Kunitz-type protease inhibitor 1 precursor	3	79	0	79
IPI00029625.3	IPI00029625.3	41830	Q14254	Q6FG43	NP_004466	ENSP00000333941	HIT000037925	Flotillin-2	3	106	0	106
IPI00029625.3	IPI00030941.5	28797	O60637		NP_005715	ENSP00000267970	HIT000031840;HIT000003784;HIT000035194;HIT000034228;HIT000029851;HIT000003800;HIT000003779	Tetraspanin-3	3	106	0	106
IPI00029625.3	IPI00641108.1	22264					HIT000011065	Similar to Transmembrane 4 superfamily, member 8"	3	106	0	106
IPI00029723.1	IPI00029723.1	36103	Q12841	Q549Z0;Q9BZQ0	NP_009016	ENSP00000295633	HIT000029313;HIT000056068	Follistatin-related protein 1 precursor	4	129	0	129
IPI00029723.1	IPI00031557.2	45050	P32929-1	Q53FB3;Q53Y79	NP_001893	ENSP00000235407	HIT000037338	Splice Isoform 1 of Cystathionine gamma-lyase	4	129	0	129
IPI00029723.1	IPI00221301.1	39993	P32929-2		NP_714964	ENSP00000311554		Splice Isoform 2 of Cystathionine gamma-lyase	4	129	0	129
IPI00029817.1	IPI00029817.1	45952	Q99519	Q6Q4G9;Q6IBT5;Q5JQI0;Q6Q4G7;Q59GU8;Q6Q4G8	NP_000425	ENSP00000229725	HIT000035526;HIT000029867	Sialidase-1 precurs	10	460	0	460
IPI00029863.3	IPI00029863.3	54873	P08697	Q9UCG2;Q8N5U7;Q9UCG3	NP_000925	ENSP00000321853	HIT000041327	Alpha-2-antiplasmin precursor	3	101	0	101
IPI00031065.1	IPI00031065.1	31642	P24855		NP_005214	ENSP00000246949	HIT000040757	Deoxyribonuclease-1 precursor	9	433	0	433
IPI00031065.1	IPI00102300.2	68744		Q9HCN6;Q9HCN5		ENSP00000308782		Platelet glycoprotein VI-3	9	433	0	433
IPI00031065.1	IPI00163074.2	35525		Q9HCN7		ENSP00000334552		Platelet glycoprotein VI-2	9	433	0	433
IPI00031065.1	IPI00640785.1	37299		Q9UIF2	NP_057447			Platelet glycoprotein VI precursor	9	433	0	433
IPI00031461.1	IPI00031461.1	51087	P50395	Q6IAT1	NP_001485	ENSP00000340585	HIT000032245	Rab GDP dissociation inhibitor beta	22	950	0	950
IPI00031708.1	IPI00031708.1	46743	P16930	Q53XA7	NP_000128	ENSP00000261755	HIT000030966;HIT000054393	Fumarylacetoacetase	9	356	0	356
IPI00032179.2	IPI00027438.2	47554	O75955	Q5ST80;Q53HQ0;Q6IB58	NP_005794	ENSP00000259846	HIT000001832;HIT000001923;HIT000030172;HIT000003291	Flotillin-1	6	165	0	165
IPI00032179.2	IPI00032179.2	53114	P01008	Q7KZ97;Q9UE54;Q5TC78	NP_000479	ENSP00000236260		Antithrombin III variant	6	165	0	165
IPI00032179.2	IPI00607626.1	33659		Q5JP64				Flotillin 1	6	165	0	165
IPI00032220.3	IPI00032220.3	53406	P01019	Q53GY3;Q53YY1;Q59EP2;Q5T0X3;Q86U78	NP_000020	ENSP00000258224	HIT000035265	Angiotensinogen precursor	3	154	0	154
IPI00032328.1	IPI00024660.1	39897	P53990				HIT000042311	Protein KIAA0174	19	757	0	757
IPI00032328.1	IPI00386516.2	41710		Q3SYM4			HIT000014509;HIT000013872	Eukaryotic protein of unknown function DUF292 domain containing protein	19	757	0	757
IPI00032826.1	IPI00017567.3	71559	P17813-1	Q53G87;Q96CG0;Q5T9C0		ENSP00000291836	HIT000036617	Splice Isoform Long of Endoglin precursor	2	93	0	93
IPI00032826.1	IPI00219625.1	68468	P17813-2	Q53HB2;Q5T9B9;Q71V36	NP_000109	ENSP00000341917		Splice Isoform Short of Endoglin precursor	2	93	0	93
IPI00043992.3	IPI00043992.3	55933		Q96K15;Q96NY8	NP_112178	ENSP00000271440	HIT000011025;HIT000034932	Hypothetical protein FLJ14847	8	362	0	362
IPI00059476.4	IPI00059476.4	46091	P16444	Q96AK2;Q6I9V1	NP_004404	ENSP00000261615	HIT000037793	Microsomal dipeptidase precursor	5	193	0	193
IPI00060800.5	IPI00060800.5	22725		Q96DA0;Q6UW28	NP_660295	ENSP00000293983	HIT000034533	Hypothetical protein	2	59	0	59
IPI00060800.5	IPI00180687.3	53857	Q9HBB8-3	Q3B840	NP_060187	ENSP00000326527		Splice Isoform 3 of Mucin and cadherin-like protein precursor	2	59	0	59
IPI00060800.5	IPI00301869.4	69840	Q9HBB8-2	Q58EZ6	NP_112554	ENSP00000345726	HIT000002859	Splice Isoform 2 of Mucin and cadherin-like protein precursor	2	59	0	59
IPI00060800.5	IPI00336112.1	88444	Q9HBB8-1		NP_068743	ENSP00000351118	HIT000008286;HIT000002701	Splice Isoform 1 of Mucin and cadherin-like protein precursor	2	59	0	59
IPI00060800.5	IPI00409619.1	87851	Q9HBB8-4					Splice Isoform 4 of Mucin and cadherin-like protein precursor	2	59	0	59
IPI00065500.3	IPI00065500.3	46960		Q5VW32;Q96MG1	NP_653296	ENSP00000343742;ENSP00000294891	HIT000013597	Novel protein	12	592	0	592
IPI00082931.1	IPI00007814.1	44085	P21283		NP_001686	ENSP00000285415	HIT000002539;HIT000035148;HIT000056726	Vacuolar ATP synthase subunit C	6	133	0	133
IPI00082931.1	IPI00082931.1	18598	Q9UBC9		NP_005407	ENSP00000330391;ENSP00000295367	HIT000038141	Small proline-rich protein 3	6	133	0	133
IPI00082931.1	IPI00514430.1	41959			NP_001007255			ATPase, H+ transporting, lysosomal 42kDa, V1 subunit C, isoform 1 isoform B"	6	133	0	133
IPI00095891.1	IPI00030431.1	63433	Q9H6X2-1	Q4ZFV6	NP_115584	ENSP00000301945	HIT000008703	Splice Isoform 1 of Anthrax toxin receptor 1 precursor	9	350	0	350
IPI00095891.1	IPI00071177.1	41701	Q9H6X2-2		NP_444262	ENSP00000310614		Splice Isoform 2 of Anthrax toxin receptor 1 precursor	9	350	0	350
IPI00095891.1	IPI00219619.1	33658	Q9H6X2-3				HIT000003937	Splice Isoform 3 of Anthrax toxin receptor 1 precursor	9	350	0	350
IPI00095891.1	IPI00219620.1	37545	Q9H6X2-4	Q53FL1;Q96EC6;Q53QD8	NP_060623	ENSP00000310661	HIT000004634;HIT000035637	Splice Isoform 4 of Anthrax toxin receptor 1 precursor	9	350	0	350
IPI00102543.4	IPI00102543.4	78769	Q96PX8	Q5U5I6	NP_443142	ENSP00000320697	HIT000001625	SLIT and NTRK-like protein 1 precursor	4	161	0	161
IPI00102543.4	IPI00299571.4	54408		Q6ZSH5			HIT000047306	Hypothetical protein FLJ45525	4	161	0	161
IPI00102543.4	IPI00644989.1	48490	Q15084	Q53RC7	NP_005733	ENSP00000272227	HIT000030313;HIT000010200	Protein disulfide-isomerase A6 precursor	4	161	0	161
IPI00103175.1	IPI00103175.1	44926	Q8WVQ1-1		NP_620148	ENSP00000307674;ENSP00000342611	HIT000038069	Splice Isoform 1 of Soluble calcium-activated nucleotidase 1	7	317	0	317
IPI00152018.2	IPI00152018.2	36576		Q8TA95;Q6UXG3	NP_660316	ENSP00000321005	HIT000039925	RLLV422	4	158	0	158
IPI00154807.3	IPI00002519.1	53619	P34896-1	Q53ET7;Q96HY0	NP_004160	ENSP00000318868	HIT000033566;HIT000052057	Splice Isoform 1 of Serine hydroxymethyltransferase, cytosolic"	6	205	0	205
IPI00154807.3	IPI00154807.3	33912	Q8TDQ0					Hepatitis A virus cellular receptor 2 precursor	6	205	0	205
IPI00154807.3	IPI00220668.1	49567	P34896-2		NP_683718	ENSP00000318805	HIT000039668	Splice Isoform 2 of Serine hydroxymethyltransferase, cytosolic"	6	205	0	205
IPI00156689.3	IPI00156689.3	42122	Q99536	Q5BKZ7	NP_006364	ENSP00000347872;ENSP00000351804	HIT000036978;HIT000033925;HIT000036621;HIT000002712	Synaptic vesicle membrane protein VAT-1 homolog	8	417	0	417
IPI00160130.2	IPI00001872.3	101301	Q9UN70-1		NP_002579	ENSP00000312070	HIT000040148;HIT000038619	Splice Isoform 1 of Protocadherin gamma C3 precursor	3	163	0	163
IPI00160130.2	IPI00031750.1	94799	Q9UN70-2		NP_115778			Splice Isoform 2 of Protocadherin gamma C3 precursor	3	163	0	163
IPI00160130.2	IPI00160130.2	407262		Q5VTA6;Q59ED1;Q7LC53;O60494	NP_001072	ENSP00000265929		Intrinsic factor-B12 receptor precursor	3	163	0	163
IPI00160130.2	IPI00409667.1	91744	Q9UN70-3					Splice Isoform 3 of Protocadherin gamma C3 precursor	3	163	0	163
IPI00160130.2	IPI00409668.1	74137	Q9UN70-4					Splice Isoform 4 of Protocadherin gamma C3 precursor	3	163	0	163
IPI00160384.2	IPI00160384.2	43282	P80370-1	Q969Y6	NP_003827	ENSP00000340292	HIT000036176;HIT000033415;HIT000036469	Splice Isoform Long of Delta-like protein precursor	3	130	0	130
IPI00163207.1	IPI00163207.1	62748	Q96PD5-1	Q68CK1		ENSP00000345968		Splice Isoform 1 of N-acetylmuramoyl-L-alanine amidase precursor	7	299	0	299
IPI00164623.4	IPI00164623.4	188728	P01024	Q6LDJ0	NP_000055	ENSP00000245907	HIT000019583	Complement C3 precursor	9	419	0	419
IPI00166729.3	IPI00166729.3	34079	P25311	Q5XKQ4;Q8N4N0	NP_001176	ENSP00000292401	HIT000041985	Zinc-alpha-2-glycoprotein precursor	28	1239	0	1239
IPI00169285.3	IPI00025366.4	51908	O75390		NP_004068	ENSP00000342056	HIT000034804	Citrate synthase, mitochondrial precursor"	3	125	0	125
IPI00169285.3	IPI00169285.3	65886		Q8NHP8	NP_775813	ENSP00000280800	HIT000041074	Hypothetical protein LOC196463	3	125	0	125
IPI00169285.3	IPI00383539.3	44846			NP_938083	ENSP00000262034	HIT000020711;HIT000029349	Citrate synthase preCursor, isoform b"	3	125	0	125
IPI00169383.2	IPI00169383.2	44854	P00558	Q5J7W1	NP_000282	ENSP00000218265		Phosphoglycerate kinase 1	27	1211	0	1211
IPI00176427.1	IPI00176427.1	43215		Q6NUR8;Q8NFZ8;Q9Y4A4	NP_660339	ENSP00000222374		TSLC1-like 2	15	817	0	817
IPI00179330.5	IPI00179330.5	18293	P62979	Q8WYN9;Q5RKT7	NP_002945	ENSP00000272317	HIT000049243;HIT000030375	Ubiquitin and ribosomal protein S27a	3	93	0	93
IPI00183703.5	IPI00414784.3	33494	Q9UGN4-1		NP_009192	ENSP00000354564	HIT000041506	Splice Isoform 1 of CMRF35-H antigen precursor	2	71	0	71
IPI00183703.5	IPI00478840.1	33765				ENSP00000353259		33 kDa protein	2	71	0	71
IPI00215767.1	IPI00215767.1	44291	P15291	Q86XA6	NP_001488	ENSP00000199168	HIT000057085;HIT000052975	UDP-Gal:betaGlcNAc beta 1,4- galactosyltransferase 1, membrane-bound form"	9	454	0	454
IPI00216550.2	IPI00216550.2	49713	P08174-2	Q5VW91		ENSP00000316333		Splice Isoform 1 of Complement decay-accelerating factor precursor	11	343	0	343
IPI00216550.2	IPI00292069.3	42400	P08174-1	Q5VW90	NP_000565	ENSP00000340631	HIT000030294	Splice Isoform 2 of Complement decay-accelerating factor precursor	11	343	0	343
IPI00216550.2	IPI00647119.1	33139		Q5VW88				Decay accelerating factor for complement	11	343	0	343
IPI00216780.2	IPI00216780.2	128492	Q8IUL8		NP_694953	ENSP00000291495	HIT000051255;HIT000047608	Cartilage intermediate layer protein 2 precursor	10	388	0	388
IPI00217342.6	IPI00217342.6	42469		Q9NUX7;Q8IX04	NP_060784	ENSP00000323353	HIT000004404	Putative ubiquitin-conjugating enzyme E2 variant	4	173	0	173
IPI00218297.10	IPI00168847.3	45743	Q12794-2		NP_695014	ENSP00000310039;ENSP00000346068		Splice Isoform 2 of Hyaluronidase-1 precursor	12	462	0	462
IPI00218297.10	IPI00170520.2	48878	Q12794-3		NP_695015		HIT000022142	Glycoside hydrolase, family 56 protein"	12	462	0	462
IPI00218297.10	IPI00178140.1	48964	Q12794-1		NP_009296;NP_149349;NP_695013	ENSP00000318391;ENSP00000266031	HIT000051477	Splice Isoform 1 of Hyaluronidase-1 precursor	12	462	0	462
IPI00218297.10	IPI00218297.10	44946	P32754		NP_002141	ENSP00000289004	HIT000014124;HIT000039806	4-hydroxyphenylpyruvate dioxygenase	12	462	0	462
IPI00218407.5	IPI00218407.5	39830	P05062	Q8NHT3;Q5T7D6	NP_000026	ENSP00000259398	HIT000040746	Fructose-bisphosphate aldolase B	22	1040	0	1040
IPI00218413.1	IPI00022203.1	40214	P20138	Q546G0	NP_001763	ENSP00000262262	HIT000040465	Myeloid cell surface antigen CD33 precursor	2	90	0	90
IPI00218413.1	IPI00218413.1	62006	P43251		NP_000051	ENSP00000306477	HIT000035658	Biotinidase precursor	2	90	0	90
IPI00218413.1	IPI00642882.1	31137					HIT000015337	Similar to Myeloid cell surface antigen CD33 precursor	2	90	0	90
IPI00218918.4	IPI00218918.4	38787	P04083	Q5TZZ9	NP_000691	ENSP00000257497	HIT000051574;HIT000015260	Annexin A1	7	408	0	408
IPI00218918.4	IPI00550048.2	26709					HIT000038444;HIT000038172	Ig kappa chain C region	7	408	0	408
IPI00218918.4	IPI00641082.1	27882					HIT000049050	Ig kappa chain C region	7	408	0	408
IPI00219029.2	IPI00219029.2	46316	P17174	Q5VW80	NP_002070	ENSP00000239123	HIT000029680	Aspartate aminotransferase, cytoplasmic"	18	742	0	742
IPI00219465.4	IPI00219465.4	47876	P20062		NP_000346	ENSP00000215838	HIT000030197	Transcobalamin II precursor	7	240	0	240
IPI00219525.9	IPI00219525.9	53488	P52209	Q4VXH6	NP_002622	ENSP00000270776	HIT000029558	6-phosphogluconate dehydrogenase, decarboxylating"	13	580	0	580
IPI00219575.5	IPI00219575.5	53155	Q13867		NP_000377	ENSP00000261714	HIT000031645	Bleomycin hydrolase	2	72	0	72
IPI00220525.1	IPI00027843.1	46026	P22891-1	Q5JVF6	NP_003882	ENSP00000246512		Splice Isoform 1 of Vitamin K-dependent protein Z precursor	4	165	0	165
IPI00220525.1	IPI00216065.1	48391	P22891-2	Q5JVF5		ENSP00000344458		Splice Isoform 2 of Vitamin K-dependent protein Z precursor	4	165	0	165
IPI00220525.1	IPI00220525.1	21253	O95998-2	Q9UNH2	NP_766630	ENSP00000338723;ENSP00000352247	HIT000052847;HIT000023085	Splice Isoform A of Interleukin-18-binding protein precursor	4	165	0	165
IPI00221224.4	IPI00221224.4	109711	P15144	Q8IVL7;Q71E46;Q6GT90;Q9UCE0;Q59E93	NP_001141	ENSP00000300060		Aminopeptidase N	3	80	0	80
IPI00221384.1	IPI00387115.1	11882	P01620					Ig kappa chain V-III region SIE	5	225	0	225
IPI00221384.1	IPI00387118.1	11853	P01623					Ig kappa chain V-III region WOL	5	225	0	225
IPI00240345.3	IPI00240345.3	52857	Q86T13	Q695G9	NP_778230	ENSP00000353013	HIT000041315	C-type lectin domain family 14 member A precursor	5	226	0	226
IPI00242956.2	IPI00025110.4	68711		Q96KJ5;Q14859;Q4VQD5;Q96GR6	NP_005814		HIT000034246	Pre-pro-megakaryocyte potentiating factor precursor	7	323	0	323
IPI00242956.2	IPI00242956.2	596522		O95784;Q9Y6R7	NP_003881	ENSP00000221347		Fc fragment of IgG binding protein	7	323	0	323
IPI00242956.2	IPI00384283.1	44240		Q9UK57				Mesothelin/megakaryocyte potentiating factor	7	323	0	323
IPI00242956.2	IPI00645972.1	68582		Q9BTR2;Q9UCB2			HIT000031568	Megakaryocyte potentiating factor	7	323	0	323
IPI00288947.3	IPI00158145.4	33020			NP_067073	ENSP00000301219		Leukocyte immunogLobuLin-Like receptor subfamiLy A member 5 isoform 1	3	99	0	99
IPI00288947.3	IPI00288947.3	42400	P50148	Q6NT27	NP_002063	ENSP00000286548		Guanine nucleotide binding protein (G protein), q polypeptide"	3	99	0	99
IPI00288947.3	IPI00375191.3	31803			NP_871714	ENSP00000302948		Leukocyte immunogLobuLin-Like receptor subfamiLy A member 5 isoform 2	3	99	0	99
IPI00288947.3	IPI00375192.1	28234			NP_871715			Leukocyte immunogLobuLin-Like receptor subfamiLy A member 5 isoform 4	3	99	0	99
IPI00288947.3	IPI00376865.1	29451			NP_870994			Leukocyte immunogLobuLin-Like receptor subfamiLy A member 5 isoform 3	3	99	0	99
IPI00289204.3	IPI00289204.3	51588	Q9BZR6		NP_075380	ENSP00000043402	HIT000029179;HIT000035453;HIT000011216	Reticulon-4 receptor precursor	3	95	0	95
IPI00290856.3	IPI00290856.3	35731		Q9Y5Y7;Q8TC18;Q9UNF4	NP_006682	ENSP00000256178	HIT000040152	Extracellular link domain containing 1	5	183	0	183
IPI00290928.2	IPI00290928.2	44364	Q14344		NP_006563	ENSP00000239138	HIT000051796	Guanine nucleotide-binding protein, alpha-13 subunit"	2	74	0	74
IPI00291136.3	IPI00291136.3	109621	P12109	Q9BSA8;Q8TBN2;Q7Z645	NP_001839	ENSP00000355180;ENSP00000322014	HIT000053797	Collagen alpha 1(VI) chain precursor	6	163	0	163
IPI00291262.3	IPI00291262.3	53031	P10909	Q8IWM0;Q8IWL5	NP_976084		HIT000034978;HIT000018266;HIT000038667	Clusterin precursor	15	645	0	645
IPI00291866.5	IPI00291866.5	55347	P05155	Q547W3;Q59EI5	NP_000053;NP_001027466	ENSP00000278407	HIT000035189	Plasma protease C1 inhibitor precursor	13	509	0	509
IPI00291867.3	IPI00032328.1	72984	P01042-1			ENSP00000265023		Splice Isoform HMW of Kininogen-1 precursor	15	724	0	724
[truncated: 135 more rows]

## Sheet: Pooled 7
Anchor protein	Accession number	Mass [Da]	SwissProt	TrEMBL	REFSEQ	ENSEMBL	H-INV	Name	# of unique peptides	MS2 protein score	MS3 protein score	MS2+3 protein score
[truncated: 378 more rows]

[truncated: 7 more sheets: Pooled 8, Pooled 9, Pooled 10, Single insolution 1, Single insolution 2, Single ingel 1, Single ingel 2]
