# Supplementary material for: The human urinary proteome contains more than 1500 proteins, including a large proportion of membrane proteins
Source: Genome Biol. 2006 Sep 1;7(9):R80. doi: 10.1186/gb-2006-7-9-r80 (PMC1794545; doi:10.1186/gb-2006-7-9-r80)
Supplement: Additional data file 2 — An Excel file containing a list of the identified peptides in each experiment. The spreadsheet consists of 14 worksheets containing respective peptides. [file gb-2006-7-9-r80-S2.xls]

## Sheet: Single ingel 1
Accession number	Sequence	MS2 score	MS3 precursor sequence	MS3 score	MS2+3 score	Charge	Peptide delta score	Delta mass [ppm]
IPI00024292.1	ADGGEMTVIR	90	y5	25.3428	115.343	2	82.8	0.194947
IPI00024292.1	ANKYDGSGQIAMTTNLLSQPR	35		0	35	3	35	1.38621
IPI00024292.1	CAAEGSSPLLLLPDNVR	61	y6	46.7694	107.769	2	60.7	1.39905
IPI00024292.1	CAPGYLREPDGK	36	P y++10	134.079	170.079	2	36.4	1.22714
IPI00024292.1	CDCAFGTLQSDGK	60	y8	38.4779	98.4779	2	59.8	1.8083
IPI00024292.1	CGASSFTCSNGR	70	y6	33.7591	103.759	2	70.5	2.67561
IPI00024292.1	CGSGHCIPADWR	27	P y5	25.3428	52.3428	3	26.9	0.180515
IPI00024292.1	CHNSNICIPR	40		0	40	2	37.1	0.163104
IPI00024292.1	CIGVTNR	28	y5	6.18951	34.1895	2	0.7	0.535822
IPI00024292.1	CSCDTGYMLESDGR	81	y6	46.7694	127.769	2	81.5	0.534988
IPI00024292.1	CTFGFQLDTDER	67	y7	30.3898	97.3898	2	65.8	0.427215
IPI00024292.1	DCSDGSDELALCPQR	75	y4	29.4598	104.46	2	74.8	2.6277
IPI00024292.1	DDQPFLITVR	46	P y7	69.755	115.755	2	27.8	1.03068
IPI00024292.1	DIGLSVVYYTVR	48	y6	12.845	60.845	2	47.5	0.454915
IPI00024292.1	DLLIGDIHGR	54	y6	33.7591	87.7591	2	54.4	0.305871
IPI00024292.1	DNDCGDMSDEKDCPTQPFR	77	y++15	128.578	205.578	3	77.2	0.177772
IPI00024292.1	DNINWLR	41	y4	62.2928	103.293	2	34.9	1.38231
IPI00024292.1	DNNGGCEQVCVLSHR	64	y6	22.3874	86.3874	2	63.8	0.0719459
IPI00024292.1	DNVPNLR	26	y6	22.3874	48.3874	1	18.2	0.194214
IPI00024292.1	DVTIFDK	30	y3	20.5319	50.5319	1	14.1	0.91625
IPI00024292.1	DVTIFDKQVQPR	38		0	38	2	37.6	0.295552
IPI00024292.1	EILAANR	32	y3	36.0949	68.0949	2	16.2	0.63572
IPI00024292.1	EPENTEPPTVIR	25		0	25	2	25.2	1.53149
IPI00024292.1	ETIINHR	35	y4	16.907	51.907	2	19.7	0.591294
IPI00024292.1	FDYIETVTYDGIQR	81	y4	16.907	97.907	2	79.1	0.360059
IPI00024292.1	FTETNPQVYYQASLRPYGVTVYHSLR	27		0	27	4	24.4	0.177587
IPI00024292.1	GFSLELSDHSETMVPVAGQGR	32	P y7	55.2834	87.2834	3	29.6	2.14038
IPI00024292.1	GFTCECPDDFR	42	P y5	38.1758	80.1758	2	41.6	0.141398
IPI00024292.1	GINTVVK	28	y5	69.7594	97.7594	2	15.3	1.32257
IPI00024292.1	GLALDPR	28		0	28	2	3	0.655413
IPI00024292.1	HCIVDNGER	36	y7	20.1096	56.1096	2	33.7	1.38609
IPI00024292.1	HIVVDPK	36	b5	38.1758	74.1758	1	28.7	0.724855
IPI00024292.1	HIYWSDVK	39	y6	95.6577	134.658	2	37	1.63123
IPI00024292.1	HLCHCEEGYILER	60	y9	24.4566	84.4566	2	60.4	0.926973
IPI00024292.1	IASANMDGTSVK	63	y10	14.9116	77.9116	2	52.9	1.55501
IPI00024292.1	IDMVNLDGSYR	74	y7	30.3898	104.39	2	67.6	1.14645
IPI00024292.1	IEHSTFDGLDR	38		0	38	2	36.2	2.20933
IPI00024292.1	IESAWMNGEDR	50	y6	33.7591	83.7591	2	50.3	2.15379
IPI00024292.1	IFQASKEPENTEPPTVIR	34	y++15	118.121	152.121	3	34.2	2.62725
IPI00024292.1	IFWPCGLTIDYPNR	40	y++12	142.762	182.762	2	35.2	0.683795
IPI00024292.1	IFWSDATQGK	55	y8	50.5191	105.519	2	50	0.203368
IPI00024292.1	ILVESQNR	46	y6	46.7694	92.7694	2	26.8	0.456886
IPI00024292.1	INGENSEVIR	98		0	98	2	27.3	1.19763
IPI00024292.1	IRINGENSEVIR	46	y8	38.4779	84.4779	2	3.7	1.64465
IPI00024292.1	IYLVETK	32	y5	69.7594	101.759	2	18.5	0.293822
IPI00024292.1	KADGGEMTVIR	87	y9	35.4443	122.444	2	79.3	1.635
IPI00024292.1	KHCIVDNGER	28	y++9	113.911	141.911	2	27.8	0.851703
IPI00024292.1	KIFQASKEPENTEPPTVIR	34	P y6	33.7591	67.7591	3	24.4	1.62022
IPI00024292.1	LASNHLTCEGD	32	b7	5.13775	37.1378	2	32.4	1.49269
IPI00024292.1	LCNHLDDCLDNSDEK	36	y6	33.7591	69.7591	3	36.3	1.43267
IPI00024292.1	LDGLFVSDLNGGHR	46	y++10	121.971	167.971	3	45.4	1.33782
IPI00024292.1	LGWPAGVTLDMISK	71	P y11	57.5898	128.59	2	60.5	0.922622
IPI00024292.1	LYWAVTGR	47	y6	33.7591	80.7591	2	46.6	0.0357983
IPI00024292.1	LYWSDQGTDSGVPAK	89	P y3	36.0949	125.095	2	80.6	0.718501
IPI00024292.1	NLYSTNPR	29	y6	46.7694	75.7694	2	28.6	0.589958
IPI00024292.1	NNLVQEVDLK	57	y7	69.755	126.755	2	34.8	0.109497
IPI00024292.1	QKIDGTGR	34	y4	7.08433	41.0843	2	7	0.317083
IPI00024292.1	QNSNIEPYLIFSNR	71	P y8	61.1886	132.189	2	70.7	0.509241
IPI00024292.1	QPNSVNPCAFSR	65	y7	55.2834	120.283	2	65.4	2.14888
IPI00024292.1	QPYATNPCK	25	P y3	55.9176	80.9176	2	24.9	0.299582
IPI00024292.1	QVIASDLIIR	83	y8	63.7413	146.741	2	68.4	2.35708
IPI00024292.1	RQVIASDLIIR	55	b7	5.13775	60.1378	2	44.7	0.935253
IPI00024292.1	RTVVQYLNNPR	40		0	40	2	38.6	2.34017
IPI00024292.1	SLHLDPENHSPPFQTINVER	36	P y++15	130.954	166.954	3	31	0.915929
IPI00024292.1	STLTGVDR	39	y5	38.1758	77.1758	2	31.2	0.386837
IPI00024292.1	TCEDIDECDILGSCSQHCYNMR	54	y++17	179.981	233.981	3	53.8	1.56412
IPI00024292.1	TCVDIDECTEMPFVCSQK	53	P y7	55.2834	108.283	2	53.4	0.721468
IPI00024292.1	TDNDGLGFR	65	y3	36.0949	101.095	2	50.3	1.76058
IPI00024292.1	TNKETIINHR	53	y6	12.845	65.845	2	51.6	1.58184
IPI00024292.1	TQSIEVLTLHGDIR	96	b12	18.6197	114.62	2	95.7	0.455755
IPI00024292.1	TVIVQDK	31	y4	62.2928	93.2928	1	15.3	2.19785
IPI00024292.1	TVLVSEGIVTPR	61	y3	8.49066	69.4907	2	47.4	0.81573
IPI00024292.1	TVMSLDYDSVSDR	80	y8	50.5191	130.519	2	79.5	1.15201
IPI00024292.1	TVVQYLNNPR	68		0	68	2	17.9	0.766896
IPI00024292.1	VCDGILDCPGR	71	y6	33.7591	104.759	2	68.4	0.393165
IPI00024292.1	VCGCPYGMR	34	y7	11.5362	45.5362	2	34.5	0.185014
IPI00024292.1	VFWTDTVQNK	60	y8	63.7413	123.741	2	54.6	1.15967
IPI00024292.1	VNRIDMVNLDGSYR	59	b10	14.383	73.383	2	57.5	2.20749
IPI00024292.1	VTASESLLLLVASQNK	68	y4	29.4598	97.4598	2	67.7	0.176588
IPI00024292.1	VTLITENLGHPR	67	y8	50.5191	117.519	2	66.7	0.874026
IPI00024292.1	VTVDMPR	30	y3	20.5319	50.5319	1	27	1.14225
IPI00024292.1	VYWVDSR	32	y5	14.5509	46.5509	2	19	1.43452
IPI00024292.1	WLISTDLDQPAAIAVNPK	82	P y9	35.4443	117.444	2	76.3	0.655588
IPI00024292.1	YDGSGQIAMTTNLLSQPR	92	y11	13.0018	105.002	2	85.5	0.189149
IPI00024292.1	YVMQPDGIAVDWVGR	75	P y11	46.798	121.798	2	74.1	0.217712
IPI00160130.2	ALLATGCGNVAPGPVITPSNTFTAVFQSQEAPAQGFSASFVSR	38	b11 P	8.64273	46.6427	4	0.6	2.7502
IPI00160130.2	AVYQVACGDELTGEGVIR	79	y11	28.7057	107.706	2	77.2	1.1087
IPI00160130.2	CLYDYVK	37	y5	69.7594	106.759	2	31	0.925055
IPI00160130.2	CSWTAITHK	46	y6	22.3874	68.3874	2	46.2	1.15469
IPI00160130.2	DGDNNLAQQLAVLCGR	75	y4	29.4598	104.46	2	16.8	2.44605
IPI00160130.2	DGETLLGK	43	y5	89.0022	132.002	2	26.1	0.298279
IPI00160130.2	DGPLYQDPLLGK	45	P y++10	150.891	195.891	2	39.2	2.02659
IPI00160130.2	DGVDSDAPILSK	60	y9	86.4714	146.471	2	52	0.787114
IPI00160130.2	ECIWYIR	37	y3	36.0949	73.0949	2	13.8	1.22209
IPI00160130.2	EQLANPIVSSGNSLFLR	91	y9	16.7611	107.761	2	83.7	0.372916
IPI00160130.2	FCGTSLPSSQWSSGEVMYLR	57	y9	4.51151	61.5115	2	57.4	1.8651
IPI00160130.2	FESSMEECGGDLQGSIGTFTSPNYPNPNPHGR	104	P y8	27.6861	131.686	3	103.7	0.168575
IPI00160130.2	FHADYAR	34	y3	36.0949	70.0949	1	31.4	0.778135
IPI00160130.2	FISDGSGSGTGFQATFMK	124	y10	14.383	138.383	2	123.7	1.20679
IPI00160130.2	FKIDASVEK	32	y7	69.755	101.755	2	7.2	0.651134
IPI00160130.2	FKSDQIDTR	43	y7	55.2834	98.2834	2	13.1	0.139208
IPI00160130.2	FKSDSVTSDR	61	y8	27.6861	88.6861	2	29.7	0.62544
IPI00160130.2	FKTDLSINGR	46	y8	38.4779	84.4779	2	26.7	0.25998
IPI00160130.2	FQGLQQTVDKK	44	y9	24.4566	68.4566	2	26.5	0.0451765
IPI00160130.2	FQSGPSR	28	y5	6.18951	34.1895	2	18.6	1.07314
IPI00160130.2	FRSDNSPTHVGFK	53		0	53	3	45.5	0.0461256
IPI00160130.2	FTSDSSVTR	44	y7	42.1508	86.1508	2	39.9	1.08908
IPI00160130.2	FVTDGSVTASGFR	99	y6	5.57499	104.575	2	95.3	0.268171
IPI00160130.2	GIITSPK	35		0	35	1	28.2	1.15273
IPI00160130.2	GNLVFLTGSAQNIEFR	86	y10	21.9013	107.901	2	79.3	0.175106
IPI00160130.2	GYEIIWTSSPSGCGGTLYGDR	84	P y12	26.1894	110.189	2	83.6	0.74597
IPI00160130.2	HLEISFDNNFLIPSGDGQCQNSFVK	30	P y++13	93.6154	123.615	3	25.2	1.78712
IPI00160130.2	IAQLCTQR	49		0	49	2	48.8	0.991997
IPI00160130.2	IFGNDNIVGTHGK	92	y6	22.3874	114.387	2	86.5	1.90543
IPI00160130.2	ILEMDIEEIQNCYYDK	82	y7	30.3898	112.39	2	79.3	0.584634
IPI00160130.2	ILEMDIEEIQNCYYDKLR	31	y++16	134.473	165.473	3	27.7	2.44217
IPI00160130.2	IQLQFEDR	50	y6	33.7591	83.7591	2	34.7	0.547473
IPI00160130.2	ITAPEGRR	27		0	27	2	14.2	1.11559
IPI00160130.2	ITFTFFR	43	y5	25.3428	68.3428	2	42.8	0.817578
IPI00160130.2	ITLMFNNLR	45	y5	38.1758	83.1758	2	44.8	0.183205
IPI00160130.2	IYDGPSIHAR	71	y8	38.4779	109.478	2	61.3	0.965309
IPI00160130.2	KFQGLQQTVDK	61	y8	27.6861	88.6861	2	46.6	0.260229
IPI00160130.2	KFQGLQQTVDKK	48	b10	22.6931	70.6931	2	33.5	0.490286
IPI00160130.2	LATHPSCNNEHVIVFNGIR	33	P y++15	71.8246	104.825	3	18.5	1.20165
IPI00160130.2	LESMDNCPHEFLQVYDGDSSSAFQLGR	95	y11	13.4315	108.431	3	94.9	1.01011
IPI00160130.2	LQVLLLTDGVGR	83		0	83	2	78.7	1.18667
IPI00160130.2	LRTDEGQQGR	63	b4	16.907	79.907	2	40.8	0.223507
IPI00160130.2	MSFTYQIADCNR	77	y5	25.3428	102.343	2	76.9	1.11555
IPI00160130.2	NDFLEVR	35	y5	52.947	87.947	2	23.1	1.22289
IPI00160130.2	NGGSPESPIIGQYCGNSNPR	76	P y++16	191.99	267.99	2	29.8	2.18885
IPI00160130.2	NKEDIIELK	51	y7	85.5983	136.598	2	33.7	1.07888
IPI00160130.2	QACGGHILTSSFDTVSSPR	94	y4	44.5113	138.511	3	91.7	1.38375
IPI00160130.2	SAVTGSCVNDGVHIIR	94	y6	46.7694	140.769	2	92.3	1.72115
IPI00160130.2	SCGGYLHADR	59	y8	50.5191	109.519	2	53.1	1.5516
IPI00160130.2	SDNSPTHVGFK	44	P y7	69.755	113.755	2	43.8	1.23624
IPI00160130.2	SINLQQPR	42	y6	77.5959	119.596	2	27.7	1.11088
IPI00160130.2	SITNSVWIR	52	y7	5.13775	57.1378	2	40.3	0.491921
IPI00160130.2	SNSPQLEK	34	y6	46.7694	80.7694	2	21.4	1.31892
IPI00160130.2	SNTDCSWVIR	60		0	60	2	55.5	0.149043
IPI00160130.2	SPDVGYVHDVNCFWVIK	39	y++13	190.185	229.185	3	39.1	0.030388
IPI00160130.2	SPENPMQVSSTGNELAIR	85	y10	41.8463	126.846	2	80.4	1.20325
IPI00160130.2	SPFFPNVYPGER	41	P y8	63.7413	104.741	2	40.7	1.14511
IPI00160130.2	SPHWPQNFPENSR	44	y++11	171.017	215.017	2	43.7	1.64184
IPI00160130.2	SSGDSMFIK	69	y7	69.755	138.755	2	60.3	1.30844
IPI00160130.2	SSNNSMLLVFK	46	y3	55.9176	101.918	2	38	0.513764
IPI00160130.2	SSSTENHGFMAK	64	y++10	40.4746	104.475	2	60.2	0.0536799
IPI00160130.2	STGEYMFIR	47	y7	69.755	116.755	2	47	0.996445
IPI00160130.2	TCAYDSLVIR	55	y8	38.4779	93.4779	2	45.4	0.360921
IPI00160130.2	TDLSINGR	44	y5	25.3428	69.3428	2	36.8	1.40291
IPI00160130.2	TGDAPVFLFSPGWPDSYSNR	44	P y10	40.4746	84.4746	2	43	2.63564
IPI00160130.2	VEHIGFHAK	31		0	31	2	23.4	0.911454
IPI00160130.2	VGDADGPLMWR	77	y6	12.845	89.845	2	67	0.420012
IPI00160130.2	VIFFTDGSR	45		0	45	2	45.3	0.150018
IPI00160130.2	VIHLTFNTFALEAASTR	37		0	37	3	37	1.64018
IPI00160130.2	VPGQSGVVESIGHPTLPYR	82		0	82	3	81.5	1.30026
IPI00160130.2	VWAGTEEVDK	47	y8	63.7413	110.741	2	38.2	0.144903
IPI00160130.2	WETQQPECGGILTGPYGSIK	47	y9	16.7611	63.7611	2	46.8	1.93496
IPI00160130.2	YCGNTIPDSIDTSSNTAVVR	92	y10	14.9116	106.912	2	91.9	1.01086
IPI00160130.2	YCGTDMPHPITSFSSALTLR	53	y++18	163.84	216.84	3	52.5	0.409605
IPI00160130.2	YCGTLLPNPVFSQNNELYLR	59	y9	4.44057	63.4406	2	59.3	1.14564
IPI00160130.2	YCGVDLPPPGSTTSSK	47	P y10	80.542	127.542	2	47	1.05328
IPI00160130.2	YSIAQCGGR	44	y6	22.3874	66.3874	2	43.4	0.243364
IPI00022434.2	AACLLPK	46	y5	89.0022	135.002	2	42	1.19129
IPI00022434.2	AAFTECCQAADK	74	y7	55.2834	129.283	2	73.8	0.886364
IPI00022434.2	AAFTECCQAADKAACLLPK	68		0	68	3	68.2	1.77532
IPI00022434.2	ADDKETCFAEEGK	44	y++11	138.184	182.184	2	43.8	0.182189
IPI00022434.2	ADDKETCFAEEGKK	60		0	60	3	53.8	0.538184
IPI00022434.2	AEFAEVSK	45	y6	115.992	160.992	2	37.5	0.641444
IPI00022434.2	AEFAEVSKLVTDLTK	90	y9	69.5729	159.573	2	87.9	0.562019
IPI00022434.2	AFKAWAVAR	48	y6	33.7591	81.7591	2	48.2	1.13131
IPI00022434.2	ALVLIAFAQYLQQCPFEDHVK	41	y++12	43.0433	84.0433	4	33.4	0.226526
IPI00022434.2	ATKEQLK	42		0	42	2	14.4	0.191099
IPI00022434.2	AVMDDFAAFVEK	73	y10	75.5127	148.513	2	72.7	1.66815
IPI00022434.2	CASLQKFGER	57	y4	29.4598	86.4598	2	0	1.07004
IPI00022434.2	CCAAADPHECYAK	67	P y7	85.5983	152.598	2	67.3	0.251415
IPI00022434.2	CCKHPEAK	25		0	25	2	18.2	1.18257
IPI00022434.2	CCTESLVNR	63		0	63	2	62.8	0.364544
IPI00022434.2	DAHKSEVAHR	45	y++8	63.7413	108.741	3	43.4	0.856989
IPI00022434.2	DDNPNLPR	43	P y5	89.0022	132.002	2	40.9	0.0494978
IPI00022434.2	DLGEENFK	40	y7	55.2834	95.2834	1	27.9	1.39399
IPI00022434.2	DVFLGMFLYEYAR	59	y9	8.94849	67.9485	2	58.4	0.945033
IPI00022434.2	ECCEKPLLEK	44	P y5	89.0022	133.002	2	36.7	0.801607
IPI00022434.2	EFNAETFTFHADICTLSEK	47	y++14	182.505	229.505	3	46.9	1.04954
IPI00022434.2	EFNAETFTFHADICTLSEKER	65	y++16	163.494	228.494	3	65.2	1.17271
IPI00022434.2	ETYGEMADCCAK	53	y7	69.755	122.755	2	53.2	2.30756
IPI00022434.2	FKDLGEENFK	46	y8	63.7413	109.741	2	26	1.92602
IPI00022434.2	FPKAEFAEVSK	55		0	55	2	45.6	0.0346185
IPI00022434.2	FQNALLVR	63		0	63	2	17.5	0.14607
IPI00022434.2	HPDYSVVLLLR	65	y8	18.2774	83.2774	2	65.4	2.56515
IPI00022434.2	HPYFYAPELLFFAK	47	P y++8	195.712	242.712	3	37.3	1.39257
IPI00022434.2	HPYFYAPELLFFAKR	62	y++12	142.762	204.762	3	61.7	1.18311
IPI00022434.2	KQTALVELVK	62		0	62	2	29.6	1.42214
IPI00022434.2	KVPQVSTPTLVEVSR	103	P y8	78.1234	181.123	2	103.1	2.2715
IPI00022434.2	KYLYEIAR	37	y6	46.7694	83.7694	2	35.9	1.25081
IPI00022434.2	LAKTYETTLEK	39	y++9	83.3751	122.375	2	29.4	2.16951
IPI00022434.2	LCTVATLR	51	y6	5.57499	56.575	2	36.9	0.227495
IPI00022434.2	LDELRDEGK	43	b6	33.7591	76.7591	2	33.2	1.10604
IPI00022434.2	LDELRDEGKASSAK	47	y++13	62.297	109.297	3	44.3	0.745599
IPI00022434.2	LKECCEKPLLEK	54	P y5	89.0022	143.002	2	47	1.51918
IPI00022434.2	LSQRFPK	32		0	32	2	24.4	1.01264
IPI00022434.2	LVNEVTEFAK	69		0	69	2	65	1.12573
IPI00022434.2	LVNEVTEFAKTCVADESAENCDK	65	y++18	43.5136	108.514	3	64.5	2.32819
IPI00022434.2	LVRPEVDVMCTAFHDNEETFLK	46	b7	42.1508	88.1508	3	46.3	0.947073
IPI00022434.2	LVRPEVDVMCTAFHDNEETFLKK	52	y++15	172.36	224.36	4	52.3	0.967937
IPI00022434.2	LVTDLTK	41	y5	69.7594	110.759	2	31.6	0.090578
IPI00022434.2	MPCAEDYLSVVLNQLCVLHEK	60	y++18	43.5136	103.514	3	56	1.34495
IPI00022434.2	NECFLQHKDDNPNLPR	62	y6	61.3634	123.363	3	62.4	0.764454
IPI00022434.2	NLGKVGSK	38	b5	89.0022	127.002	1	33	1.29885
IPI00022434.2	PCFSALEVDETYVPK	69	y9	44.9008	113.901	2	69	2.32903
IPI00022434.2	PHECYAK	24		0	24	2	14.6	0.422352
IPI00022434.2	PLVEEPQNLIK	39	y9	34.1089	73.1089	2	36.3	0.902921
IPI00022434.2	QEPERNECFLQHK	27		0	27	2	16.3	0.0475579
IPI00022434.2	QEPERNECFLQHKDDNPNLPR	55	y6	61.3634	116.363	3	54.8	0.86425
IPI00022434.2	QNCELFEQLGEYK	79	y8	78.1234	157.123	2	78.7	2.00427
IPI00022434.2	QNCELFEQLGEYKFQNALLVR	57	y++16	111.873	168.873	3	56.6	1.02867
IPI00022434.2	QTALVELVK	45	y5	89.0022	134.002	2	27.2	0.784336
IPI00022434.2	RHPDYSVVLLLR	66	y4	44.5113	110.511	3	66	1.38183
IPI00022434.2	RHPYFYAPELLFFAK	50		0	50	2	50.4	1.58179
IPI00022434.2	RMPCAEDYLSVVLNQLCVLHEK	52	y9	69.5729	121.573	3	51.9	1.80617
IPI00022434.2	RPCFSALEVDETYVPK	82		0	82	3	69.4	0.394104
IPI00022434.2	SHCIAEVENDEMPADLPSLAADFVESK	82	P y11	126.361	208.361	3	79.2	2.14711
IPI00022434.2	SLHTLFGDK	39		0	39	1	31.8	1.43847
IPI00022434.2	SLHTLFGDKLCTVATLR	71	y9	24.4566	95.4566	2	71.3	1.4487
IPI00022434.2	TCVADESAENCDK	97	y10	51.2664	148.266	2	97.2	1.48268
IPI00022434.2	TPVSDRVTK	27	y6	33.7591	60.7591	2	20.7	1.16744
IPI00022434.2	TYETTLEK	30	y6	46.7694	76.7694	2	30.1	0.168037
IPI00022434.2	VFDEFKPLVEEPQNLIK	57	P y11	69.1734	126.173	2	57.5	0.953813
IPI00022434.2	VHTECCHGDLLECADDR	59	y8	27.6861	86.6861	2	58.7	2.11385
IPI00022434.2	VHTECCHGDLLECADDRADLAK	29	y++20	31.9825	60.9825	3	29.3	1.2493
IPI00022434.2	VPQVSTPTLVEVSR	91	P y8	93.6864	184.686	2	82.5	1.94031
IPI00022434.2	VTKCCTESLVNR	84	y9	34.1089	118.109	2	78	1.70564
IPI00022434.2	YICENQDSISSK	71	y++10	155.943	226.943	2	52.6	0.457135
IPI00022434.2	YKAAFTECCQAADK	53	y9	44.9008	97.9008	2	52.7	0.16493
IPI00022434.2	YLYEIAR	36	y5	52.947	88.947	2	32.7	0.778244
IPI00000073.1	ADLDGVGVK	56	y6	22.3874	78.3874	2	33.2	0.555305
IPI00000073.1	ADLDGVGVKALLETSEK	85	y++15	161.034	246.034	2	84.9	0.65386
IPI00000073.1	AEDDTWEPEQK	64	P y4	29.4598	93.4598	2	63.7	0.132436
IPI00000073.1	ALLETSEK	40	y6	61.3634	101.363	2	26.4	0.0935512
IPI00000073.1	ANMDGSQR	59	y5	14.5509	73.5509	2	59.4	0.0163751
IPI00000073.1	CHQLVSCPR	43	y4	29.4598	72.4598	2	43.1	1.0975
IPI00000073.1	CISEGEDATCQCLK	94	y10	30.6519	124.652	2	91.4	1.62076
IPI00000073.1	EDDHHYSVR	27	y4	7.08433	34.0843	2	26.7	1.32723
IPI00000073.1	EGSNSLICSCDYDGGSVHISK	62	y8	38.4779	100.478	2	61.8	1.71724
IPI00000073.1	ENISQPR	31		0	31	1	10.5	0.384526
IPI00000073.1	FIFWSSEVAGSLYR	92	y5	38.1758	130.176	2	91.7	1.29153
IPI00000073.1	GFAGDGK	33	y5	89.0022	122.002	1	12.5	0.997529
IPI00000073.1	GIAVHPMAK	39		0	39	2	38.8	0.474408
IPI00000073.1	GIAVHPMAKR	34	P y5	52.947	86.947	2	25.5	0.115304
IPI00000073.1	HPTQHNLFAMSLFGDR	44		0	44	3	44.2	2.60455
IPI00000073.1	HTGKDMVR	32		0	32	2	32.1	1.16296
IPI00000073.1	IESSSLQGLGR	87		0	87	2	68	0.830764
IPI00000073.1	IFYSTWK	26	y5	25.3428	51.3428	2	25.4	0.0101534
IPI00000073.1	IITKENISQPR	58	y7	42.1508	100.151	2	56.9	0.339758
IPI00000073.1	INLHSSFVPLGELK	58	P y6	61.3634	119.363	2	49.8	1.44552
IPI00000073.1	ITAVSLDVLDK	44	y7	69.755	113.755	2	34	0.51878
IPI00000073.1	ITAVSLDVLDKR	83		0	83	2	82.6	0.469198
IPI00000073.1	IYFAHTALK	40	y7	55.2834	95.2834	2	32.1	1.27315
IPI00000073.1	IYWVDLER	41	y6	77.5959	118.596	2	25.6	0.690131
IPI00000073.1	KYCEDVNECAFWNHGCTLGCK	46	y++20	31.9825	77.9825	3	46.3	1.1169
IPI00000073.1	LCSDIDECEMGVPVCPPASSK	38	P y6	61.3634	99.3634	2	38.3	2.8668
IPI00000073.1	LFWIQYNR	39	y6	46.7694	85.7694	2	33.1	0.191477
IPI00000073.1	LFWTDTGINPR	60	y++9	46.614	106.614	2	52	1.65566
IPI00000073.1	LGTAWCSCR	48		0	48	2	48.3	0.289342
IPI00000073.1	LIEEGVDVPEGLAVDWIGR	76	P y11	69.1734	145.173	2	73.5	1.34018
IPI00000073.1	LQGSMLK	25	y5	14.5509	39.5509	2	1.4	0.0892673
IPI00000073.1	LQGSMLKPSSLVVVHPLAK	54	y++17	108.078	162.078	3	54.3	2.3595
IPI00000073.1	LYWCDAK	31	y5	69.7594	100.759	2	30.9	0.227301
IPI00000073.1	MKTIWIANK	38	y7	102.922	140.922	2	28.7	0.0917124
IPI00000073.1	NQVTPLDILSK	49	y8	50.5191	99.5191	2	48.6	2.86677
IPI00000073.1	PGADPCLYQNGGCEHICK	51	P y++14	54.2073	105.207	3	10.2	1.15442
IPI00000073.1	PSSLVVVHPLAK	75	y7	69.755	144.755	2	74.6	1.608
IPI00000073.1	QSVIEMANLDGSK	85	y9	46.614	131.614	2	84.9	1.02004
IPI00000073.1	QSVIEMANLDGSKR	84	y4	16.907	100.907	2	84.5	1.72806
IPI00000073.1	RCHQLVSCPR	41	y8	38.4779	79.4779	2	41.3	0.463901
IPI00000073.1	RIYWVDLER	27	b6	22.3874	49.3874	2	15.7	0.361085
IPI00000073.1	RLFWTDTGINPR	52	y6	77.5959	129.596	2	45.4	1.66213
IPI00000073.1	RLGTAWCSCR	28		0	28	2	27.6	0.0864633
IPI00000073.1	SCAASGPQPFLLFANSQDIR	76		0	76	2	20.3	2.17262
IPI00000073.1	SDLNGKR	44	y3	20.5319	64.5319	2	21.9	0.81045
IPI00000073.1	TCLALDGHQLLAGGEVDLK	81	b12	4.2549	85.2549	2	71.9	0.510482
IPI00000073.1	TIWIANK	31	y5	111.835	142.835	2	30.5	0.363381
IPI00000073.1	TIWIANKHTGK	26	y++9	101.822	127.822	2	26.1	0.920992
IPI00000073.1	VVHPLAQPK	33	P y6	61.3634	94.3634	2	33.1	0.618027
IPI00000073.1	YACNCVVGYIGER	83	y6	5.57499	88.575	2	83	1.08049
IPI00000073.1	YCEDVNECAFWNHGCTLGCK	70	y++18	161.385	231.385	3	70.2	2.29933
IPI00000073.1	YPANVAVDPVER	63	y7	42.1508	105.151	2	56.4	1.60398
IPI00022463.1	ADRDQYELLCLDNTR	63	y++13	106.252	169.252	2	62.2	2.65093
IPI00022463.1	APNHAVVTR	54	y5	52.947	106.947	2	39.3	0.895251
IPI00022463.1	APNHAVVTRK	29	y4	16.907	45.907	3	28.7	0.888053
IPI00022463.1	ASYLDCIR	42	y4	29.4598	71.4598	2	35.9	0.822847
IPI00022463.1	AVGNLRK	43	y5	14.5509	57.5509	2	28.9	0.414516
IPI00022463.1	CDEWSVNSVGK	65	y7	20.1096	85.1096	2	62.3	0.634069
IPI00022463.1	CLKDGAGDVAFVK	65	y10	54.7784	119.778	2	59.8	0.0134714
IPI00022463.1	CLVEKGDVAFVK	65	y7	42.1508	107.151	2	64.9	1.60749
IPI00022463.1	CSTSSLLEACTFR	98	y6	12.845	110.845	2	98.3	0.160763
IPI00022463.1	DCHLAQVPSHTVVAR	42	b4	16.907	58.907	3	41.9	0.676709
IPI00022463.1	DDTVCLAK	38	y6	22.3874	60.3874	2	28.2	0.331078
IPI00022463.1	DGAGDVAFVK	69	y7	55.2834	124.283	2	57	0.481268
IPI00022463.1	DKEACVHK	25	y6	46.7694	71.7694	2	11.3	0.0350387
IPI00022463.1	DLLFRDDTVCLAK	45	y++12	63.8806	108.881	2	37	1.81618
IPI00022463.1	DQYELLCLDNTR	64	y7	42.1508	106.151	2	57.6	1.37572
IPI00022463.1	DSAHGFLK	30		0	30	2	26.4	0.285111
IPI00022463.1	DSGFQMNQLR	57	y5	25.3428	82.3428	2	49.4	0.116501
IPI00022463.1	DYELLCLDGTR	58	y6	22.3874	80.3874	2	55.4	2.35122
IPI00022463.1	EDPQTFYYAVAVVK	69	P y++12	142.762	211.762	2	68.6	0.449098
IPI00022463.1	EFQLFSSPHGK	56	y7	69.755	125.755	2	52.3	0.767353
IPI00022463.1	EGTCPEAPTDECKPVK	40	P y9	98.1463	138.146	2	40.4	1.47701
IPI00022463.1	EGYYGYTGAFR	49	y7	11.5362	60.5362	2	49.2	0.997683
IPI00022463.1	FDEFFSEGCAPGSK	76	y9	46.614	122.614	2	76	0.430997
IPI00022463.1	FDEFFSEGCAPGSKK	39	y++14	141.551	180.551	3	28.8	1.32448
IPI00022463.1	GDVAFVK	45		0	45	2	19.3	0.804714
IPI00022463.1	HQTVPQNTGGK	35	P y7	85.5983	120.598	2	35	1.53426
IPI00022463.1	HSTIFENLANK	59	y9	9.28273	68.2827	2	57.9	2.59316
IPI00022463.1	HSTIFENLANKADR	52	y10	51.2664	103.266	2	43.8	1.13284
IPI00022463.1	IECVSAETTEDCIAK	100	y11	36.8494	136.849	2	100	1.005
IPI00022463.1	KASYLDCIR	47	y7	20.1096	67.1096	2	40	0.63857
IPI00022463.1	KCSTSSLLEACTFR	87	y7	30.3898	117.39	2	86.8	1.83973
IPI00022463.1	KDKEACVHK	33		0	33	2	16.9	0.757995
IPI00022463.1	KDSGFQMNQLR	33		0	33	2	23.3	0.0185709
IPI00022463.1	KPVDEYK	26	P y6	46.7694	72.7694	2	14.4	0.789795
IPI00022463.1	KPVDEYKDCHLAQVPSHTVVAR	35	P y8	27.6861	62.6861	3	35.4	2.27691
IPI00022463.1	KPVEEYANCHLAR	78	y10	51.2664	129.266	2	73.4	2.16428
IPI00022463.1	KSASDLTWDNLK	78	y7	42.1508	120.151	2	73.5	1.00355
IPI00022463.1	KSCHTAVGR	52		0	52	2	14.2	1.46421
IPI00022463.1	LCMGSGLNLCEPNNK	76	P y4	62.2928	138.293	2	75.8	0.831726
IPI00022463.1	LKCDEWSVNSVGK	65	y11	37.9849	102.985	2	59	1.3058
IPI00022463.1	MYLGYEYVTAIR	70	y9	16.0951	86.0951	2	70.1	0.934893
IPI00022463.1	NLNEKDYELLCLDGTR	83	y6	12.845	95.845	2	82.8	2.74603
IPI00022463.1	SCHTAVGR	53		0	53	2	0	0.608269
IPI00022463.1	SDNCEDTPEAGYFAVAVVK	66	b7 P	5.13775	71.1378	2	66.1	2.78185
IPI00022463.1	SDNCEDTPEAGYFAVAVVKK	28	y++16	90.4696	118.47	3	18.6	0.868696
IPI00022463.1	SKEFQLFSSPHGK	50	y8	50.5191	100.519	2	48.3	2.32682
IPI00022463.1	SVIPSDGPSVACVK	66	P y++11	158.614	224.614	2	60.4	1.72976
IPI00022463.1	TAGWNIPMGLLYNK	57	P y8	63.7413	120.741	2	50.1	0.917723
IPI00022463.1	WCALSHHER	38	y7	30.3898	68.3898	2	33.7	0.353182
IPI00022463.1	WCAVSEHEATK	56	y9	56.7399	112.74	2	52.2	0.236919
IPI00022463.1	YLGEEYVK	25	y6	77.5959	102.596	2	4.9	0.0714923
IPI00024284.4	AGFFGDAMK	37	y6	61.3634	98.3634	2	0	0.979838
IPI00024284.4	AHSSAGQQVAR	43	y9	9.64902	52.649	2	43.2	0.467028
IPI00024284.4	ALEVEECR	40	y4	29.4598	69.4598	2	27.5	0.198117
IPI00024284.4	AQAGANTRPCPS	59	b8 P	38.4779	97.4779	2	58.7	1.19895
IPI00024284.4	AQIHGGILR	43	y5	14.5509	57.5509	2	34.8	1.2869
IPI00024284.4	ASYAQQPAESR	62	P y5	89.0022	151.002	2	56.1	1.35995
IPI00024284.4	ATATSCRPCPCPYIDASR	39	y++16	67.7563	106.756	3	38.7	0.734749
IPI00024284.4	AVLHVHGGGGPR	37	y7	30.3898	67.3898	2	36.7	1.57078
IPI00024284.4	AVTLECVSAGEPR	93	y6	22.3874	115.387	2	76.7	0.127079
IPI00024284.4	CSATGSPTPTLEWTGGPGGQLPAK	69	y11	14.383	83.383	2	65.6	0.292011
IPI00024284.4	DFISLGLQDGHLVFR	68	y6	61.3634	129.363	2	65.8	0.591648
IPI00024284.4	EVSEAVVDTLESEYLK	72	y9	69.5729	141.573	2	72.4	1.34356
IPI00024284.4	FSSGITGCVK	48	y5	38.1758	86.1758	1	41.9	0.702309
IPI00024284.4	GPSCQDCDTGYTR	70	y8	50.5191	120.519	2	70	0.824072
IPI00024284.4	GSIQVDGEELVSGR	97	y9	35.4443	132.444	2	96.8	0.735866
IPI00024284.4	GSMGTSGEACR	40	y6	5.57499	45.575	2	39.9	0.97074
IPI00024284.4	GSVYIGGAPDVATLTGGR	127	P y10	94.8017	221.802	2	115.4	1.11332
IPI00024284.4	HQTHGSLLR	29	y7	42.1508	71.1508	2	16.8	0.906465
IPI00024284.4	IPGDQVVSVVFIK	56	P y++12	196.051	252.051	2	55.5	0.773707
IPI00024284.4	IQNLDQSCQGTYICQAHGPWGK	38	y++20	126.498	164.498	3	28.2	0.194251
IPI00024284.4	LEGDTLIIPR	69		0	69	2	60.8	0.911273
IPI00024284.4	LLQVTPADSGEYVCR	75	P y10	30.6519	105.652	2	70.6	0.949414
IPI00024284.4	LLSGPYFWSLPSR	51	P y3	36.0949	87.0949	2	48.6	1.43942
IPI00024284.4	LPAVEPTDQAQYLCR	90	P y10	21.1608	111.161	2	77.4	1.62804
IPI00024284.4	LVSEDPINDGEWHR	75	P y9	32.8729	107.873	2	70.2	2.31408
IPI00024284.4	LYIFQASPADAGQYVCR	78	P y10	21.9013	99.9013	2	78.3	0.0828593
IPI00024284.4	NELLHFER	38	y4	62.2928	100.293	2	23.4	0.110906
IPI00024284.4	NLVLHSAR	39	y5	52.947	91.947	2	27.5	0.368575
IPI00024284.4	NLVLHSARPGAPPPQPLDLQHR	64	y++19	33.7738	97.7738	3	63.4	1.17338
IPI00024284.4	PGAPPPQPLDLQHR	58	P y7	42.1508	100.151	2	45.5	1.14554
IPI00024284.4	PINDGEWHR	67	y7	20.1096	87.1096	2	66.1	0.496739
IPI00024284.4	RGGSLPAR	39	b5 P	25.3428	64.3428	2	21.6	0.597194
IPI00024284.4	RGSIQVDGEELVSGR	76	y8	38.4779	114.478	2	66	2.02679
IPI00024284.4	RPDGQPATR	33	y6	12.845	45.845	2	28.5	0.380161
IPI00024284.4	SIEYSPQLEDAGSR	83	P y9	58.8671	141.867	2	75.6	0.0519084
IPI00024284.4	SIGASVEFHCAVPSDR	29	y++14	214.411	243.411	3	29	1.1996
IPI00024284.4	SIVPQGGSHSLR	41	P y++9	118.257	159.257	2	34.3	0.334713
IPI00024284.4	SLPEVPETIELEVR	86	P y++12	266.51	352.51	2	85.4	0.290098
IPI00024284.4	SPGPNVAVNAK	75	P y++10	126.13	201.13	2	67.8	0.0773771
IPI00024284.4	SPGPNVAVNAKGSVYIGGAPDVATLTGGR	33	P y10	23.5424	56.5424	3	32.8	1.44381
IPI00024284.4	SPLPWQHR	26	P y5	25.3428	51.3428	2	19.6	0.0209487
IPI00024284.4	TCESLGAGGYR	60	y9	25.4443	85.4443	2	48.3	0.262392
IPI00024284.4	TPSGLYLGTCER	55	y5	14.5509	69.5509	2	55.4	0.0792822
IPI00024284.4	TSTASGLLLWQGVEVGEAGQGK	81	y11	49.6828	130.683	2	80.5	3.00923
IPI00024284.4	VAEGQTLDLK	59	y8	38.4779	97.4779	2	52.4	0.917186
IPI00024284.4	VGSSLPGR	56	P y3	36.0949	92.0949	2	35.1	0.977971
IPI00024284.4	VISSGSVASYVTSPQGFQFR	63	P y7	42.1508	105.151	2	63.4	0.994961
IPI00024284.4	VTSYGGELR	52		0	52	2	29.2	0.130686
IPI00024284.4	YQLGSGEAR	57	y7	30.3898	87.3898	2	43.8	0.583401
IPI00221224.4	AALACSK	37	y3	36.0949	73.0949	1	17.8	1.73425
IPI00221224.4	AKGFYISK	33	y6	61.3634	94.3634	2	22	1.25574
IPI00221224.4	ALEQALEK	57	y6	95.6577	152.658	2	23.8	0.0826587
IPI00221224.4	AQIINDAFNLASAHK	91	y11	37.9849	128.985	2	89.5	2.02348
IPI00221224.4	DHSAIPVINR	33	b5 P	38.1758	71.1758	3	31.2	0.47338
IPI00221224.4	DLMVLNDVYR	56	y5	38.1758	94.1758	2	49.5	2.30778
IPI00221224.4	DLTALSNMLPK	54	y6	61.3634	115.363	2	36	1.24085
IPI00221224.4	DNEETGFGSGTR	61	y5	14.5509	75.5509	2	61.2	2.01363
IPI00221224.4	EATDVIIIHSK	61	y6	46.7694	107.769	2	55	0.630642
IPI00221224.4	ELWILNR	34	y3	20.5319	54.5319	2	34.2	0.305333
IPI00221224.4	ENKEVVLQWFTENSK	48	y7	20.1096	68.1096	3	41	1.54398
IPI00221224.4	ENSLLFDPLSSSSSNK	75	y10	77.9318	152.932	2	75.1	2.7218
IPI00221224.4	ENSLLFDPLSSSSSNKER	39		0	39	2	38.5	2.26088
IPI00221224.4	EVVLQWFTENSK	57		0	57	2	43.2	2.89889
IPI00221224.4	FSTEYELQQLEQFK	79	y4	44.5113	123.511	2	79.5	2.35215
IPI00221224.4	FSTEYELQQLEQFKK	26		0	26	3	25.1	1.66403
IPI00221224.4	GVGGSQPPDIDK	27	P y6	95.6577	122.658	2	18.7	1.14763
IPI00221224.4	IQTQLQR	39	y5	25.3428	64.3428	2	23.1	0.737563
IPI00221224.4	KIQTQLQR	55	y6	5.57499	60.575	2	37.4	0.890694
IPI00221224.4	KQVTPLFIHFR	92	P y7	42.1508	134.151	2	92.2	0.355924
IPI00221224.4	KSFPCFDEPAMK	49	P y9	69.5729	118.573	2	48.4	0.372239
IPI00221224.4	KVVATTQMQAADAR	97	y9	0	97	2	96.9	0.380605
IPI00221224.4	KVVATTQMQAADARK	56	y++13	106.252	162.252	3	47.6	0.141881
IPI00221224.4	LPNTLKPDSYQVTLRPYLTPNDR	39	y++12	63.8806	102.881	4	39.3	1.2793
IPI00221224.4	MLSSFLSEDVFK	64	y7	85.5983	149.598	2	63.8	1.69367
IPI00221224.4	PLSSSSSNK	36	y7	30.3898	66.3898	2	24.2	0.664051
IPI00221224.4	PLSSSSSNKER	49	y9	16.7611	65.7611	2	38.7	1.73687
IPI00221224.4	QASNGVLIR	57		0	57	2	24.8	0.22367
IPI00221224.4	QQQDYWLIDVR	45	y5	25.3428	70.3428	2	41.7	2.01565
IPI00221224.4	QVTPLFIHFR	39	P y7	30.3898	69.3898	2	39	0.426943
IPI00221224.4	QWMENPNNNPIHPNLR	34	y++12	127.99	161.99	3	32.4	0.841163
IPI00221224.4	RFSTEYELQQLEQFK	40		0	40	3	31.2	1.63241
IPI00221224.4	RFSTEYELQQLEQFKK	38	b7	20.1096	58.1096	3	33.7	0.848669
IPI00221224.4	SEVYGPMK	41	y6	33.7591	74.7591	1	39.9	1.79728
IPI00221224.4	SEYMEGNVR	38	y7	30.3898	68.3898	2	29.5	1.41559
IPI00221224.4	SEYMEGNVRK	39	y++8	78.1234	117.123	2	39.3	0.533465
IPI00221224.4	SFPCFDEPAMK	35	P y++9	211.543	246.543	2	35.1	0.824024
IPI00221224.4	SIQLPTTVR	39	P y5	14.5509	53.5509	2	25.8	0.145333
IPI00221224.4	VNYDEENWR	54	y7	42.1508	96.1508	2	54.4	2.38214
IPI00221224.4	VNYDEENWRK	47	y6	33.7591	80.7591	2	36.3	0.50058
IPI00221224.4	VVATTQMQAADAR	110	y7	30.3898	140.39	2	107.7	1.22816
IPI00221224.4	YLSYTLNPDLIR	46	P y5	52.947	98.947	2	44.5	0.445536
IPI00298860.3	ADAVTLDGGFIYEAGLAPYK	91	P y3	55.9176	146.918	2	90.7	0.535992
IPI00298860.3	CAFSSQEPYFSYSGAFK	79	P y10	62.96	141.96	2	79.1	1.30389
IPI00298860.3	CGLVPVLAENYK	55	P y8	110.499	165.499	2	54.4	1.0973
IPI00298860.3	CLAENAGDVAFVK	84	y11	28.7057	112.706	2	82.6	0.432786
IPI00298860.3	CSTSPLLEACEFLR	56	y7	30.3898	86.3898	2	55.4	0.841789
IPI00298860.3	CSTSPLLEACEFLRK	44	y++13	130.444	174.444	3	43.8	0.0761764
IPI00298860.3	DGAGDVAFIR	62	y7	42.1508	104.151	2	54.7	1.2084
IPI00298860.3	DSAIGFSR	43	y4	29.4598	72.4598	2	24.6	0.019451
IPI00298860.3	DSPIQCIQAIAENR	61	P y++12	227.03	288.03	2	56.3	0.94294
IPI00298860.3	DVTVLQNTDGNNNEAWAK	104	y11	19.8142	123.814	2	104.3	0.489161
IPI00298860.3	FDEYFSQSCAPGSDPR	74	P y6	12.845	86.845	2	73.5	0.0582689
IPI00298860.3	FFSASCVPGADK	68	P y5	69.7594	137.759	2	57.3	0.23364
IPI00298860.3	FFSASCVPGADKGQFPNLCR	45	y++18	185.479	230.479	3	37.1	2.0437
IPI00298860.3	FKDCHLAR	46	y6	77.5959	123.596	2	37.7	1.09821
IPI00298860.3	FQLFGSPSGQK	43	y9	46.614	89.614	2	29.8	1.11782
IPI00298860.3	GEADAMSLDGGYVYTAGK	85	y10	41.8463	126.846	2	84.9	0.152618
IPI00298860.3	GGSFQLNELQGLK	42	y7	30.3898	72.3898	2	35.8	0.933795
IPI00298860.3	GQFPNLCR	31	P y5	25.3428	56.3428	2	30.8	0.00967269
IPI00298860.3	IDSGLYLGSGYFTAIQNLR	89	y7	5.13775	94.1378	2	87.3	0.732091
IPI00298860.3	KGGSFQLNELQGLK	52	y8	10.4958	62.4958	2	50.8	1.23342
IPI00298860.3	KPVTEAR	41	P y6	61.3634	102.363	2	25	1.16212
IPI00298860.3	KSCHTAVDR	35		0	35	2	34.9	0.163235
IPI00298860.3	LADFALLCLDGK	100	y5	89.0022	189.002	2	97.4	1.08221
IPI00298860.3	LADFALLCLDGKR	64	y7	42.1508	106.151	2	53.4	2.05412
IPI00298860.3	LCAGTGENK	40	y7	42.1508	82.1508	2	38	0.824453
IPI00298860.3	LRPVAAEVYGTER	58	P y11	69.1734	127.173	2	56.5	0.0919419
IPI00298860.3	NGSDCPDKFCLFQSETK	29	y++16	100.112	129.112	2	13.6	0.700096
IPI00298860.3	NLLFNDNTECLAR	78	y10	75.5127	153.513	2	66.4	1.02318
IPI00298860.3	RKPVTEAR	51		0	51	3	43.4	0.0510131
IPI00298860.3	RSDTSLTWNSVK	55		0	55	2	38.8	0.98271
IPI00298860.3	SCHLAMAPNHAVVSR	63		0	63	3	57.1	1.13566
IPI00298860.3	SCHTAVDR	26		0	26	2	1.1	0.352272
IPI00298860.3	SDTSLTWNSVK	52	y6	61.3634	113.363	2	34.7	2.90115
IPI00298860.3	SNLCALCIGDEQGENK	87	y8	78.1234	165.123	2	86.6	0.0273109
IPI00298860.3	THYYAVAVVK	36		0	36	2	35.5	2.36568
IPI00298860.3	VPSHAVVAR	53		0	53	2	38.3	0.0751696
IPI00298860.3	VRGPPVSCIK	37	b8	10.4958	47.4958	2	30.1	1.31785
IPI00298860.3	VVWCAVGEQELR	55	y++10	150.891	205.891	2	47.5	1.64965
IPI00298860.3	VVWCAVGEQELRK	70	y7	55.2834	125.283	2	63.7	0.137539
IPI00298860.3	YLGPQYVAGITNLK	70	y7	42.1508	112.151	2	69	0.330071
IPI00298860.3	YLGPQYVAGITNLKK	32	y++13	122.16	154.16	2	32	1.28132
IPI00298860.3	YYGYTGAFR	33	y7	20.1096	53.1096	2	33.3	1.275
IPI00162735.3	AKEQYAVVGHSAHIVTLK	40	y++16	90.4696	130.47	3	40	1.04711
IPI00162735.3	ALYVHGGYK	24		0	24	2	20.9	1.10318
IPI00162735.3	CFSSDFMAYDIACDR	92	y6	33.7591	125.759	2	92.4	1.9537
IPI00162735.3	CIEGSYKGPVK	58	y9	46.614	104.614	2	50.2	2.78243
IPI00162735.3	CNGHASLCNTNTGK	71	y9	9.28273	80.2827	2	70.9	0.277325
IPI00162735.3	CNPGTGQCVCPAGWVGEQCQHCGGR	57		0	57	3	57.4	0.10624
IPI00162735.3	CTWLIEGQPNR	58	y5	14.5509	72.5509	2	54.8	0.827398
IPI00162735.3	DLDMFINASK	57	y4	44.5113	101.511	2	53	0.852243
IPI00162735.3	DNPMYYCNK	29	P y++7	102.922	131.922	2	29.4	0.736966
IPI00162735.3	DSFSNEKFDFR	58		0	58	2	57.8	1.92126
IPI00162735.3	ECDRPCVNGGR	28	y4	44.5113	72.5113	3	25.2	0.616765
IPI00162735.3	EEYSNLKLPR	31	y++8	110.499	141.499	2	31.1	0.826141
IPI00162735.3	EQYAVVGHSAHIVTLK	53	y10	52.96	105.96	2	47.6	0.566701
IPI00162735.3	GDECQLCEVENR	53	y6	46.7694	99.7694	2	53.3	1.33583
IPI00162735.3	GEACDIPHCTDNCGFPHR	24		0	24	3	24.4	0.249852
IPI00162735.3	GVKGDECQLCEVENR	100	y++13	144.526	244.526	2	100	0.0676775
IPI00162735.3	HCETCISGFYGD	34		0	34	2	34	0.547232
IPI00162735.3	HCETCISGFYGDPTNGGK	83	y12	34.7627	117.763	2	82.6	2.28775
IPI00162735.3	IMQSSQSMSK	56		0	56	2	53.4	1.44938
IPI00162735.3	IQVQTEQ	46	b6	12.845	58.845	2	8.6	0.122394
IPI00162735.3	ITTAKENYDNAK	57	y7	42.1508	99.1508	2	51.9	1.68512
IPI00162735.3	IYMYGGK	30	y4	44.5113	74.5113	1	28.5	1.54401
IPI00162735.3	KVEFVLK	42	y6	95.6577	137.658	2	14.3	0.602631
IPI00162735.3	LADDLYR	54	y5	38.1758	92.1758	2	43.5	1.22846
IPI00162735.3	LKSECFSK	25	y6	77.5959	102.596	2	25	0.105452
IPI00162735.3	LTGSSGFVTDGPGNYK	108	y8	38.4779	146.478	2	107.6	0.167794
IPI00162735.3	LTLTPWVGLR	30	P y6	77.5959	107.596	2	29.4	0.431055
IPI00162735.3	NHNALLASLTTQK	68	y7	42.1508	110.151	2	67.6	0.960067
IPI00162735.3	PDLHHDVNR	59	y5	52.947	111.947	2	57.2	0.168004
IPI00162735.3	SCALDQNCQWEPR	82	y9	32.8729	114.873	2	81.8	0.774072
IPI00162735.3	SEAACLAAGPGIR	75	y5	25.3428	100.343	2	56.9	0.562638
IPI00162735.3	SVNNVVVR	42		0	42	2	11.3	0.778389
IPI00162735.3	TACGDCTSGSSECMWCSNMK	94	y++18	78.7718	172.772	2	93.5	1.71962
IPI00162735.3	TNIKEYK	38		0	38	2	22.2	0.814728
IPI00162735.3	WSVLPRPDLHHDVNR	37	P y++11	171.017	208.017	3	37.3	1.41614
IPI00162735.3	YDVDTQMWTILK	77	y9	15.4806	92.4806	2	74.4	0.971013
IPI00162735.3	YGHSLALYK	45		0	45	2	31.6	1.29816
IPI00162735.3	YGHSLALYKDK	46		0	46	2	46.1	1.79102
IPI00162735.3	YQGNPLR	32	y5	38.1758	70.1758	2	28.9	0.0631741
IPI00215894.1	AATGECTATVGK	62		0	62	2	53.5	1.71479
IPI00215894.1	AATGECTATVGKR	82	y++11	83.8148	165.815	2	81.8	1.86639
IPI00215894.1	AGAEPASER	50	P y5	38.1758	88.1758	2	36.9	0.243576
IPI00215894.1	AGAEPASEREVS	25	P y8	50.5191	75.5191	2	25	1.18531
IPI00215894.1	AVDAALK	37		0	37	1	17.5	0.674567
IPI00215894.1	AVDAALKK	43	y6	95.6577	138.658	2	12.7	0.0582972
IPI00215894.1	DFVQPPTK	36	P y4	44.5113	80.5113	1	34.9	2.04329
IPI00215894.1	DIPTNSPELEETLTHTITK	99	P y++17	54.7935	153.793	2	96	2.30897
IPI00215894.1	EETTSHLR	58	y4	29.4598	87.4598	2	47.1	0.170111
IPI00215894.1	EGDCPVQSGK	63	P y6	61.3634	124.363	2	62.6	0.446043
IPI00215894.1	ENFLFLTPDCK	72	y5	52.947	124.947	2	65.5	2.6883
IPI00215894.1	ESNEELTESCETK	56	y7	55.2834	111.283	2	55.9	1.69107
IPI00215894.1	ESNEELTESCETKK	65	y8	63.7413	128.741	2	58.8	0.213445
IPI00215894.1	ETTCSKESNEELTESCETKK	63	y8	38.4779	101.478	3	62.9	1.46531
IPI00215894.1	FSVATQTCQITPAEGPVVTAQYDCLGCVHPISTQSPDLEPILR	99	y++22	75.5199	174.52	4	4	2.27594
IPI00215894.1	IASFSQNCDIYPGK	62	P y3	36.0949	98.0949	2	11.9	1.18896
IPI00215894.1	IASFSQNCDIYPGKDFVQPPTK	82	P y++11	188.673	270.673	3	81.5	1.37573
IPI00215894.1	IGEIKEETTSHLR	81	y8	50.5191	131.519	2	71.4	2.53823
IPI00215894.1	ITEATKTVGSDTFYSFK	42	y++15	155.242	197.242	3	40.4	0.0236695
IPI00215894.1	ITYSIVQTNCSK	36		0	36	2	17.3	1.04373
IPI00215894.1	IYPTVNCQPLGMISLMK	75	P y++15	222.284	297.284	2	71.9	0.738349
IPI00215894.1	KIYPTVNCQPLGMISLMK	31	P y9	72.1577	103.158	3	25.6	0.556964
IPI00215894.1	KLGQSLDCNAEVYVVPWEK	51	P y4	62.2928	113.293	2	47.9	0.25911
IPI00215894.1	KLGQSLDCNAEVYVVPWEKK	42	y++14	112.169	154.169	4	41.7	1.46512
IPI00215894.1	KYFIDFVAR	49	y7	55.2834	104.283	2	49.1	0.267842
IPI00215894.1	KYNSQNQSNNQFVLYR	128	y9	4.44057	132.441	2	128.2	1.35959
IPI00215894.1	LGQSLDCNAEVYVVPWEK	79	P y4	62.2928	141.293	2	76.1	0.643446
IPI00215894.1	LGQSLDCNAEVYVVPWEKK	43	y++16	136.782	179.782	3	41.3	0.670905
IPI00215894.1	LNAENNATFYFK	52		0	52	2	11	0.188745
IPI00215894.1	QVVAGLNFR	52	y5	38.1758	90.1758	2	49.9	0.478212
IPI00215894.1	RPPGFSPFR	38	P y8	27.6861	65.6861	2	37.5	1.69993
IPI00215894.1	SLWNGDTGECTDNAYIDIQLR	130	y7	20.1096	150.11	2	129.4	1.11731
IPI00215894.1	TVGSDTFYSFK	64		0	64	2	57.2	1.05892
IPI00215894.1	TWQDCEYKDAAK	59		0	59	2	50.7	0.118364
IPI00215894.1	VQVVAGK	43	b3	23.3649	66.3649	1	23.8	0.502973
IPI00215894.1	VQVVAGKK	34	y6	95.6577	129.658	2	5.8	0.853006
IPI00215894.1	YEIKEGDCPVQSGK	62	y7	69.755	131.755	2	61.3	1.98503
IPI00215894.1	YFIDFVAR	48	y6	61.3634	109.363	2	37	1.37328
IPI00215894.1	YNSQNQSNNQFVLYR	85	y3	36.0949	121.095	2	0	0.0498703
IPI00242956.2	AGCVAESTAVCR	71	y8	18.2774	89.2774	2	70.7	1.55308
IPI00242956.2	AGVQVWLGANGK	58	y7	55.2834	113.283	2	39.9	0.590842
IPI00242956.2	AIGYATAADCGR	57	y8	18.2774	75.2774	2	57.4	0.732449
IPI00242956.2	AISGLTIDGHAVGAK	68	y10	67.1975	135.198	2	67.2	1.57898
IPI00242956.2	APGWDPLCWDECR	48	P y8	58.8671	106.867	2	48.4	0.365432
IPI00242956.2	ASQHGSDVVIETDFGLR	50	b9	16.7611	66.7611	3	48.7	1.81029
IPI00242956.2	AYSHSVSLTR	50	y6	22.3874	72.3874	2	45.1	1.21293
IPI00242956.2	CPGLQNTIPWYR	51	P y4	62.2928	113.293	2	51	0.473254
IPI00242956.2	DKQSCPAGER	36	y7	5.13775	41.1378	2	30.3	2.08999
IPI00242956.2	FAVLQENVAWGNGR	30		0	30	2	28.8	0.70406
IPI00242956.2	GEVGFVLVDNQR	75	y6	33.7591	108.759	2	70.8	0.610033
IPI00242956.2	GNPAVSYVR	42		0	42	2	39.8	1.35712
IPI00242956.2	GSQTVSYTR	56	y4	62.2928	118.293	2	51.9	1.02291
IPI00242956.2	ISVAQGASK	43	y7	55.2834	98.2834	2	14.9	0.21753
IPI00242956.2	LASVSVSR	45		0	45	2	41.3	0.756089
IPI00242956.2	LDPQGAVR	35		0	35	2	14.8	0.217636
IPI00242956.2	LDSLVAQQLQSK	71	y7	69.755	140.755	2	65.5	1.44025
IPI00242956.2	LPVSLSEGR	51	y6	22.3874	73.3874	2	44.2	0.173597
IPI00242956.2	LPVVLANGQIR	51		0	51	2	19.5	0.689339
IPI00242956.2	LTYNHGGITGSR	49	y7	11.5362	60.5362	2	49.2	0.814945
IPI00242956.2	NMVLQTTK	35	y6	61.3634	96.3634	2	15.9	0.94665
IPI00242956.2	RVSYVGLVTVR	30		0	30	2	24.6	0.393199
IPI00242956.2	SLAAYTAACQAAGVAVKPWR	60	y++15	144.273	204.273	3	57	1.09699
IPI00242956.2	SPANCPLSCPANSR	64	P y9	44.9008	108.901	2	63.6	0.33388
IPI00242956.2	SRLPVSLSEGR	38	P y8	10.4958	48.4958	2	29.2	1.73874
IPI00242956.2	SVPGCEGVALVVAQTK	25	P y++14	236.097	261.097	3	21.6	0.561518
IPI00242956.2	TCQGSCAALSGLTGCTTR	61	y8	4.82286	65.8229	2	61	0.952447
IPI00242956.2	TPDGSLLVR	60		0	60	2	52.5	1.61558
IPI00242956.2	VAYDLVYYVR	68	y4	29.4598	97.4598	2	67.8	0.439576
IPI00242956.2	VDVTLPSSYHGAVCGLCGNMDR	45	P y++17	182.814	227.814	3	39.9	1.08672
IPI00242956.2	VLVENEHR	53	y6	22.3874	75.3874	2	44.5	0.79917
IPI00242956.2	VNGVLTALPVSVADGR	65	P y8	38.4779	103.478	2	64.6	2.42873
IPI00242956.2	VPAAYAASLCGLCGNYNQDPADDLK	59	P y6	61.3634	120.363	3	57.5	1.29967
IPI00242956.2	VPSSYAEALCGLCGNFNGDPADDLALR	75		0	75	3	74.8	0.368509
IPI00242956.2	VTASSPVAVLSGHSCAQK	28	y++15	120.374	148.374	3	26.7	1.11115
IPI00242956.2	VTLQPYNVAQLQSSVDLSGSK	98	y9	35.4443	133.444	2	98.2	2.89705
IPI00242956.2	VTVNGVDMK	56	y7	55.2834	111.283	2	48.4	0.75599
IPI00242956.2	VVAEVQICHGK	38	y++9	69.5729	107.573	2	38.5	1.38991
IPI00242956.2	YDLAFVVASQATK	61	y5	38.1758	99.1758	2	56.4	1.21846
IPI00291136.3	AVQEAQR	38		0	38	2	19.5	0.0406267
IPI00291136.3	CPDYTCPITFSSPADITILLDGSASVGSHNFDTTKR	85	P y++24	127.393	212.393	4	82.8	1.13994
IPI00291136.3	DALKSSVDAVK	43	y7	20.1096	63.1096	2	32.6	0.594022
IPI00291136.3	DELVKFEPGQSYAGVVQYSHSQMQEHVSLR	48	y++17	106.277	154.277	4	45.9	2.71659
IPI00291136.3	DFVVKVIDR	45	y5	25.3428	70.3428	2	40.8	0.80833
IPI00291136.3	DQLLPPSPNNR	56		0	56	2	56.2	1.19554
IPI00291136.3	DTTPLNVLCSPGIQVVSVGIK	74		0	74	2	27.6	0.993825
IPI00291136.3	EPCGGLEDAVNEAK	55	y8	38.4779	93.4779	2	55.4	1.69876
IPI00291136.3	FEPGQSYAGVVQYSHSQMQEHVSLR	47		0	47	3	43.1	0.877037
IPI00291136.3	GDEGEAGDPGDDNNDIAPR	77	P y11	81.5142	158.514	2	77.2	1.35922
IPI00291136.3	GDEGPPGSEGAR	78		0	78	2	73.2	0.549447
IPI00291136.3	GDPGEAGPQGDQGR	56	P y++12	220.211	276.211	2	56.2	0.379848
IPI00291136.3	GDPGFEGER	41		0	41	2	32.3	0.146823
IPI00291136.3	GLEQLLVGGSHLK	69		0	69	2	59.3	0.479462
IPI00291136.3	GLEQLLVGGSHLKENK	52	y++14	76.3897	128.39	3	52.4	0.73499
IPI00291136.3	GTYTDCAIK	34		0	34	2	24.7	0.544547
IPI00291136.3	GTYTDCAIKK	48	y++8	93.6864	141.686	2	38.1	0.687991
IPI00291136.3	GVFHQTVSR	38	y5	25.3428	63.3428	2	24.1	0.882749
IPI00291136.3	IALVITDGR	58	y5	52.947	110.947	2	50.4	0.119343
IPI00291136.3	KGLEQLLVGGSHLK	64		0	64	2	63.9	1.42809
IPI00291136.3	LKPYGALVDK	50		0	50	3	37.5	1.15687
IPI00291136.3	LKPYGALVDKVK	41	P y++10	239.019	280.019	3	37.3	1.03232
IPI00291136.3	LLLFSDGNSQGATPAAIEK	95		0	95	2	90.7	0.714739
IPI00291136.3	LSIIATDHTYR	61	y7	20.1096	81.1096	2	47.9	1.54072
IPI00291136.3	LSRDELVK	26	b7	30.3898	56.3898	2	11.3	0.496169
IPI00291136.3	MCSCCECK	26	y6	46.7694	72.7694	2	26.1	0.101818
IPI00291136.3	NNVEQVCCSFECQPAR	84	y5	14.5509	98.5509	2	83.8	2.07451
IPI00291136.3	NVQELKEAIK	38	b4	16.907	54.907	2	33.1	1.59925
IPI00291136.3	PGLSLVK	51	y6	33.7591	84.7591	2	22.1	0.60381
IPI00291136.3	QVNEPHIR	37	P y4	62.2928	99.2928	2	36.8	0.582164
IPI00291136.3	RFIDNLR	38	y3	36.0949	74.0949	2	20.5	1.34869
IPI00291136.3	RLLLFSDGNSQGATPAAIEK	55	y9	58.8671	113.867	3	55.4	0.278883
IPI00291136.3	SLQWMAGGTFTGEALQYTR	68	y10	40.4746	108.475	2	67.7	0.97374
IPI00291136.3	SSVDAVK	35		0	35	2	13.8	0.66451
IPI00291136.3	TDPAHDVR	39		0	39	2	25.5	0.443691
IPI00291136.3	VAVVQYSGTGQQR	60		0	60	2	45.8	1.08586
IPI00291136.3	VAVVQYSGTGQQRPER	58	y++12	18.0715	76.0715	3	55.7	0.201527
IPI00291136.3	VFSVAITPDHLEPR	50	P y7	42.1508	92.1508	2	50	0.482599
IPI00291136.3	VPSYQALLR	61	P y++8	148.517	209.517	2	61	0.785028
IPI00025476.1	AHFSISNSAED	42		0	42	2	41.9	1.57435
IPI00025476.1	AHFSISNSAEDPFIAIHAESK	75	y7	55.2834	130.283	2	75	1.63795
IPI00025476.1	AHFSISNSAEDPFIAIHAESKL	61	y++13	108.658	169.658	4	55	2.52797
IPI00025476.1	AILDKLHNLNSNWFPAGSK	47	P y5	52.947	99.947	3	47	0.241687
IPI00025476.1	ALVFVDNHDNQR	73		0	73	2	33.3	1.8811
IPI00025476.1	CNNVGVR	59	y3	20.5319	79.5319	2	37.1	0.793751
IPI00025476.1	DFPAVPYSGWDFNDGK	62	P y11	108.393	170.393	2	57.1	1.41171
IPI00025476.1	EVTINPDTTCGNDWVCEHR	118	y6	33.7591	151.759	2	118.2	0.601826
IPI00025476.1	GFGGVQVSPPNENVAIYNPFRPWWER	41	y++19	32.5624	73.5624	3	31.4	2.22293
IPI00025476.1	GHGAGGASILTFWDAR	85	y7	30.3898	115.39	2	85.5	0.124072
IPI00025476.1	HMWPGDIK	34	b6	33.7591	67.7591	2	25.4	0.42926
IPI00025476.1	IAEYMNHLIDIGVAGFR	91	y8	18.2774	109.277	2	90.6	2.13574
IPI00025476.1	INGNCTGIK	51	y7	30.3898	81.3898	2	48.9	0.568187
IPI00025476.1	IYVDAVINHMCGNAVSAGTSSTCGSYFNPGSR	56	P y4	29.4598	85.4598	3	55.9	0.894556
IPI00025476.1	IYVSDDGK	47		0	47	1	39.9	1.51902
IPI00025476.1	LGTVIRK	38		0	38	2	1.6	0.483031
IPI00025476.1	LHNLNSNWFPAGSK	67	P y5	69.7594	136.759	2	50.8	2.20671
IPI00025476.1	LTGLLDLALEK	70	y9	69.5729	139.573	2	69.7	0.859178
IPI00025476.1	LTGLLDLALEKDYVR	103	y8	61.1886	164.189	2	102.9	1.88689
IPI00025476.1	MAVGFMLAHPYGFTR	85	y++12	191.11	276.11	3	74.2	0.572935
IPI00025476.1	NVVDGQPFTNWYDNGSNQVAFGR	109	y11	20.4666	129.467	2	109.2	0.7472
IPI00025476.1	NWGEGWGFVPSDR	74		0	74	2	70.8	0.855457
IPI00025476.1	PFIAIHAESK	42	y8	78.1234	120.123	2	38.9	1.09248
IPI00025476.1	PFIYQEVIDLGGEPIK	88	y8	27.6861	115.686	2	82.5	2.52582
IPI00025476.1	QFQNGNDVNDWVGPPNNNGVIK	58		0	58	2	13.9	0.0978527
IPI00025476.1	SGNEDEFR	59	y4	62.2928	121.293	2	57.6	0.0739729
IPI00025476.1	SSDYFGNGR	47		0	47	2	46.7	0.142968
IPI00025476.1	TGSGDIENYNDATQVR	110		0	110	2	0.5	1.91839
IPI00025476.1	TSIVHLFEWR	48		0	48	2	46.6	0.634287
IPI00025476.1	VTEFKYGAK	27	y++8	93.6864	120.686	2	24.4	0.648355
IPI00025476.1	WVDIALECER	54	y8	50.5191	104.519	2	54.5	1.15792
IPI00025476.1	YGAKLGTVIR	43	y6	5.57499	48.575	2	20.9	1.54415
IPI00025476.1	YQPVSYK	34	P y5	69.7594	103.759	2	25.1	0.912973
IPI00025476.1	YQPVSYKLCTR	44	P y++9	126.13	170.13	2	37.9	0.306275
IPI00220143.2	DASLNHPPYMPHLESR	60	y4	16.907	76.907	3	60.2	0.909537
IPI00220143.2	DFTYDSVDFK	32	y8	78.1234	110.123	2	31.8	0.158701
IPI00220143.2	DPNNLAFNEIK	44	y6	33.7591	77.7591	2	35.4	0.699568
IPI00220143.2	EIEELYNNPQNPER	62	P y6	33.7591	95.7591	2	60.2	0.373234
IPI00220143.2	FAGFPALINR	50	P y6	46.7694	96.7694	2	50.3	0.557191
IPI00220143.2	GELFWDDGETK	37	y7	55.2834	92.2834	2	34.7	1.31213
IPI00220143.2	GELFWDDGETKDTVANK	66	y10	52.96	118.96	2	66.1	2.95779
IPI00220143.2	GFPEFVNELHNNGQK	53	P y++13	59.3538	112.354	2	12.2	2.18591
IPI00220143.2	GVEDDVFIK	50	y7	85.5983	135.598	2	40.8	0.753623
IPI00220143.2	GVEDDVFIKYPNDGDIVWGK	47	y++14	155.896	202.896	3	42.6	2.76392
IPI00220143.2	HNGVPSQTSPTVTYDSNLK	73	P y++10	103.117	176.117	3	72.5	2.42212
IPI00220143.2	ILDGYLFCK	47	y7	102.922	149.922	2	45	1.09563
IPI00220143.2	INCIPDQPPTK	27	P y7	55.2834	82.2834	2	26.9	1.81466
IPI00220143.2	IYDPNKNR	33	P y5	38.1758	71.1758	2	31.7	0.00137183
IPI00220143.2	LDVTYHK	36	y5	25.3428	61.3428	2	31.6	1.4061
IPI00220143.2	LPSTNVYGLGEHVHQQYR	78	y++11	79.3507	157.351	3	76.9	0.0929021
IPI00220143.2	NEMLQFK	42	b3	8.49066	50.4907	1	15.9	2.39079
IPI00220143.2	NPFGIEIR	63	y5	38.1758	101.176	2	51.7	0.114524
IPI00220143.2	PNNLAFNEIK	43	y6	33.7591	76.7591	2	42.7	0.560391
IPI00220143.2	PTYEAVQEVTGQR	71	y7	42.1508	113.151	2	71.4	1.30544
IPI00220143.2	QKVEMELPGDK	36		0	36	2	35.7	0.243674
IPI00220143.2	QLDFTLSPK	34	y5	25.3428	59.3428	2	25.3	1.36208
IPI00220143.2	QYDIHNLYGYSMAVATAEAAK	29	y7	20.1096	49.1096	3	27.7	0.999909
IPI00220143.2	RDFTYDSVDFK	39	b9	24.4566	63.4566	2	34.7	0.478312
IPI00220143.2	SSVYANAFPSTPVNPLR	75	P y9	35.4443	110.444	2	74.6	2.07113
IPI00220143.2	STFAGSGK	28	y6	22.3874	50.3874	1	27.5	0.512611
IPI00220143.2	TLCMDAVQHWGK	35	y++10	51.2664	86.2664	3	23.2	0.1443
IPI00220143.2	TVFPNKR	29		0	29	2	29.1	0.132637
IPI00220143.2	VEMELPGDK	45	y7	85.5983	130.598	2	44.9	1.27383
IPI00220143.2	VMAYVPDAVWYDYETGSQVR	86	y10	8.36244	94.3624	2	86.2	1.53815
IPI00220143.2	WYDYYTGVDINAR	91	y8	18.2774	109.277	2	91.4	2.16869
IPI00220143.2	YEYGTLDNMR	50	y8	27.6861	77.6861	2	49.7	2.14586
IPI00220143.2	YLYGFGETEHR	48	y++9	130.724	178.724	2	47.5	0.429392
IPI00220143.2	YPNDGDIVWGK	41	P y++10	138.461	179.461	2	23.3	0.755649
IPI00293898.1	ADAAPDEK	41	P y4	83.8764	124.876	2	28.8	1.01348
IPI00293898.1	ADEGWYWCGVK	54	y6	77.5959	131.596	2	53.6	1.97916
IPI00293898.1	AFVNCDENSR	50	y7	42.1508	92.1508	2	40.1	1.91304
IPI00293898.1	APAFEGR	28		0	28	2	19.7	0.664631
IPI00293898.1	CGLGINSR	49	y5	25.3428	74.3428	2	42.5	1.15381
IPI00293898.1	CPLLVDSEGWVK	50	y8	63.7413	113.741	2	49.5	1.45001
IPI00293898.1	DAGFYWCLTNGDTLWR	83		0	83	2	83.3	1.86375
IPI00293898.1	DGSFSVVITGLR	73	y6	22.3874	95.3874	2	65.1	0.434296
IPI00293898.1	GGCITLISSEGYVSSK	80	y9	46.614	126.614	2	79.4	0.557867
IPI00293898.1	GSVTFHCALGPEVANVAK	62	y9	35.4443	97.4443	2	61.9	0.233915
IPI00293898.1	GVAGGSVAVLCPYNR	71	y5	25.3428	96.3428	2	61.5	0.011573
IPI00293898.1	GVAGGSVAVLCPYNRK	59	y7	11.5362	70.5362	2	59	0.476447
IPI00293898.1	IIEGEPNLK	37	y7	42.1508	79.1508	2	37	0.285721
IPI00293898.1	ILLNPQDK	32	y6	46.7694	78.7694	2	22	0.594125
IPI00293898.1	ILLNPQDKDGSFSVVITGLR	100	P y++16	195.306	295.306	2	100.5	2.1188
IPI00293898.1	ILLNPQDKDGSFSVVITGLRK	63	y7	5.13775	68.1378	3	62.8	0.512051
IPI00293898.1	LSDAGQYLCQAGDDSNSNK	85	y11	59.2689	144.269	2	84.8	2.52295
IPI00293898.1	LSDAGQYLCQAGDDSNSNKK	66	y++18	136.112	202.112	3	62.8	0.657576
IPI00293898.1	LVSLTLNLVTR	69	y9	4.51151	73.5115	2	69	1.2282
IPI00293898.1	NADLQVLKPEPELVYEDLR	59	y5	25.3428	84.3428	3	59.3	1.90483
IPI00293898.1	QSSGENCDVVVNTLGK	68	y7	42.1508	110.151	2	67.6	0.767885
IPI00293898.1	RAPAFEGR	37	b6	46.7694	83.7694	2	32	0.186404
IPI00293898.1	TVTINCPFK	51	y7	42.1508	93.1508	1	50.9	2.05112
IPI00293898.1	TVTINCPFKTENAQK	56	P y9	44.9008	100.901	2	55.9	2.15219
IPI00293898.1	VLDSGFR	30	y5	52.947	82.947	2	21.9	0.67042
IPI00293898.1	VLDSGFREIENK	57	y++9	80.542	137.542	2	57.1	2.34945
IPI00293898.1	VPCHFPCK	33	P y++7	121.953	154.953	2	23	0.444197
IPI00293898.1	VYTVDLGR	45	y6	77.5959	122.596	2	33.2	1.37346
IPI00293898.1	WNNTGCQALPSQDEGPSK	72	P y9	101.822	173.822	2	71.8	1.8973
IPI00293898.1	YWCLWEGAQNGR	64		0	64	2	14.1	0.246097
IPI00414283.2	AQITGYR	29		0	29	2	0	0.235472
IPI00414283.2	DAPIVNK	32	y6	77.5959	109.596	1	19.6	1.94031
IPI00414283.2	DDKESVPISDTIIPAVPPPTDLR	25	P y7	42.1508	67.1508	3	23.4	1.74621
IPI00414283.2	DLQFVEVTDVK	68	y8	50.5191	118.519	2	53.5	0.241482
IPI00414283.2	ESKPLTAQQTTK	43	P y9	86.4714	129.471	2	42.8	0.497928
IPI00414283.2	EYLGAICSCTCFGGQR	91	y10	40.4746	131.475	2	91.3	1.33174
IPI00414283.2	FTNIGPDTMR	29	y6	22.3874	51.3874	2	24.6	0.412133
IPI00414283.2	FTQVTPTSLSAQWTPPNVQLTGYR	67	P y10	75.5127	142.513	2	66.7	1.10478
IPI00414283.2	GATYNIIVEALKDQQR	49		0	49	3	48.2	1.54471
IPI00414283.2	GNLLQCICTGNGR	70		0	70	2	57.8	0.523254
IPI00414283.2	ISCTIANR	43		0	43	2	30	0.257193
IPI00414283.2	ITYGETGGNSPVQEFTVPGSK	40	P y4	29.4598	69.4598	2	38.7	2.34129
IPI00414283.2	IYLYTLNDNAR	66	y7	20.1096	86.1096	2	51.2	0.229527
IPI00414283.2	LGVRPSQGGEAPR	48	P y9	25.4443	73.4443	2	44.7	1.76762
IPI00414283.2	LTVGLTR	34	y5	25.3428	59.3428	2	14.3	0.734537
IPI00414283.2	NLQPASEYTVSLVAIK	86	b3 P	0	86	2	83	0.0712821
IPI00414283.2	NTFAEVTGLSPGVTYYFK	61	y9	44.9008	105.901	2	54.8	0.646417
IPI00414283.2	PAQGVVTTLENVSPPR	46	b13 P	6.79336	52.7934	2	45.7	0.98241
IPI00414283.2	SYTITGLQPGTDYK	62	P y6	33.7591	95.7591	2	62	0.537037
IPI00414283.2	TFYSCTTEGR	39	y8	10.4958	49.4958	2	39.1	0.71115
IPI00414283.2	TYHVGEQWQK	35	y++8	110.499	145.499	2	35.1	0.452445
IPI00414283.2	VDVIPVNLPGEHGQR	35	P y++11	48.1968	83.1968	3	33.4	0.829777
IPI00414283.2	VFAVSHGR	47	y6	22.3874	69.3874	2	46.5	0.401154
IPI00414283.2	VPGTSTSATLTGLTR	82	P y++14	78.0417	160.042	2	82.3	0.771398
IPI00414283.2	VTIMWTPPESAVTGYR	57	P y10	91.7339	148.734	2	53.1	2.78046
IPI00414283.2	VTWAPPPSIDLTNFLVR	29	P y++13	106.252	135.252	2	26.6	1.08279
IPI00414283.2	VVTPLSPPTNLHLEANPDTGVLTVSWER	31	P y++22	184.789	215.789	3	30.7	0.523845
IPI00414283.2	WCGTTQNYDADQK	75	y11	46.798	121.798	2	74.7	0.242873
IPI00414283.2	YQCYCYGR	37	y6	61.3634	98.3634	2	37.2	1.38971
IPI00414283.2	YSFCTDHTVLVQTR	32	y++12	174.298	206.298	3	24.9	2.32359
IPI00013945.1	ACAHWSGHCCLWDASVQVK	44	y8	27.6861	71.6861	3	44.5	0.558444
IPI00013945.1	CQLKSLGFDK	27	y6	46.7694	73.7694	2	24.9	0.625428
IPI00013945.1	CSGFNDR	33	y5	38.1758	71.1758	2	31.2	1.49542
IPI00013945.1	CSGFNDRDNR	29		0	29	2	4.3	0.572715
IPI00013945.1	CSGFNDRDNRDWVSVVTPAR	39	y++12	131.171	170.171	3	37.6	2.78827
IPI00013945.1	DGPCGTVLTR	73	P y++8	63.7413	136.741	2	69.4	0.0997652
IPI00013945.1	DNRDWVSVVTPAR	41	y++12	146.32	187.32	2	28	0.566969
IPI00013945.1	DSTIQVVENGESSQGR	93		0	93	2	51.2	0.3826
IPI00013945.1	DWVSVVTPAR	56	y4	44.5113	100.511	2	47	0.519544
IPI00013945.1	FSVQMFR	45	y4	29.4598	74.4598	2	43.6	0.0788012
IPI00013945.1	FVGQGGAR	41	y6	33.7591	74.7591	2	36.5	0.627695
IPI00013945.1	GDGWHCECSPGSCGPGLDCVPEGDALVCADPCQAHR	47	P y++16	67.7563	114.756	4	47.4	2.34381
IPI00013945.1	INFACSYPLDMK	87	P y5	89.0022	176.002	2	86.5	1.67941
IPI00013945.1	INFACSYPLDMKVSLK	42	y++14	167.377	209.377	3	39.3	1.68536
IPI00013945.1	KACAHWSGHCCLWDASVQVK	64		0	64	3	62.4	0.52958
IPI00013945.1	LECGANDMK	39	y7	30.3898	69.3898	2	39	1.40152
IPI00013945.1	LECGANDMKVSLGK	33		0	33	2	33.1	1.24738
IPI00013945.1	MAETCVPVLR	66	P y4	62.2928	128.293	2	62.8	1.25978
IPI00013945.1	SGSVIDQSR	76	y5	38.1758	114.176	2	68.4	0.239499
IPI00013945.1	STEYGEGYACDTDLR	100	y9	24.4566	124.457	2	100.3	0.539559
IPI00013945.1	STEYGEGYACDTDLRGWYR	86	y++15	70.4183	156.418	3	85.8	0.0482836
IPI00013945.1	TALQPMVSALNIR	88	P y9	44.9008	132.901	2	87.9	0.731837
IPI00013945.1	TLDEYWR	39	y5	69.7594	108.759	2	33.7	0.131575
IPI00013945.1	VFMYLSDSR	76	y6	33.7591	109.759	2	71.7	1.61764
IPI00013945.1	VGGTGMFTVR	98		0	98	2	89.3	1.13756
IPI00013945.1	VSLGKCQLK	47	y++8	50.5191	97.5191	2	37.1	0.802443
IPI00013945.1	VSLKTALQPMVSALNIR	54	P y++9	188.71	242.71	3	53.6	0.800236
IPI00013945.1	YFIIQDR	38		0	38	2	27.1	0.619553
IPI00553177.1	AVLTIDEK	47	y6	61.3634	108.363	2	32.7	0.183696
IPI00553177.1	DTEEEDFHVDQVTTVK	103	y++15	35.3351	138.335	2	101.5	0.774171
IPI00553177.1	FLEDVKK	25	y5	69.7594	94.7594	2	3.5	0.0277429
IPI00553177.1	FLENEDR	34	y5	25.3428	59.3428	2	22.9	1.05628
IPI00553177.1	FNKPFVFLMIEQNTK	52	y6	61.3634	113.363	3	41.2	0.889078
IPI00553177.1	GTEAAGAMFLEAIPMSIPPEVK	55	P y5	52.947	107.947	2	53.7	1.7421
IPI00553177.1	ITPNLAEFAFSLYR	72	P y++12	221.345	293.345	2	72.2	1.79162
IPI00553177.1	KLSSWVLLMK	60	y8	38.4779	98.4779	2	60.5	0.0668481
IPI00553177.1	KLYHSEAFTVNFGDTEEAK	29		0	29	3	18.7	1.06355
IPI00553177.1	KQINDYVEK	52		0	52	2	47.1	0.946377
IPI00553177.1	LGMFNIQHCK	40	y6	46.7694	86.7694	2	36.1	0.0172992
IPI00553177.1	LQHLENELTHDIITK	70	y++13	178.189	248.189	2	69.8	0.827937
IPI00553177.1	LSITGTYDLK	57		0	57	2	50.3	0.928742
IPI00553177.1	LSSWVLLMK	53		0	53	2	52.6	0.557151
IPI00553177.1	LVDKFLEDVK	40		0	40	2	34.7	0.0336459
IPI00553177.1	LVDKFLEDVKK	60		0	60	2	51.6	1.5183
IPI00553177.1	LYHSEAFTVNFGDTEEAK	28	y7	30.3898	58.3898	3	15.9	0.443649
IPI00553177.1	LYHSEAFTVNFGDTEEAKK	50	y8	50.5191	100.519	3	49.9	1.70658
IPI00553177.1	QINDYVEK	25	y4	62.2928	87.2928	2	22.9	0.870326
IPI00553177.1	RLGMFNIQHCK	29	b6	12.845	41.845	3	29.2	1.28753
IPI00553177.1	SASLHLPK	58		0	58	2	55.1	1.35255
IPI00553177.1	SPLFMGK	35	y4	83.8764	118.876	1	10.9	1.07478
IPI00553177.1	SVLGQLGITK	51		0	51	2	46.8	0.211878
IPI00553177.1	TDTSHHDQDHPTFNK	44	b9	69.5729	113.573	2	41	0.99934
IPI00553177.1	TLNQPDSQLQLTTGNGLFLSEGLK	107	y9	44.9008	151.901	2	53	0.927831
IPI00553177.1	VFSNGADLSGVTEEAPLK	131	y10	65.0012	196.001	2	120.4	2.5856
IPI00553177.1	VFSNGADLSGVTEEAPLKLSK	49	y++19	144.21	193.21	3	42.8	0.979092
IPI00553177.1	VVNPTQK	27	P y4	29.4598	56.4598	1	18.9	2.39442
IPI00029751.1	APPSQPPR	25	P y6	33.7591	58.7591	2	24.7	0.122756
IPI00029751.1	ATSVALTWSR	50		0	50	2	46.7	1.65881
IPI00029751.1	DAGIYYCLASNNYGMVR	46	y8	10.4958	56.4958	2	46.4	0.198894
IPI00029751.1	ELTITWAPLSR	43	y5	38.1758	81.1758	2	37	1.20787
IPI00029751.1	GDGPYSLVAVINSAQDAPSEAPTEVGVK	38	P y11	71.1521	109.152	3	37.7	1.72464
IPI00029751.1	GPPGPPGGLR	31	P y8	10.4958	41.4958	2	21.9	1.28061
IPI00029751.1	GSDNHSPISK	28		0	28	2	24.6	0.318081
IPI00029751.1	IKTDGAAPNVAPSDVGGGGGR	98	P y14	23.4054	121.405	2	97.5	0.761954
IPI00029751.1	ILALAPTFEMNPMK	48		0	48	2	0	1.4048
IPI00029751.1	KAPPSQPPR	36		0	36	2	33.2	0.398136
IPI00029751.1	KVLEPMPSTAEISTSGAVLK	43		0	43	3	33.9	0.616418
IPI00029751.1	KVTVTNPDTGR	51	y9	16.7611	67.7611	2	44.4	2.42158
IPI00029751.1	MNNGDVDLTSDR	75	y6	22.3874	97.3874	2	75.3	0.917623
IPI00029751.1	NDGGIYTCFAENNR	66	y9	23.5424	89.5424	2	65.7	2.14647
IPI00029751.1	NFMLDSNGELLIR	58		0	58	2	28.6	0.227988
IPI00029751.1	STEATLSFGYLDPFPPEERPEVR	77	P y++11	105.56	182.56	3	77.1	1.98875
IPI00029751.1	TDGAAPNVAPSDVGGGGGR	59	P y10	43.3171	102.317	2	58.6	0.557198
IPI00029751.1	TDPPIIEGNMEAAR	36	P y++12	253.256	289.256	2	33	2.12736
IPI00029751.1	TTKPYPADIVVQFK	40	y5	69.7594	109.759	3	39.7	0.120517
IPI00029751.1	VLEPMPSTAEISTSGAVLK	80	P y++16	155.242	235.242	2	78.4	1.45268
IPI00029751.1	VQVTSQEYSAR	55	y9	34.1089	89.1089	2	55	1.05578
IPI00029751.1	VTVTNPDTGR	58	P y5	14.5509	72.5509	2	45.3	0.716043
IPI00029751.1	VVATNTLGR	46	y7	20.1096	66.1096	2	45.7	0.16682
IPI00029751.1	YSMVGGNLVINNPDK	76	y11	27.8185	103.818	2	76.2	1.80576
IPI00029751.1	YSMVGGNLVINNPDKQK	30	y++13	93.6154	123.615	3	28.4	1.1096
IPI00029751.1	YVHKDETMSPSTAFQVK	39	P y8	50.5191	89.5191	3	38.9	1.57926
IPI00029751.1	YWAAHDKEEAANR	61	y7	42.1508	103.151	2	54.6	0.172629
IPI00374563.2	ALEPQGLLLYNGNAR	40	P y++12	191.11	231.11	2	35.6	2.04469
IPI00374563.2	ALGPAGCEADASAPATCAEMR	96	P y8	63.7413	159.741	2	93.3	1.87886
IPI00374563.2	ALQSNHFELSLR	66	y6	22.3874	88.3874	2	64.9	1.50549
IPI00374563.2	AYGTGFVGCLR	64	y4	44.5113	108.511	2	63.9	0.217545
IPI00374563.2	EAACLQQTQIEEAR	88	y7	20.1096	108.11	2	85.9	0.499093
IPI00374563.2	EAAYVCLCPGGFSGPHCEK	25	y++14	198.178	223.178	3	25.2	2.44338
IPI00374563.2	EPLYVGGAPDFSK	32	y8	63.7413	95.7413	2	32.3	1.24257
IPI00374563.2	FGALCEAETGR	71	y7	42.1508	113.151	2	49.4	0.75407
IPI00374563.2	FNAVCLSR	46	y4	44.5113	90.5113	2	2.9	0.759285
IPI00374563.2	GLYVAAQGACR	70	y4	16.907	86.907	2	66.8	1.69006
IPI00374563.2	GPSGLLLYNGQK	72	y7	30.3898	102.39	2	67.5	1.76615
IPI00374563.2	LLDVNNQR	43	y6	12.845	55.845	2	40.8	1.0268
IPI00374563.2	LRDLGPGK	48	b3	20.5319	68.5319	2	38.5	0.816568
IPI00374563.2	QLLTPEHVLR	42	P y6	46.7694	88.7694	2	35.5	0.00116018
IPI00374563.2	QVDVTSFAGHPCTR	65	P y4	62.2928	127.293	2	64.8	1.69659
IPI00374563.2	RPLQEHVR	62		0	62	3	49.3	0.876809
IPI00374563.2	SADGLTASCLCPATCR	57	P y5	25.3428	82.3428	2	57.3	0.0451527
IPI00374563.2	SAGDVDTLAFDGR	92	y5	38.1758	130.176	2	90.6	1.5541
IPI00374563.2	SELFGETAR	28	y6	33.7591	61.7591	2	28.1	0.836812
IPI00374563.2	STVPVNTNR	29	P y6	61.3634	90.3634	2	26	0.222148
IPI00374563.2	TFVEYLNAVTESEK	108	y8	50.5191	158.519	2	108.5	0.584618
IPI00374563.2	TPSLDAEGSNCPATK	74	y8	27.6861	101.686	2	73.2	0.221733
IPI00374563.2	VCGSDGVTYGNECQLK	85	y9	34.1089	119.109	2	85.1	0.369397
IPI00374563.2	VLGAPVPAFEGR	41	P y8	27.6861	68.6861	2	40.2	0.238613
IPI00374563.2	VTCDGAYRPVCAQDGR	38	y++14	45.8706	83.8706	3	36.1	1.61269
IPI00374563.2	VVISGFGDPLICDNQVSTGDTR	98	y11	28.7057	126.706	2	97.7	2.00949
IPI00293088.4	AGYIIPLQGPGLTTTESR	74	y10	14.9116	88.9116	2	71.8	1.67434
IPI00293088.4	AHFPLDVQWNDLDYMDSR	64	y6	61.3634	125.363	3	63.9	0.932954
IPI00293088.4	AITQEQCEAR	48	y++8	105.905	153.905	2	48.4	0.404122
IPI00293088.4	AVPTQCDVPPNSR	43	P y++11	171.017	214.017	2	37	2.40106
IPI00293088.4	DAQAHPGRPR	31	y++9	24.4566	55.4566	2	27.3	1.07854
IPI00293088.4	DGFRDFPAMVQELHQGGR	46		0	46	3	46.4	1.67561
IPI00293088.4	EPAIHSEGQWVTLPAPLDTINVHLR	25	y++14	182.505	207.505	4	24.8	0.930381
IPI00293088.4	FDCAPDK	27	y5	69.7594	96.7594	2	26.3	0.422329
IPI00293088.4	GAYTQVIFLAR	67	y4	62.2928	129.293	2	61.6	0.1431
IPI00293088.4	GCCYIPAK	43		0	43	2	33.4	0.144826
IPI00293088.4	GELFWDDGESLEVLER	112	y11	27.8185	139.818	2	106.3	0.18439
IPI00293088.4	GTRPFVISR	45	P y6	61.3634	106.363	2	31.4	0.482391
IPI00293088.4	LDVMMETENR	87	y6	22.3874	109.387	2	87.2	0.604249
IPI00293088.4	LHFTIKDPANR	44	P y4	29.4598	73.4598	3	31.1	0.00601341
IPI00293088.4	NHNSLLSLPQEPYSFSEPAQQAMR	57	P y7	42.1508	99.1508	3	56.9	2.97958
IPI00293088.4	PLFLEFPK	50	y6	95.6577	145.658	2	41.1	0.232358
IPI00293088.4	QQPMALAVALTK	44	P y10	77.9318	121.932	2	44.5	1.99052
IPI00293088.4	RDFTFNK	24		0	24	2	20.6	0.212822
IPI00293088.4	STFAGHGR	47		0	47	2	47.3	0.294452
IPI00293088.4	TTPTFFPK	25		0	25	2	24.5	0.205853
IPI00293088.4	VTSEGAGLQLQK	93	y6	61.3634	154.363	2	78.4	0.221974
IPI00293088.4	VTVLGVATAPQQVLSNGVPVSNFTYSPDTK	55		0	55	3	45.6	1.23039
IPI00293088.4	WGYSSTAITR	52	y7	55.2834	107.283	2	50.4	0.967642
IPI00293088.4	WTQLGAFYPFMR	49	P y4	29.4598	78.4598	2	46.2	2.20285
IPI00293088.4	YMMIVDPAISSSGPAGSYRPYDEGLR	35	P y++20	63.6476	98.6476	3	27.1	1.12509
IPI00022608.1	AADLLLHSK	38	y5	38.1758	76.1758	2	24.3	0.270916
IPI00022608.1	EDYECDFGFK	33	y6	77.5959	110.596	2	32.9	1.06874
IPI00022608.1	ENQEVILEEVR	73	y6	77.5959	150.596	2	65.2	0.797378
IPI00022608.1	ESAPGLIIATGSVGK	78	P y++12	119.71	197.71	2	77.8	1.05983
IPI00022608.1	GVRPPAPSLK	26	b6 P	22.3874	48.3874	2	20.5	0.756486
IPI00022608.1	HEPSGYSTVFR	55	P y9	56.7399	111.74	2	55.1	0.98812
IPI00022608.1	IEVANPDGDFR	55	P y6	46.7694	101.769	2	55.1	1.03243
IPI00022608.1	ISGDTCSGGDVEAR	76	y6	5.57499	81.575	2	74.9	0.342829
IPI00022608.1	ITFSGQQR	35	y5	14.5509	49.5509	2	28.6	1.10144
IPI00022608.1	ITTVSLSAPDALK	61		0	61	2	61.3	0.481943
IPI00022608.1	LSQLLNLQLR	60	y5	25.3428	85.3428	2	52.6	1.07913
IPI00022608.1	NCPTTICDLDTQFR	53	P y++12	174.298	227.298	2	53.5	0.995881
IPI00022608.1	NLLVNTLYTVR	51	y8	0	51	2	41.2	0.966054
IPI00022608.1	SEAVIAQFYHSPADNKR	43	y++13	106.252	149.252	3	40.3	0.455873
IPI00022608.1	SNVIVALAR	73	y6	33.7591	106.759	2	54.8	0.919477
IPI00022608.1	STDFFQSR	41		0	41	2	41.4	1.18912
IPI00022608.1	STVFTIFGSNK	65	y5	38.1758	103.176	2	64.1	1.90441
IPI00022608.1	SVITFDK	29		0	29	1	24.2	2.15668
IPI00022608.1	SYSPPVPCPVGSTYR	71	P y++12	174.298	245.298	2	69.2	1.13899
IPI00022608.1	TNLYISEAEGLK	54	y7	30.3898	84.3898	2	47.7	0.13416
IPI00022608.1	TNVYISSSAGAR	78	y7	20.1096	98.1096	2	77.6	0.503333
IPI00022608.1	VQVQCLSK	31	y6	46.7694	77.7694	2	23.9	0.190541
IPI00022608.1	VVVPYQGPSSDYVVVK	27	P y++13	252.85	279.85	2	25.9	1.42919
IPI00022608.1	YDLASGATEQLPLTGLR	63	P y6	46.7694	109.769	2	58.6	0.321493
IPI00027310.4	APQTVELPAVAGHTLTAR	74	y++13	95.7576	169.758	3	73.5	1.01629
IPI00027310.4	CMEGGLSGPR	37	y8	38.4779	75.4779	2	37	0.86578
IPI00027310.4	DHCLLCR	26	y5	52.947	78.947	2	4.2	0.15455
IPI00027310.4	FLDTGVVQSDR	68		0	68	2	60.3	1.57769
IPI00027310.4	GAMYLLGGLTAGGVTR	77	y10	32.8729	109.873	2	63.5	1.8235
IPI00027310.4	GDLMAYK	29	y5	89.0022	118.002	1	23.8	0.252951
IPI00027310.4	GNSHICISR	43	y4	44.5113	87.5113	2	43.1	0.177691
IPI00027310.4	GPDTENMEEVGR	92	y7	42.1508	134.151	2	92	0.870389
IPI00027310.4	GPESCSLGCAQATQCALCLR	98	y8	26.5164	124.516	2	98.3	1.86055
IPI00027310.4	GWDDSVHSEPR	45	b9	16.0951	61.0951	2	45	0.483522
IPI00027310.4	LFPLPGR	32	P y5	25.3428	57.3428	2	31.6	0.778773
IPI00027310.4	LGCGGSPCSPMPR	65	P y7	30.3898	95.3898	2	65.2	1.84687
IPI00027310.4	LLALTLPPDPCR	42	P y6	33.7591	75.7591	2	27.5	2.92033
IPI00027310.4	LLGDCQACLAFSSPTAPPR	90	y9	35.4443	125.444	2	82.4	1.41242
IPI00027310.4	LYISGGFGGVALGR	71	y11	30.6519	101.652	2	70.7	0.577881
IPI00027310.4	SASVGPPMEESVAHAVAAVGSR	30	y++18	223.21	253.21	3	27.3	0.496886
IPI00027310.4	SFHAAAYVPAGR	46		0	46	2	46.1	1.15065
IPI00027310.4	SLIAAFCGQR	57	y5	38.1758	95.1758	2	49.3	2.96161
IPI00027310.4	SPEECPPLCSQR	57	P y7	55.2834	112.283	2	57.3	1.24973
IPI00027310.4	STTITLTPSAETDVSLVYR	85		0	85	2	78.5	0.140822
IPI00027310.4	TLQPGDGEASTPR	62	P y10	54.7784	116.778	2	54.6	1.30154
IPI00027310.4	TWSLLAPSQGAK	33	P y6	46.7694	79.7694	2	23	0.417247
IPI00027310.4	WCTNCPEGACIGR	58	P y8	27.6861	85.6861	2	58.4	1.07192
IPI00027310.4	WTQMLAGAEDGGPGPSPR	76	y12	35.7773	111.777	2	76.4	1.72793
IPI00018953.1	AGAVNPTVK	44	y5	25.3428	69.3428	2	42.7	1.31592
IPI00018953.1	CGIAVAPVSR	46	y7	20.1096	66.1096	2	29.3	0.987426
IPI00018953.1	CQYYSVSFSK	42	y8	50.5191	92.5191	2	42.4	0.256465
IPI00018953.1	CSGPGLPLYTLHSSVNDK	45	P y++12	146.32	191.32	3	44.2	1.09355
IPI00018953.1	FRPSEPHFTLDGNSFYK	31	b5 P	52.947	83.947	3	31.1	0.429601
IPI00018953.1	HICYFQIDK	32	y7	102.922	134.922	2	31.8	0.5009
IPI00018953.1	HICYFQIDKK	40	y8	61.1886	101.189	2	39.8	0.507433
IPI00018953.1	HSYTASYDIYDLNKR	80	y6	22.3874	102.387	3	79.9	1.7967
IPI00018953.1	IEPNLPSYR	40		0	40	2	37.5	0.0216597
IPI00018953.1	IQLSDYTK	47	y6	61.3634	108.363	2	38.9	0.953623
IPI00018953.1	ISLQWLR	42	y5	25.3428	67.3428	2	37.2	0.0735368
IPI00018953.1	KTYTLTDYLK	53	y9	34.1089	87.1089	2	52.7	0.708763
IPI00018953.1	LAYVWNNDIYVK	50	y8	50.5191	100.519	2	46	0.694831
IPI00018953.1	LGTFEVEDQIEAAR	83	y8	27.6861	110.686	2	81.8	0.793267
IPI00018953.1	MGFVDNKR	36	y4	29.4598	65.4598	2	27.8	0.675563
IPI00018953.1	MLQNVQMPSK	56		0	56	2	43	1.26602
IPI00018953.1	QHIEMSTTGWVGR	54		0	54	2	53.7	0.106872
IPI00018953.1	VLEDNSALDK	53	y8	63.7413	116.741	2	48.7	0.281016
IPI00018953.1	VTCLSCELNPER	71	P y3	36.0949	107.095	2	63.6	2.31111
IPI00018953.1	WEYYDSVYTER	65	y9	16.0951	81.0951	2	64.6	0.751097
IPI00018953.1	WISDHEYLYK	42	y8	61.1886	103.189	2	42	0.535487
IPI00018953.1	WNCLVAR	40	y5	89.0022	129.002	2	39.6	1.73296
IPI00018953.1	YPLLLDVYAGPCSQK	66	y6	33.7591	99.7591	2	65.2	0.845508
IPI00022426.1	AFIQLWAFDAVK	74	y7	42.1508	116.151	2	74.3	1.37086
IPI00022426.1	CVLFPYGGCQGNGNK	69		0	69	2	24	0.98079
IPI00022426.1	ECLQTCR	40	y3	20.5319	60.5319	2	32.3	0.335191
IPI00022426.1	EDSCQLGYSAGPCMGMTSR	85	y9	34.1089	119.109	2	84.6	2.59479
IPI00022426.1	ETLLQDFR	64	y4	16.907	80.907	2	53.5	0.201851
IPI00022426.1	EYCGVPGDGDEELLR	48	P y10	75.5127	123.513	2	48.1	1.94332
IPI00022426.1	FYSEKECR	46	y6	22.3874	68.3874	2	45.8	1.06172
IPI00022426.1	GECVPGEQEPEPILIPR	93	P y++13	70.1457	163.146	2	92.2	0.476012
IPI00022426.1	GVCEETSGAYEK	61	y++10	138.461	199.461	2	60.5	0.210136
IPI00022426.1	GVCEETSGAYEKTDTDGK	95	y11	59.2689	154.269	2	87.5	2.78288
IPI00022426.1	GVCEETSGAYEKTDTDGKFLYHK	29		0	29	3	28.7	1.61993
IPI00022426.1	HHGPTITAK	36	b3 P	0	36	3	19.9	0.0436932
IPI00022426.1	HHGPTITAKLYGR	65	y++11	122.921	187.921	3	57.6	1.08624
IPI00022426.1	KEDSCQLGYSAGPCMGMTSR	77	P y8	18.2774	95.2774	3	76.5	0.589152
IPI00022426.1	KGVCEETSGAYEK	89	b10	0	89	2	87.6	2.12551
IPI00022426.1	KGVCEETSGAYEKTDTDGK	52		0	52	3	52.3	0.367801
IPI00022426.1	MTVSTLVLGEGATEAEISMTSTR	128	y6	5.57499	133.575	2	127.6	1.05418
IPI00022426.1	TDTDGKFLYHK	27	y++9	69.5729	96.5729	2	27.2	0.203974
IPI00022426.1	TVAACNLPIVR	69	P y4	62.2928	131.293	2	57	0.905259
IPI00022426.1	VVAQGVGIPEDSIFTMADR	92	P y11	81.5142	173.514	2	90.8	1.58793
IPI00022426.1	VVAQGVGIPEDSIFTMADRGECVPGEQEPEPILIPR	32	P y8	27.6861	59.6861	3	31.7	0.209253
IPI00022426.1	WYNLAIGSTCPWLK	74	y8	50.5191	124.519	2	70	0.199783
IPI00022426.1	WYNLAIGSTCPWLKK	32	y++13	159.171	191.171	3	28	1.27077
IPI00180707.8	CSNLLDYTEVK	57	y7	42.1508	99.1508	2	52.3	0.53
IPI00180707.8	ELSNFELTLSPDGTR	40	y6	12.845	52.845	2	27.5	0.672328
IPI00180707.8	EPVTFDLDIR	50		0	50	2	49.9	1.76804
IPI00180707.8	FSVTEPKEPGESVVIR	41	y++13	71.8048	112.805	3	41.3	0.0297868
IPI00180707.8	HSGPHSPGPVTDQFTFR	51		0	51	3	50.7	1.24078
IPI00180707.8	IAYQPPSEDSDQER	53	P y10	88.9009	141.901	2	52.8	0.555958
IPI00180707.8	IAYRPPGQELGVATR	41	y++13	150.966	191.966	3	36	0.261303
IPI00180707.8	ILMATDLDSEDK	70	y10	88.9009	158.901	2	69.7	2.25309
IPI00180707.8	IQVLAVDNSVPQIAVNK	67	P y7	102.922	169.922	2	66.7	1.38836
IPI00180707.8	IRDDADKTVIK	42	b6	46.7694	88.7694	2	34.1	0.428644
IPI00180707.8	IYTGSESDGQIVTMIHR	52	y++15	158.075	210.075	3	49.9	1.0225
IPI00180707.8	KTDPPSADAGTDYVGISR	36	y4	16.907	52.907	3	32.7	0.21108
IPI00180707.8	LVVSESENK	29	y7	42.1508	71.1508	2	27.3	1.54505
IPI00180707.8	MVVQESQLTPLR	49	P y3	36.0949	85.0949	2	27.4	0.262954
IPI00180707.8	NLDFAPGVNMQPVR	75	P y9	34.1089	109.109	2	75	0.0671033
IPI00180707.8	NTGLILYEGQSR	52	y7	20.1096	72.1096	2	51.8	0.186875
IPI00180707.8	QDLNENLISYK	63		0	63	2	58.5	0.395909
IPI00180707.8	SLPLSSFTQR	52	P y++8	50.5191	102.519	2	41.9	0.488643
IPI00180707.8	VAQFQFQVEDR	76	y6	33.7591	109.759	2	75.1	1.5315
IPI00180707.8	VFLCTGADGYVPK	29		0	29	2	28.7	0.0640186
IPI00180707.8	VPGVVGAEPFSAK	67	y8	50.5191	117.519	2	66.6	1.38271
IPI00180707.8	VVILDDLGQPALEGIEK	59	P y8	110.499	169.499	2	59.4	1.34231
IPI00180707.8	YTGPEDADYTNLIK	82	y++12	142.762	224.762	2	82.2	1.47267
IPI00169383.2	AAVPSIK	24		0	24	1	4.1	2.22738
IPI00169383.2	ACANPAAGSVILLENLR	97	y10	21.9013	118.901	2	87.3	2.42075
IPI00169383.2	AEPAKIEAFR	49	P y++8	148.517	197.517	2	44.2	0.416379
IPI00169383.2	AHSSMVGVNLPQK	64	y7	30.3898	94.3898	2	64.2	0.0727689
IPI00169383.2	ALESPERPFLAILGGAK	38	y++14	144.526	182.526	3	37.9	0.339863
IPI00169383.2	ALMDEVVK	35	y6	46.7694	81.7694	2	20.3	0.867598
IPI00169383.2	DCVGPEVEK	48	y6	77.5959	125.596	2	30.5	1.44619
IPI00169383.2	ELNYFAK	26		0	26	1	23	1.98688
IPI00169383.2	FCLDNGAK	25	y6	33.7591	58.7591	2	22.3	0.470483
IPI00169383.2	FHVEEEGKGK	32	y8	78.1234	110.123	2	23	1.47392
IPI00169383.2	GCITIIGGGDTATCCAK	85	y11	46.798	131.798	2	85.5	0.0816724
IPI00169383.2	ITLPVDFVTADKFDENAK	84	P y++15	202.395	286.395	2	84.4	2.5372
IPI00169383.2	LGDVYVNDAFGTAHR	96	y9	16.7611	112.761	2	92.4	0.123243
IPI00169383.2	LTLDKLDVK	32	b7	55.2834	87.2834	2	18.3	0.167936
IPI00169383.2	NNQITNNQR	33	y5	25.3428	58.3428	2	31.6	1.95946
IPI00169383.2	TGQATVASGIPAGWMGLDCGPESSKK	40	y++20	104.273	144.273	3	40.1	1.56099
IPI00169383.2	VDFNVPMK	31	y6	61.3634	92.3634	2	26.3	0.550664
IPI00169383.2	VLNNMEIGTSLFDEEGAK	74	y11	27.8185	101.818	2	67.8	1.65279
IPI00169383.2	VLPGVDALSNI	30	b5	27.2067	57.2067	2	29.5	1.55594
IPI00169383.2	VSHVSTGGGASLELLEGK	34	y6	46.7694	80.7694	3	28.3	1.27435
IPI00169383.2	YAEAVTR	35	y5	52.947	87.947	2	27.7	1.7576
IPI00169383.2	YSLEPVAVELK	32	P y7	69.755	101.755	2	32.4	0.40234
IPI00465248.4	AAVPSGASTGIYEALELR	92	P y++15	218.16	310.16	2	91	0.163127
IPI00465248.4	AVEHINK	39	y5	69.7594	108.759	2	22.3	1.32281
IPI00465248.4	DATNVGDEGGFAPNILENK	63	y8	50.5191	113.519	2	63.1	0.256686
IPI00465248.4	DATNVGDEGGFAPNILENKEGLELLK	37	y++21	154.217	191.217	3	34.1	0.328514
IPI00465248.4	GNPTVEVDLFTSK	76	P y++11	171.017	247.017	2	32.7	2.47023
IPI00465248.4	HIADLAGNSEVILPVPAFNVINGGSHAGNK	42	P y++17	18.3224	60.3224	4	0	0.202548
IPI00465248.4	IEEELGSK	47	y6	61.3634	108.363	2	12.4	0.0435133
IPI00465248.4	IGAEVYHNLK	49	y5	69.7594	118.759	2	36.7	0.889026
IPI00465248.4	KLNVTEQEK	31	y7	42.1508	73.1508	2	17.6	0.352973
IPI00465248.4	KLNVTEQEKIDK	64		0	64	2	49.3	0.347487
IPI00465248.4	LAMQEFMILPVGAANFR	68	P y8	18.2774	86.2774	2	31.7	0.661095
IPI00465248.4	LAQANGWGVMVSHR	83	y7	42.1508	125.151	2	76.1	2.44607
IPI00465248.4	LMIEMDGTENK	50		0	50	2	29.4	0.990761
IPI00465248.4	LNVTEQEK	44	y5	38.1758	82.1758	2	22.2	0.823083
IPI00465248.4	LNVTEQEKIDK	50	y8	38.4779	88.4779	2	33.3	0.246184
IPI00465248.4	NFRNPLAK	30	b7	42.1508	72.1508	2	20.1	0.514705
IPI00465248.4	SCNCLLLK	24		0	24	2	6.2	0.446798
IPI00465248.4	SGKYDLDFK	45	b7	42.1508	87.1508	2	42.3	0.580697
IPI00465248.4	SPDDPSR	39		0	39	2	35.8	0.0379673
IPI00465248.4	VNQIGSVTESLQACK	90	y11	27.8185	117.818	2	0	0.296912
IPI00465248.4	VVIGMDVAASEFFR	104	y7	11.5362	115.536	2	103.5	1.62824
IPI00465248.4	YISPDQLADLYK	36		0	36	2	36.5	1.14359
IPI00220327.2	AEAESLYQSK	57	y8	63.7413	120.741	2	52.5	0.886246
IPI00220327.2	DVDGAYMTK	26	y7	30.3898	56.3898	2	6.8	0.642827
IPI00220327.2	DYQELMNTK	47	y6	46.7694	93.7694	2	41.8	0.818712
IPI00220327.2	FLEQQNQVLQTK	70	y4	29.4598	99.4598	2	65.1	2.24771
IPI00220327.2	GSGGGSSGGSIGGR	84	y7	11.5362	95.5362	2	77.6	1.09135
IPI00220327.2	IEISELNR	60	y6	22.3874	82.3874	2	35.2	0.66965
IPI00220327.2	LALDLEIATYR	73	y6	12.845	85.845	2	0	0.250564
IPI00220327.2	LNDLEDALQQAK	72	y8	50.5191	122.519	2	58.4	0.862882
IPI00220327.2	LRSEIDNVKK	46	b4	16.907	62.907	3	28	0.0107169
IPI00220327.2	NKYEDEINKR	39	y8	61.1886	100.189	2	35.1	0.330162
IPI00220327.2	NMQDMVEDYR	67	y4	29.4598	96.4598	2	67	1.14818
IPI00220327.2	QISNLQQSISDAEQR	103	y6	12.845	115.845	2	94.2	0.252873
IPI00220327.2	SISISVAR	54	y6	33.7591	87.7591	2	49.4	0.780568
IPI00220327.2	SKAEAESLYQSK	72	y10	40.4746	112.475	2	67.5	0.63771
IPI00220327.2	SLDLDSIIAEVK	81	y8	93.6864	174.686	2	76.5	0.435369
IPI00220327.2	SLNNQFASFIDK	65	y7	55.2834	120.283	2	49.5	1.73583
IPI00220327.2	SLVNLGGSK	39		0	39	1	38.9	1.34168
IPI00220327.2	TLLEGEESR	40	y7	20.1096	60.1096	2	8.3	1.42636
IPI00220327.2	TNAENEFVTIK	64	y9	69.5729	133.573	2	64.4	1.22023
IPI00220327.2	TNAENEFVTIKK	56	y++10	75.5127	131.513	2	39.7	0.433486
IPI00220327.2	WELLQQVDTSTR	67	y8	27.6861	94.6861	2	66.3	1.8626
IPI00291866.5	DFTCVHQALK	42	y++8	18.2774	60.2774	2	34.6	0.610364
IPI00291866.5	FPVFMGR	31		0	31	2	27.6	0.942599
IPI00291866.5	FQPTLLTLPR	59	P y8	50.5191	109.519	2	42.3	0.885139
IPI00291866.5	GVTSVSQIFHSPDLAIR	73	y9	34.1089	107.109	2	63.4	0.65668
IPI00291866.5	HRLEDMEQALSPSVFK	71	b5	25.3428	96.3428	2	68.8	2.35049
IPI00291866.5	IKVTTSQDMLSIMEK	81	y10	30.6519	111.652	2	78.7	0.0299147
IPI00291866.5	KYPVAHFIDQTLK	81	P y++11	171.017	252.017	2	63.4	1.8846
IPI00291866.5	LEDMEQALSPSVFK	75	y6	61.3634	136.363	2	75.3	0.197171
IPI00291866.5	LLDSLPSDTR	63	P y5	69.7594	132.759	2	50.5	2.40373
IPI00291866.5	LVLLNAIYLSAK	87	y8	110.499	197.499	2	86.8	1.9111
IPI00291866.5	LYHAFSAMK	42		0	42	2	26.6	0.457072
IPI00291866.5	MEPFHFK	25	P y5	38.1758	63.1758	2	19.4	0.361364
IPI00291866.5	NTNNKISR	40	y3	20.5319	60.5319	2	22.1	0.240208
IPI00291866.5	TLYSSSPR	27	y6	33.7591	60.7591	2	12.4	0.460136
IPI00291866.5	TNLESILSYPK	75	y7	20.1096	95.1096	2	63.3	0.211269
IPI00291866.5	TTFDPKK	27	P y3	36.0949	63.0949	1	21.4	0.496502
IPI00291866.5	VATTVISK	35	y6	77.5959	112.596	2	35.2	0.209395
IPI00291866.5	VETNMAFSPFSIASLLTQVLLGAGENTK	50	y7	5.13775	55.1378	3	11.9	1.43867
IPI00291866.5	VPMMNSK	34	y4	44.5113	78.5113	1	27	1.84687
IPI00291866.5	VTTSQDMLSIMEK	85		0	85	2	48	0.669725
IPI00291866.5	YPVAHFIDQTLK	47	P y++11	94.5908	141.591	2	42.7	1.06884
IPI00021440.1	AGFAGDDAPR	65	y6	22.3874	87.3874	2	59.9	1.01017
IPI00021440.1	AVFPSIVGR	58		0	58	2	56.4	0.692403
IPI00021440.1	AVFPSIVGRPR	36		0	36	2	35.7	2.62013
IPI00021440.1	DLTDYLMK	25	y6	77.5959	102.596	2	0	1.27625
IPI00021440.1	DLYANTVLSGGTTMYPGIADR	99	P y6	33.7591	132.759	2	92	2.06382
IPI00021440.1	DSYVGDEAQSK	56	y7	30.3898	86.3898	2	0	0.247097
IPI00021440.1	DSYVGDEAQSKR	46	y8	63.7413	109.741	2	0	0.780891
IPI00021440.1	EEEIAALVIDNGSGMCK	109		0	109	2	107.3	0.643153
IPI00021440.1	EITALAPSTMK	47	P y5	52.947	99.947	1	44.6	0.0691277
IPI00021440.1	GYSFTTTAER	52		0	52	2	52	0.229724
IPI00021440.1	HQGVMVGMGQK	60	y9	86.4714	146.471	2	59.5	0.917295
IPI00021440.1	IIAPPER	32	y5	52.947	84.947	2	13.7	0.185064
IPI00021440.1	IIAPPERK	35	P y5	25.3428	60.3428	2	27.6	0.421383
IPI00021440.1	IWHHTFYNELR	38	y8	48.4779	86.4779	2	37.8	1.85224
IPI00021440.1	KDLYANTVLSGGTTMYPGIADR	55	P y6	33.7591	88.7591	3	49	1.58798
IPI00021440.1	QEYDESGPSIVHR	67	y8	10.4958	77.4958	2	67.5	1.62719
IPI00021440.1	RGILTLK	28	b6	12.845	40.845	2	14.8	0.277465
IPI00021440.1	SYELPDGQVITIGNER	72	P y12	25.4391	97.4391	2	65.8	1.50254
IPI00021440.1	TTGIVMDSGDGVTHTVPIYEGYALPHAILR	27		0	27	4	26.9	2.56578
IPI00021440.1	VAPEEHPVLLTEAPLNPK	50	P y12	54.5085	104.509	2	25.4	1.7674
IPI00099670.2	AISQSGVALSPWVIQK	69	P y6	77.5959	146.596	2	58.2	2.28873
IPI00099670.2	ALENPQPHPGWQGTLK	44	P y10	41.8463	85.8463	2	44.4	2.24441
IPI00099670.2	ALTLAYK	33	y5	69.7594	102.759	2	24.2	0.0340819
IPI00099670.2	AMIAYWTNFAK	56	y7	69.755	125.755	2	55.9	1.16401
IPI00099670.2	DQHMAIAWVK	43		0	43	2	37.4	0.425638
IPI00099670.2	GIPFAAPTK	31		0	31	2	21.8	1.37681
IPI00099670.2	GNVIVVTFNYR	33	y6	46.7694	79.7694	2	28.2	0.232634
IPI00099670.2	KVTEEDFYK	39	y7	55.2834	94.2834	2	32.7	1.03262
IPI00099670.2	LGAVYTEGGFVEGVNK	82	y9	16.7611	98.7611	2	77	0.413569
IPI00099670.2	LGAVYTEGGFVEGVNKK	38	y++13	133.277	171.277	3	36.5	0.202323
IPI00099670.2	LGLLGDSVDIFK	57		0	57	2	51.9	0.0957955
IPI00099670.2	LVSEFTITK	42	y7	85.5983	127.598	2	28.9	0.476028
IPI00099670.2	NPLFWAK	35		0	35	2	32.4	0.848389
IPI00099670.2	RAISQSGVALSPWVIQK	41		0	41	3	40.6	0.357806
IPI00099670.2	TGDPNMGDSAVPTHWEPYTTENSGYLEITK	60	P y++19	130.173	190.173	3	60.5	2.25144
IPI00099670.2	TTFDVYTESWAQDPSQENK	87	y9	34.1089	121.109	2	87.2	1.17695
IPI00099670.2	TYAYLFSHPSR	46	y6	33.7591	79.7591	2	45.9	0.145531
IPI00099670.2	VGCPVGDAAR	52		0	52	2	47.6	1.26126
IPI00099670.2	VGPLGFLSTGDANLPGNYGLR	100	P y7	30.3898	130.39	2	99.9	0.182813
IPI00099670.2	VTEEDFYK	34		0	34	2	34.3	0.434909
IPI00008787.3	AAAVSEAEADFYEQNSR	80	y6	33.7591	113.759	2	79.8	0.863661
IPI00008787.3	ALAAKPGLDTYSLGGGGAAR	64	y11	21.1608	85.1608	2	61.9	1.92833
IPI00008787.3	AVLGAVPR	30	y6	61.3634	91.3634	2	16.4	0.687432
IPI00008787.3	DFCGCHVAWSGSQLR	30	y++13	93.6154	123.615	3	22.6	1.1186
IPI00008787.3	ELASLLR	31	y4	44.5113	75.5113	2	0	0.750663
IPI00008787.3	GDTVDLAK	38	y4	83.8764	121.876	2	29.1	0.0200138
IPI00008787.3	GSTGVAAAAGLHR	64	y8	10.4958	74.4958	2	57	0.626717
IPI00008787.3	LLGPGPAADFSVSVER	90	y++14	152.783	242.783	2	88.9	0.0738927
IPI00008787.3	LLLTSAPSLATSPAFR	74	P y10	52.96	126.96	2	73.4	0.629063
IPI00008787.3	LPRPLPAVPGELTEATPNR	45		0	45	3	27.3	2.01568
IPI00008787.3	PGLDTYSLGGGGAAR	82	y7	20.1096	102.11	2	82.3	0.00603146
IPI00008787.3	PLPAVPGELTEATPNR	32	P y11	69.1734	101.173	2	30	0.0334357
IPI00008787.3	QAVQELVSLYYEEAR	85	y8	26.5164	111.516	2	84.7	1.31102
IPI00008787.3	QLAGLVANYYTPR	65	y7	20.1096	85.1096	2	60.9	0.155169
IPI00008787.3	QLYLQHR	27	y3	20.5319	47.5319	2	19.1	0.84358
IPI00008787.3	SDVFEAWR	39	y5	69.7594	108.759	2	27.4	1.36212
IPI00008787.3	SFGMTPVLPAFAGHVPEAVTR	32	P y++16	191.99	223.99	3	32	0.211567
IPI00008787.3	YGVSHPDAGAAWR	41	y++12	89.7646	130.765	3	38.6	0.797958
IPI00008787.3	YQLTLWGPEGNILDYANK	65	y12	63.8806	128.881	2	64.8	0.220605
IPI00023673.1	AAFGQGSGPIMLDEVQCTGTEASLADCK	66		0	66	3	66.3	2.67103
IPI00023673.1	ASHEEVEGLVEK	57	y++10	168.673	225.673	2	56	1.82471
IPI00023673.1	AVDTWSWGER	54	y5	25.3428	79.3428	2	49.2	1.09444
IPI00023673.1	ELSEALGQIFDSQR	94		0	94	2	63.5	1.33786
IPI00023673.1	GQWGTVCDNLWDLTDASVVCR	116	y10	62.96	178.96	2	116.2	1.30797
IPI00023673.1	IDITLSSVK	60	y7	55.2834	115.283	2	60.1	0.915031
IPI00023673.1	IYTSPTWSAFVTDSSWSAR	91	y8	10.4958	101.496	2	91.3	0.562823
IPI00023673.1	KSQLVYQSR	57	y8	18.2774	75.2774	2	51.8	0.26802
IPI00023673.1	LADGGATNQGR	75	y5	0	75	2	64.5	0.0920299
IPI00023673.1	LASAYGAR	43		0	43	2	15.7	0.167524
IPI00023673.1	RIDITLSSVK	73	b3	8.49066	81.4907	2	72.6	1.37673
IPI00023673.1	SDLAVPSELALLK	50	P y8	63.7413	113.741	2	48	2.14654
IPI00023673.1	SQLVYQSR	35	y4	29.4598	64.4598	2	34.8	0.0452358
IPI00023673.1	STHTLDLSR	43		0	43	2	31.4	0.452773
IPI00023673.1	STSSFPCPAGHFNGFR	58		0	58	2	56.8	0.0743176
IPI00023673.1	TIAYENK	41	y5	69.7594	110.759	2	39	0.00667113
IPI00023673.1	TLQALEFHTVPFQLLAR	45	P y7	42.1508	87.1508	3	45	0.851461
IPI00023673.1	YSSDYFQAPSDYR	79	P y5	52.947	131.947	2	79.4	1.38315
IPI00023673.1	YYPYQSFQTPQHPSFLFQDKR	37		0	37	3	34.3	1.47169
IPI00153049.3	AYGPLFLR	42	y6	46.7694	88.7694	2	41.8	0.814261
IPI00153049.3	DRVAVGADAFER	43	y++11	126.361	169.361	2	35.8	1.37725
IPI00153049.3	EVLAVAR	26		0	26	2	2.7	0.252616
IPI00153049.3	GAPALLTCVNR	70	P y++9	130.724	200.724	2	57.9	0.841184
IPI00153049.3	GHVWTDR	28	b6	33.7591	61.7591	1	20.9	2.00627
IPI00153049.3	GPGGGPAR	35	y6	33.7591	68.7591	2	21.8	0.214236
IPI00153049.3	HVEEAQQVVHWDR	73	y4	62.2928	135.293	2	73.4	0.786145
IPI00153049.3	LEVTDGPPATPAYWDGEK	109	y9	44.9008	153.901	2	108.6	0.113821
IPI00153049.3	LEVTDGPPATPAYWDGEKEVLAVAR	87	P y++19	182.831	269.831	3	84.1	0.497362
IPI00153049.3	LLDLYASGER	62	y8	27.6861	89.6861	2	60	1.13801
IPI00153049.3	LLDLYASGERR	34	y++9	98.1463	132.146	3	22.5	0.543828
IPI00153049.3	LLDLYSAGEQR	63	y6	46.7694	109.769	2	59	1.88629
IPI00153049.3	MVWTQDR	24		0	24	2	18	1.20284
IPI00153049.3	QPPGVPHDR	27	P y4	44.5113	71.5113	2	26	0.133929
IPI00153049.3	RLLDLYSAGEQR	38	y4	29.4598	67.4598	3	33.5	1.4838
IPI00153049.3	RVFHLTVAEPHAEPPPR	39	b9 P	25.4443	64.4443	3	33.6	0.0147822
IPI00153049.3	VAVGADAFER	69	y7	42.1508	111.151	2	69	1.06554
IPI00153049.3	VFHLTVAEPHAEPPPR	26	P y++8	78.1234	104.123	3	25.2	0.583171
IPI00153049.3	VLHWDLR	27		0	27	2	25.3	0.67949
IPI00166729.3	AGEVQEPELR	42	P y4	62.2928	104.293	2	31.8	1.59263
IPI00166729.3	AREDIFMETLK	84	b4	16.907	100.907	2	67.2	1.32777
IPI00166729.3	AYLEEECPATLR	63	P y5	38.1758	101.176	2	57.2	0.103532
IPI00166729.3	AYLEEECPATLRK	78	P y6	12.845	90.845	2	78	1.49445
IPI00166729.3	CLAYDFYPGK	33	y8	78.1234	111.123	2	33.3	0.107406
IPI00166729.3	EDIFMETLK	38	y5	38.1758	76.1758	2	37.8	0.926185
IPI00166729.3	EIPAWVPFDPAAQITK	36	P y10	77.9318	113.932	2	30.9	1.39556
IPI00166729.3	HVEDVPAFQALGSLNDLQFFR	59		0	59	3	54.5	1.50718
IPI00166729.3	IDVHWTR	37		0	37	2	33.3	1.14653
IPI00166729.3	NILDRQDPPSVVVTSHQAPGEK	48	b7 P	30.3898	78.3898	3	47.3	0.988555
IPI00166729.3	PPSVVVTSHQAPGEK	58		0	58	3	57.1	0.561694
IPI00166729.3	QDPPSVVVTSHQAPGEK	44	P y++15	222.284	266.284	2	42.1	2.23288
IPI00166729.3	QKWEAEPVYVQR	28	y10	21.9013	49.9013	2	27.6	0.633984
IPI00166729.3	QVEGMEDWKQDSQLQK	43	y++9	130.724	173.724	3	41.7	1.6717
IPI00166729.3	SQPMGLWR	26	P y6	95.6577	121.658	2	24.4	0.645416
IPI00166729.3	SSGAFWK	39	y5	52.947	91.947	2	14.2	0.0696971
IPI00166729.3	WEAEPVYVQR	42	P y6	22.3874	64.3874	2	41.6	0.502802
IPI00166729.3	YSLTYIYTGLSK	87	y7	55.2834	142.283	2	87.1	2.68375
IPI00166729.3	YYYDGKDYIEFNK	57	y++11	134.559	191.559	2	56.9	1.14348
IPI00007221.1	AAAATGTIFTFR	86	y4	44.5113	130.511	2	86.3	1.51638
IPI00007221.1	AKWETSFNHK	35	y8	18.2774	53.2774	2	34.7	0.114846
IPI00007221.1	AVVEVDESGTR	70	y6	12.845	82.845	2	69.6	1.57185
IPI00007221.1	DFTFDLYR	54	y6	33.7591	87.7591	2	48.1	0.529368
IPI00007221.1	DSAGAMK	40	y5	69.7594	109.759	2	32.9	0.0420393
IPI00007221.1	EDQYHYLLDR	43		0	43	2	42.7	0.829788
IPI00007221.1	FSIEGSYQLEK	77	y7	30.3898	107.39	2	69.6	1.09507
IPI00007221.1	GFQQLLQELNQPR	60		0	60	3	49.5	1.17882
IPI00007221.1	GKIVDLLK	31	y6	77.5959	108.596	2	0	0.237541
IPI00007221.1	GTQEQDFYVTSETVVR	119	y7	11.5362	130.536	2	113.6	0.640576
IPI00007221.1	MQILEGLGLNLQK	81	y8	38.4779	119.478	2	49.4	1.49908
IPI00007221.1	MQQVENGLSEK	74		0	74	2	41	1.69509
IPI00007221.1	QINDYVAK	35		0	35	2	33.2	0.167525
IPI00007221.1	QLELYLPK	44		0	44	2	35	0.485372
IPI00007221.1	RDFTFDLYR	43	b6	22.3874	65.3874	2	30.1	2.13227
IPI00007221.1	SSEKELHR	72	y4	29.4598	101.46	2	64.3	0.769985
IPI00007221.1	TLYLADTFPTNFR	60	P y5	38.1758	98.1758	2	55.2	1.50814
IPI00007221.1	VVGVPYQGNATALFILPSEGK	44	P y++17	158.15	202.15	2	43.9	1.46615
IPI00017601.1	AETGDKVYVHLK	27	y++10	88.9009	115.901	2	17.8	2.52614
IPI00017601.1	ALYLQYTDETFR	50	y7	30.3898	80.3898	2	42.8	0.758442
IPI00017601.1	DIASGLIGPLIICK	41	y7	69.755	110.755	2	29.6	2.11008
IPI00017601.1	DIFTGLIGPMK	45		0	45	2	45.2	0.169706
IPI00017601.1	EVGPTNADPVCLAK	59	P y6	33.7591	92.7591	2	59	1.02967
IPI00017601.1	EYTDASFTNR	63	y5	14.5509	77.5509	2	57	1.50631
IPI00017601.1	EYTDASFTNRK	31		0	31	2	31.2	0.672655
IPI00017601.1	GAYPLSIEPIGVR	36	P y++10	121.971	157.971	2	25.5	0.800134
IPI00017601.1	IGGSYKK	44	y6	33.7591	77.7591	2	36.4	0.114674
IPI00017601.1	KALYLQYTDETFR	34		0	34	3	26.5	1.7287
IPI00017601.1	KGSLHANGR	49		0	49	2	43.4	0.731384
IPI00017601.1	LISVDTEHSNIYLQNGPDR	41	y++17	182.814	223.814	3	41	0.204732
IPI00017601.1	NNEGTYYSPNYNPQSR	55	P y8	50.5191	105.519	2	55.3	2.36053
IPI00017601.1	QSEDSTFYLGER	68	y5	25.3428	93.3428	2	67.6	1.21272
IPI00017601.1	QYTDSTFR	35	y6	12.845	47.845	2	34.6	0.573998
IPI00017601.1	TYCSEPEKVDKDNEDFQESNR	60	P y++16	177.519	237.519	3	60.1	0.901233
IPI00017601.1	VDKDNEDFQESNR	56	y++11	138.184	194.184	2	55.9	0.117367
IPI00017601.1	VNKDDEEFIESNK	82	y++11	108.393	190.393	2	82.5	0.538611
IPI00396434.1	ATQIPSYK	29	P y4	62.2928	91.2928	1	22.2	0.151297
IPI00396434.1	ELSELSLLSLYGIHK	71	y7	55.2834	126.283	2	71	1.01624
IPI00396434.1	FAELVGPVIPQDWSTECMTTNSHQGTEDSTD	34	P y++22	23.2922	57.2922	3	0	0.171368
IPI00396434.1	FLNESYKHEQVYIR	71	y7	69.755	140.755	2	70.9	0.306744
IPI00396434.1	FQELESETLK	62	y8	27.6861	89.6861	2	13.4	0.651956
IPI00396434.1	FQELESETLKSEEFQK	96	y6	46.7694	142.769	2	91.1	1.30748
IPI00396434.1	FQELESETLKSEEFQKR	37	y++15	128.578	165.578	3	22.3	0.271869
IPI00396434.1	FVTLVFR	38	y5	89.0022	127.002	2	37.9	0.13416
IPI00396434.1	GEYFVEMYYR	56	y5	25.3428	81.3428	2	55.8	2.12979
IPI00396434.1	HGDRSPIDTFPTDPIK	43	P y3	55.9176	98.9176	2	43.4	1.17068
IPI00396434.1	LHPYKDFIATLGK	42	P y11	83.8148	125.815	2	41.7	0.432625
IPI00396434.1	LQGGVLVNEILNHMK	91	y8	63.7413	154.741	2	87.4	0.0958028
IPI00396434.1	LRELSELSLLSLYGIHK	86	y7	30.3898	116.39	3	86	2.59186
IPI00396434.1	LSGLHGQDLFGIWSK	61	y10	30.6519	91.6519	2	51.6	1.95409
IPI00396434.1	RATQIPSYK	36		0	36	2	35.9	1.29401
IPI00396434.1	RLHPYKDFIATLGK	58	b7	55.2834	113.283	2	57.9	1.70343
IPI00396434.1	SEEFQKR	37	y5	25.3428	62.3428	2	23.6	0.679961
IPI00396434.1	SPIDTFPTDPIK	50	y9	56.7399	106.74	2	49.6	0.776153
IPI00472610.2	AEDTAVYYCAR	74	y5	52.947	126.947	2	0	1.91682
IPI00472610.2	ALPAPIEK	37	P y6	46.7694	83.7694	1	35.6	2.14752
IPI00472610.2	DTLMISR	37		0	37	2	11.9	0.28225
IPI00472610.2	EPQVYTLPPSR	54	P y4	29.4598	83.4598	2	54.4	1.57384
IPI00472610.2	EPQVYTLPPSREEMTK	39	P y9	44.9008	83.9008	2	38.6	2.39167
IPI00472610.2	FNWYVDGVEVHNAK	73	y9	58.8671	131.867	2	72.9	0.133071
IPI00472610.2	GFYPSDIAVEWESNGQPENNYK	73		0	73	2	2	0.636565
IPI00472610.2	GLEWVANIK	62		0	62	2	46.2	0.441887
IPI00472610.2	GPSVFPLAPSSK	51	P y7	69.755	120.755	2	47.5	1.55146
IPI00472610.2	GTTVTVSSASTK	81		0	81	2	79.1	0.314671
IPI00472610.2	NQVSLTCLVK	53	y7	42.1508	95.1508	2	44.2	0.400297
IPI00472610.2	NSLYLQMNSLR	71	y7	11.5362	82.5362	2	18.3	0.0294098
IPI00472610.2	STSGGTAALGCLVK	76	y5	69.7594	145.759	2	65.7	0.151661
IPI00472610.2	THTCPPCPAPELLGGPSVFLFPPKPK	42	P y++22	94.5659	136.566	3	42.2	0.509367
IPI00472610.2	TPEVTCVVVDVSHEDPEVK	84	y8	63.7413	147.741	2	84.3	2.52211
IPI00472610.2	TTPPVLDSDGSFFLYSK	87	y11	57.5898	144.59	2	83.9	0.0183474
IPI00472610.2	VVSVLTVLHQDWLNGK	66		0	66	2	0	1.96155
IPI00472610.2	VVSVLTVLHQDWLNGKEYK	44	y++17	23.5528	67.5528	3	0	1.30687
IPI00027223.2	ATDFVVPGPGK	29	P y5	25.3428	54.3428	2	29.2	1.99837
IPI00027223.2	CATITPDEK	55	y5	69.7594	124.759	2	43.4	0.00328347
IPI00027223.2	DAAEAIK	31	b5	69.7594	100.759	1	7.7	1.78748
IPI00027223.2	DAAEAIKK	55	y6	77.5959	132.596	2	40.4	1.01644
IPI00027223.2	DATNDQVTK	33		0	33	2	23.1	0.160608
IPI00027223.2	DLAACIK	30	y6	46.7694	76.7694	1	22.3	0.416618
IPI00027223.2	GLPNVQR	24		0	24	2	8.9	0.766648
IPI00027223.2	HAYGDQYR	27	y6	22.3874	49.3874	2	27.1	1.09099
IPI00027223.2	IIWELIK	42	y5	69.7594	111.759	2	39.4	0.907186
IPI00027223.2	ISGGSVVEMQGDEMTR	81	y9	24.4566	105.457	2	81.3	0.512384
IPI00027223.2	LVSGWVKPIIIGR	41	y++11	194.331	235.331	3	41.4	0.370787
IPI00027223.2	NILGGTVFR	31	y7	5.13775	36.1378	2	29.9	0.49654
IPI00027223.2	SDYLNTFEFMDK	58	y8	89.8843	147.884	2	57.7	0.333363
IPI00027223.2	SEGGFIWACK	42	y8	93.6864	135.686	2	40.3	0.705819
IPI00027223.2	SIEDFAHSSFQMALSK	58	y9	44.9008	102.901	2	58.2	0.552907
IPI00027223.2	TVEAEAAHGTVTR	66	y5	14.5509	80.5509	2	60.9	1.96219
IPI00027223.2	VEITYTPSDGTQK	42	y8	63.7413	105.741	2	38.1	1.03187
IPI00418163.3	ADGSYAAWLSR	66	y4	29.4598	95.4598	2	58.2	0.750182
IPI00418163.3	AEMADQAAAWLTR	56	y4	29.4598	85.4598	2	46.4	0.371927
IPI00418163.3	ASAGLLGAHAAAITAYALTLTK	61	y4	83.8764	144.876	3	60.2	1.5748
IPI00418163.3	ASSFLGEK	24		0	24	1	24.3	1.06664
IPI00418163.3	CSVFYGAPSK	53	y7	85.5983	138.598	2	45.2	0.392826
IPI00418163.3	DHAVDLIQK	49	y7	85.5983	134.598	2	44.5	1.61645
IPI00418163.3	GLCVATPVQLR	36	y6	12.845	48.845	2	26.3	0.97606
IPI00418163.3	GLQDEDGYR	43		0	43	2	43.3	1.56948
IPI00418163.3	GSSTWLTAFVLK	60	y7	55.2834	115.283	2	60.5	0.0828551
IPI00418163.3	ITQVLHFTK	38		0	38	2	31.6	1.7298
IPI00418163.3	KADGSYAAWLSR	59	y9	34.1089	93.1089	2	58.5	0.191148
IPI00418163.3	LLATLCSAEVCQCAEGK	51		0	51	2	50.6	1.50213
IPI00418163.3	LQETSNWLLSQQQADGSFQDLSPVIHR	59	y++20	124.737	183.737	3	58.7	0.529722
IPI00418163.3	QGSFQGGFR	58	y4	16.907	74.907	2	51.1	1.37494
IPI00418163.3	VEASISK	44	y5	52.947	96.947	1	23.4	2.19755
IPI00418163.3	VLSLAQEQVGGSPEK	97	y6	22.3874	119.387	2	97.2	0.283506
IPI00418163.3	VTASDPLDTLGSEGALSPGGVASLLR	92	y10	32.8729	124.873	2	91.8	1.82771
IPI00550048.2	ADYEKHKVYACEVTHQGLSSPVTK	53	y9	0	53	4	48.3	0.00174522
IPI00550048.2	DSTYSLSSTLTLSK	77		0	77	2	74.3	1.19128
IPI00550048.2	ESGVPDR	48	P y3	20.5319	68.5319	2	37.1	0.288544
IPI00550048.2	HKVYACEVTHQGLSSPVTK	67	y++17	144.984	211.984	3	67	0.24306
IPI00550048.2	LLIYWASTR	57	y6	12.845	69.845	2	56.6	2.59283
IPI00550048.2	NYLAWYQQK	32	y6	95.6577	127.658	2	19.1	1.20418
IPI00550048.2	NYLAWYQQKPGQPPK	54	P y3	36.0949	90.0949	2	54	2.56996
IPI00550048.2	RTVAAPSVFIFPPSDEQLK	38	P y8	110.499	148.499	2	31.4	0.60833
IPI00550048.2	SFNRGEC	43	y5	38.1758	81.1758	2	42.9	1.35966
IPI00550048.2	SGTASVVCLLNNFYPR	76	y6	46.7694	122.769	2	75.9	0.93646
IPI00550048.2	SSQTVLYSSNNK	57	y6	46.7694	103.769	2	42.6	1.11812
IPI00550048.2	TVAAPSVFIFPPSDEQLK	76	P y8	78.1234	154.123	2	75.1	1.71112
IPI00550048.2	VDNALQSGNSQESVTEQDSK	120	y6	61.3634	181.363	2	119.5	0.475251
IPI00550048.2	VDNALQSGNSQESVTEQDSKDSTYSLSSTLTLSK	69	y++20	150.215	219.215	3	65.3	0.379074
IPI00550048.2	VQWKVDNALQSGNSQESVTEQDSK	65	y6	77.5959	142.596	3	65.2	0.39671
IPI00550048.2	VYACEVTHQGLSSPVTK	72	y8	18.2774	90.2774	2	61.8	0.398735
IPI00550048.2	VYACEVTHQGLSSPVTKSFNR	82	y++19	167.19	249.19	3	82.2	1.37391
IPI00016915.1	AGAAAGGPGVSGVCVCK	58	y7	69.755	127.755	2	58	2.46825
IPI00016915.1	AITQVSK	44	y5	52.947	96.947	2	0	0.0928493
IPI00016915.1	DACGCCPMCAR	54	P y5	25.3428	79.3428	2	54.1	1.14852
IPI00016915.1	DNLAIQTR	36	y4	29.4598	65.4598	2	22.5	1.3608
IPI00016915.1	GEGEPCGGGGAGR	62	P y9	35.4443	97.4443	2	61.9	0.0564796
IPI00016915.1	GGPEKHEVTGWVLVSPLSK	89		0	89	3	85.5	1.76346
IPI00016915.1	GTCEQGPSIVTPPK	62	P y3	55.9176	117.918	2	58.3	0.958326
IPI00016915.1	GYCAPGMECVK	46	P y7	69.755	115.755	2	46	1.55706
IPI00016915.1	HEVTGWVLVSPLSK	71	y12	77.3095	148.309	2	69.7	0.0461085
IPI00016915.1	ITVVDALHEIPVK	77	b10 P	56.7399	133.74	2	71	1.61314
IPI00016915.1	ITVVDALHEIPVKK	79	b10 P	44.9008	123.901	2	71.4	0.349726
IPI00016915.1	KGEGAEL	29	b5	25.3428	54.3428	2	10.4	1.05854
IPI00016915.1	RGHYGVQR	44		0	44	2	37.6	0.157573
IPI00016915.1	SRYPVCGSDGTTYPSGCQLR	58	P y7	42.1508	100.151	3	54.6	0.708743
IPI00016915.1	TELLPGDRDNLAIQTR	53	y++14	55.4131	108.413	2	52.5	1.67383
IPI00016915.1	YPVCGSDGTTYPSGCQLR	71		0	71	2	71.4	1.74384
IPI00218192.1	AGFSWIEVTFK	73	y6	95.6577	168.658	2	56.9	0.172206
IPI00218192.1	ETLFSVMPGLK	51	y7	30.3898	81.3898	2	47.8	1.23472
IPI00218192.1	FSSHVGGTLGQFYQEVLWGSPAASDDGR	75	y10	23.5424	98.5424	3	71.7	0.529861
IPI00218192.1	ILDDLSPR	60	y6	33.7591	93.7591	2	40.8	0.475946
IPI00218192.1	LALDNGGLAR	36		0	36	2	34	1.64967
IPI00218192.1	NPLVWVHASPEHVVVTR	74	y++14	152.783	226.783	3	74.1	0.274502
IPI00218192.1	NVVFVIDK	36	b5	38.1758	74.1758	1	35.7	2.91867
IPI00218192.1	PEQGVEVTGQYER	71	y8	18.2774	89.2774	2	70.8	2.15688
IPI00218192.1	QGPVNLLSDPEQGVEVTGQYER	76		0	76	2	30.5	1.97239
IPI00218192.1	RLDYQEGPPGVEISCWSVEL	85	b11	48.1968	133.197	2	84.7	0.910277
IPI00218192.1	SIQNNVR	27	y5	25.3428	52.3428	2	13.5	0.96289
IPI00218192.1	TGLLLLSD	38		0	38	1	38.4	1.57754
IPI00218192.1	TGLLLLSDPDK	64	y6	46.7694	110.769	2	55.5	0.456567
IPI00218192.1	VQGNDHSATR	87	y8	18.2774	105.277	2	78.6	1.30113
IPI00218192.1	VTIGLLFWDGR	55	y5	52.947	107.947	2	54.6	2.41792
IPI00218192.1	WKETLFSVMPGLK	71	y8	50.5191	121.519	2	71.3	1.15653
IPI00291262.3	ASSIIDELFQDR	67	y4	44.5113	111.511	2	55.7	0.824262
IPI00291262.3	EGDDDRTVCR	35		0	35	2	33.5	0.402446
IPI00291262.3	EILSVDCSTNNPSQAK	69	y11	48.1968	117.197	2	69.1	0.754266
IPI00291262.3	EIQNAVNGVK	35	y4	29.4598	64.4598	2	30	1.18834
IPI00291262.3	ELDESLQVAER	53		0	53	2	42.3	0.638625
IPI00291262.3	FMETVAEK	38	y6	77.5959	115.596	2	35.2	0.361499
IPI00291262.3	IDSLLENDR	49	y5	25.3428	74.3428	2	31.9	1.12556
IPI00291262.3	KTLLSNLEEAK	80	y7	20.1096	100.11	2	76.7	1.21632
IPI00291262.3	KTLLSNLEEAKK	60	y8	18.2774	78.2774	2	60	0.668748
IPI00291262.3	KYNELLK	38	y6	61.3634	99.3634	2	0.9	0.0125477
IPI00291262.3	LFDSDPITVTVPVEVSR	79	P y6	46.7694	125.769	2	79.3	1.71019
IPI00291262.3	PITVTVPVEVSR	36	P y6	61.3634	97.3634	2	32.8	0.481908
IPI00291262.3	QQTHMLDVMQDHFSR	38	y++8	105.905	143.905	3	38	0.599991
IPI00291262.3	SGSGLVGR	66	y3	20.5319	86.5319	2	34.4	0.668933
IPI00291262.3	TLLSNLEEAKK	30	y8	27.6861	57.6861	2	30.3	1.29332
IPI00291262.3	VTTVASHTSDSDVPSGVTEVVVK	47	y11	37.9849	84.9849	2	47.4	1.29519
IPI00296180.3	DYSADTLAHHNDIALLK	52		0	52	2	49.7	2.76266
IPI00296180.3	ECQQPHYYGSEVTTK	48	P y11	83.8148	131.815	2	47.5	0.519529
IPI00296180.3	FEVENLILHK	34	y8	78.1234	112.123	2	27.3	1.9654
IPI00296180.3	FGGQHCEIDK	45	y++9	43.3171	88.3171	2	37.6	0.573547
IPI00296180.3	KEDYIVYLGR	39	y9	34.1089	73.1089	2	32.8	0.341059
IPI00296180.3	KFGGQHCEIDK	38	y++10	130.065	168.065	2	27.3	0.615022
IPI00296180.3	KPSSPPEELK	50	P y9	25.4443	75.4443	2	43.4	0.470427
IPI00296180.3	LNSNTQGEMK	54	y8	4.82286	58.8229	2	53.6	1.1933
IPI00296180.3	MLCAADPQWK	42	P y4	44.5113	86.5113	2	39.3	0.253445
IPI00296180.3	MTLTGIVSWGR	77	y4	29.4598	106.46	2	77.1	2.27184
IPI00296180.3	SDALQLGLGK	64		0	64	2	47.3	0.468396
IPI00296180.3	SHTKEENGLAL	26		0	26	2	25.8	0.823932
IPI00296180.3	TCYEGNGHFYR	65		0	65	2	65.2	0.175445
IPI00296180.3	TIQTICLPSMYNDPQFGTSCEITGFGK	45	P y++20	102.775	147.775	3	43.5	1.40343
IPI00296180.3	VSHFLPWIR	24		0	24	3	17.5	0.783375
IPI00296180.3	YFSNIHWCNCPK	44	y7	85.5983	129.598	2	44.1	0.877602
IPI00299059.3	ACTSQGCGKPITEESSTLGEGSK	56	y++21	81.1562	137.156	3	56	2.30876
IPI00299059.3	DGNPFYFTDHR	31	P y++8	161.875	192.875	2	31.2	0.0492113
IPI00299059.3	GDLYFANVEEKDSR	74	y9	56.7399	130.74	2	65.5	1.45859
IPI00299059.3	GNPEPTFSWTK	45	P y++9	167.918	212.918	2	42.9	0.688435
IPI00299059.3	IDPLEVEEGDPIVLPCNPPK	71	P y6	61.3634	132.363	2	71	1.69909
IPI00299059.3	IPNEGHISHFQGK	40	P y++12	174.298	214.298	2	39.6	1.12675
IPI00299059.3	LLLPPTESGSESSITILK	34	y++16	41.1098	75.1098	2	34	0.290765
IPI00299059.3	NDYCCFAAFPR	46	y3	20.5319	66.5319	2	46.1	1.22441
IPI00299059.3	SMEQNGPGLEYR	63	y7	42.1508	105.151	2	59.2	0.576979
IPI00299059.3	TAVTANLDIR	56	y7	42.1508	98.1508	2	43.6	1.31156
IPI00299059.3	THPVEVFEPGAEHIVR	35	P y++14	218.871	253.871	3	35.3	1.71313
IPI00299059.3	VDKDTATLSWGLPK	66	y10	8.36244	74.3624	2	65.6	1.31843
IPI00299059.3	VEEVKPLEGR	41	y6	46.7694	87.7694	2	22.8	2.18944
IPI00299059.3	VIAVNEVGR	49	y7	30.3898	79.3898	2	37.1	0.388905
IPI00299059.3	VMTPAVYAPYDVK	56		0	56	2	56.5	2.11143
IPI00299059.3	VNGSPVDNHPFAGDVVFPR	50	P y++15	273.883	323.883	3	49.3	0.575564
IPI00555812.4	AKLPDATPK	24		0	24	2	23.8	0.679091
IPI00555812.4	ELPEHTVK	29		0	29	2	23	0.778801
IPI00555812.4	ELSSFIDKGQELCADYSENTFTEYK	27	y9	4.44057	31.4406	3	26.8	0.417257
IPI00555812.4	EVVSLTEACCAEGADPDCYDTR	81	P y7	42.1508	123.151	2	80.5	1.06168
IPI00555812.4	HLSLLTTLSNR	51	y9	4.51151	55.5115	2	50.5	0.442454
IPI00555812.4	KFPSGTFEQVSQLVK	69	y++14	28.9137	97.9137	2	68.7	0.365937
IPI00555812.4	KLCMAALK	49	y6	46.7694	95.7694	2	36	0.750806
IPI00555812.4	LCDNLSTK	42	y6	77.5959	119.596	2	36.9	0.088705
IPI00555812.4	NSKFEDCCQEK	32	y8	36.8943	68.8943	2	31.9	0.447291
IPI00555812.4	RTHLPEVFLSK	37		0	37	3	37.2	1.34328
IPI00555812.4	SCESNSPFPVHPGTAECCTK	59	P y++14	99.6927	158.693	3	58	0.119588
IPI00555812.4	SLGECCDVEDSTTCFNAK	96	y10	14.383	110.383	2	96.1	2.78265
IPI00555812.4	SYLSMVGSCCTSASPTVCFLK	75	P y7	55.2834	130.283	2	69.1	1.45132
IPI00555812.4	VCSQYAAYGEK	39	y9	83.3751	122.375	2	39.4	1.89131
IPI00555812.4	VLEPTLK	28	P y4	44.5113	72.5113	1	24.4	1.46255
IPI00555812.4	VMDKYTFELSR	66	y7	42.1508	108.151	2	64.7	0.980503
IPI00009865.1	ALEESNYELEGK	86	y8	38.4779	124.478	2	86.1	2.27649
IPI00009865.1	GSLGGGFSSGGFSGGSFSR	87	y12	34.7627	121.763	2	87.4	0.100306
IPI00009865.1	LAADDFR	36	y5	25.3428	61.3428	2	0	0.908701
IPI00009865.1	LASYLDK	30	y5	89.0022	119.002	2	23.6	0.407923
IPI00009865.1	LASYLDKVR	36		0	36	2	26.2	0.738915
IPI00009865.1	LENEIQTYR	43	y7	42.1508	85.1508	2	39.3	1.6033
IPI00009865.1	LKYENEVALR	55	y8	38.4779	93.4779	2	52.9	0.352517
IPI00009865.1	NVQALEIELQSQLALK	74	y6	77.5959	151.596	2	67	1.56038
IPI00009865.1	QSLEASLAETEGR	107	y6	22.3874	129.387	2	94.3	0.575273
IPI00009865.1	QSVEADINGLR	64	y6	22.3874	86.3874	2	53.1	1.3409
IPI00009865.1	SLLEGEGSSGGGGR	78	y10	23.5424	101.542	2	77.4	1.00221
IPI00009865.1	SQYEQLAEQNRK	50	y5	25.3428	75.3428	2	50.4	0.42509
IPI00009865.1	SSSSGSVGESSSK	29		0	29	2	22.8	0.168053
IPI00009865.1	VLDELTLTK	56	y7	102.922	158.922	2	56.2	0.992054
IPI00009865.1	VTMQNLNDR	66		0	66	2	63.2	0.67556
IPI00011229.1	AIGAVPLIQGEYMIPCEK	68	P y4	44.5113	112.511	2	67.3	0.550044
IPI00011229.1	DPDAQPGGELMLGGTDSK	53	P y13	50.456	103.456	2	50	2.44812
IPI00011229.1	EGCEAIVDTGTSLMVGPVDEVR	98	y7	42.1508	140.151	2	96.3	0.12993
IPI00011229.1	FDGILGMAYPR	87	y6	22.3874	109.387	2	86.9	0.741239
IPI00011229.1	ISVNNVLPVFDNLMQQK	43	P y10	75.5127	118.513	2	43.2	0.285504
IPI00011229.1	LLDIACWIHHK	43		0	43	2	42.9	0.787206
IPI00011229.1	LVDQNIFSFYLSR	91	y7	20.1096	111.11	2	83	0.31856
IPI00011229.1	QPGITFIAAK	24		0	24	2	24.4	1.38007
IPI00011229.1	QVFGEATK	31	y6	61.3634	92.3634	2	22.2	0.243735
IPI00011229.1	TMSEVGGSVEDLIAK	79	y10	52.96	131.96	2	79.2	0.397197
IPI00011229.1	VGFAEAAR	48	y4	16.907	64.907	2	37.5	0.318466
IPI00011229.1	VGFAEAARL	42	y5	38.1758	80.1758	2	39.1	0.923894
IPI00011229.1	VSTLPAITLK	31		0	31	2	30.9	0.313704
IPI00011229.1	YSQAVPAVTEGPIPEVLK	63	b5 P	25.3428	88.3428	2	63.1	0.300469
IPI00011229.1	YYTVFDR	28	y5	6.18951	34.1895	2	28.3	1.32882
IPI00021842.1	AATVGSLAGQPLQER	71	P y5	25.3428	96.3428	2	62.5	1.32132
IPI00021842.1	AKLEEQAQQIR	62	y9	44.9008	106.901	2	53.5	1.81513
IPI00021842.1	ALMDETMK	39	y6	61.3634	100.363	2	39.4	1.06936
IPI00021842.1	DRLDEVKEQVAEVR	45	b6	33.7591	78.7591	3	36.3	0.531372
IPI00021842.1	ELQAAQAR	34	y3	20.5319	54.5319	2	25.3	0.502997
IPI00021842.1	GEVQAMLGQSTEELR	98	y8	27.6861	125.686	2	90.2	0.463001
IPI00021842.1	LAVYQAGAR	47	y6	12.845	59.845	2	38.2	0.015376
IPI00021842.1	LDEVKEQVAEVR	52	y7	30.3898	82.3898	2	36.4	0.803384
IPI00021842.1	LGADMEDVCGR	63	y6	33.7591	96.7591	2	51.7	1.64312
IPI00021842.1	LGPLVEQGR	52		0	52	2	52.1	0.0705475
IPI00021842.1	LQAEAFQAR	39	y7	55.2834	94.2834	2	28.8	1.2475
IPI00021842.1	QWAGLVEK	31		0	31	2	28.8	1.17272
IPI00021842.1	SELEEQLTPVAEETR	86	P y7	55.2834	141.283	2	80.8	2.32722
IPI00021842.1	SWFEPLVEDMQR	53	P y8	50.5191	103.519	2	41.1	0.62456
IPI00021842.1	TRDRLDEVK	25		0	25	2	15.1	1.81738
IPI00024660.1	EIADYLAAGK	34		0	34	2	33.6	1.23303
IPI00024660.1	EIADYLAAGKDER	56		0	56	2	56.4	0.829083
IPI00024660.1	FGLIQSMK	47	y5	38.1758	85.1758	2	46.5	0.811674
IPI00024660.1	IRVEHIIR	36	y4	29.4598	65.4598	2	22.7	0.551392
IPI00024660.1	IVADQLCAK	48	y7	55.2834	103.283	2	45.6	0.122331
IPI00024660.1	KEIADYLAAGKDER	76		0	76	2	72.3	2.39673
IPI00024660.1	KKTELAQK	39	y6	95.6577	134.658	2	23.5	0.33003
IPI00024660.1	LQSEVAELK	39	y7	55.2834	94.2834	2	26	1.05487
IPI00024660.1	LSVEAPPK	49		0	49	1	49	0.849155
IPI00024660.1	MLGSGFK	40	y6	22.3874	62.3874	1	40	2.3224
IPI00024660.1	NISSAQIVGPGPKPEASAK	49	y11	49.6828	98.6828	2	48.6	1.7325
IPI00024660.1	NYNVPYEPDSVVMAEAPPGVETDLIDVGFTDDVKK	34	P y++19	130.173	164.173	3	32.5	2.88901
IPI00024660.1	RFEELKK	25	b6	61.3634	86.3634	2	0	0.217137
IPI00024660.1	TNQIGTVNDR	26	y6	5.57499	31.575	2	22.6	1.56861
IPI00024660.1	YLIEIAK	32	y5	89.0022	121.002	2	15.8	0.143913
IPI00328113.2	AGYQSTLTR	50	y5	25.3428	75.3428	2	42	1.29983
IPI00328113.2	CSNQLPQSITK	54	P y6	95.6577	149.658	2	51.9	1.72123
IPI00328113.2	DIDECLQNGR	44		0	44	2	13.1	1.25711
IPI00328113.2	GFQLDLR	32		0	32	2	15.6	0.96366
IPI00328113.2	GTCWQTVIDGR	80	y4	7.08433	87.0843	2	72.2	0.866256
IPI00328113.2	KMCCCSYNIGR	51	y9	24.4566	75.4566	2	50.6	0.277594
IPI00328113.2	LETCFLR	34	y5	52.947	86.947	2	27.4	0.0325711
IPI00328113.2	MCCCSYNIGR	71	y8	27.6861	98.6861	2	71.1	1.32077
IPI00328113.2	MQCCCDAGR	30		0	30	2	30.4	1.71697
IPI00328113.2	MSYCYAK	33	y6	46.7694	79.7694	2	33.1	0.879804
IPI00328113.2	NTPEYEELCPR	55	P y++9	202.178	257.178	2	53.7	0.974423
IPI00328113.2	QECCCALK	24		0	24	2	24.1	0.411806
IPI00328113.2	TCVDINECLLEPR	45	y3	20.5319	65.5319	2	41.9	0.389316
IPI00328113.2	YEDEECTLPIAGR	84	P y5	52.947	136.947	2	84.2	0.52288
IPI00328113.2	YLCQNGR	37		0	37	2	11.7	0.304249
IPI00465028.5	ELASQPDVDGFLVGGASLKPEFVDIINAK	32	y++21	69.5737	101.574	3	32.1	0.351333
IPI00465028.5	HVFGESDELIGQK	55	y11	83.8148	138.815	2	54.1	0.490913
IPI00465028.5	IAVAAQNCYK	57	y6	33.7591	90.7591	2	57.2	1.25982
IPI00465028.5	IIYGGSVTGATCK	96	y++11	130.065	226.065	2	95.3	0.74762
IPI00465028.5	KFFVGGNWK	31	y7	42.1508	73.1508	2	31.3	0.94095
IPI00465028.5	KQSLGELIGTLNAAK	81	y7	30.3898	111.39	2	80.8	0.210766
IPI00465028.5	QSLGELIGTLNAAK	88	y7	42.1508	130.151	2	88.1	0.933326
IPI00465028.5	SNVSDAVAQSTR	82	y5	52.947	134.947	2	80.7	0.854153
IPI00465028.5	TATPQQAQEVHEK	35	P y++10	168.673	203.673	2	29.9	2.09194
IPI00465028.5	VAHALAEGLGVIACIGEK	27	y6	46.7694	73.7694	3	22.1	0.128233
IPI00465028.5	VIADNVKDWSK	58		0	58	2	47.5	0.686378
IPI00465028.5	VPADTEVVCAPPTAYIDFAR	51	P y10	75.5127	126.513	2	48.8	2.10736
IPI00465028.5	VTNGAFTGEISPGMIK	48	P y5	38.1758	86.1758	2	45.5	2.22549
IPI00465028.5	VVFEQTK	41	y5	89.0022	130.002	2	39.1	0.256496
IPI00465028.5	VVLAYEPVWAIGTGK	65	P y9	86.4714	151.471	2	65.2	1.42004
IPI00003590.1	AHFSPSNIILDFPAAGSAAR	71	P y8	18.2774	89.2774	3	70.6	0.386045
IPI00003590.1	DCASHFEQMAAASMHR	62	y6	22.3874	84.3874	3	62.2	0.353312
IPI00003590.1	DFNIPGFPTVR	47	P y7	55.2834	102.283	2	39.2	0.181694
IPI00003590.1	ELCSACHNER	57	y5	25.3428	82.3428	2	56.9	1.73016
IPI00003590.1	EVALDLSQHK	47	y6	46.7694	93.7694	2	47	0.814124
IPI00003590.1	FPVLEGQR	34	y5	25.3428	59.3428	2	21.9	1.65828
IPI00003590.1	GAVLGSR	28	y4	16.907	44.907	2	2.3	0.323445
IPI00003590.1	LAGAPSEDPQFPK	50	P y9	56.7399	106.74	2	38.9	1.07271
IPI00003590.1	NNEEYLALIFEK	64	y3	55.9176	119.918	2	56.7	0.80175
IPI00003590.1	QNVDHSQEAAK	25	y7	69.755	94.755	2	22.4	0.86707
IPI00003590.1	SALYSPSDPLTLLQADTVR	97		0	97	2	96.9	1.49526
IPI00003590.1	SFYTAYLQR	39	y7	20.1096	59.1096	2	26.8	1.26446
IPI00003590.1	VLNTEANVVR	70	y8	18.2774	88.2774	2	56.2	0.0632827
IPI00003590.1	VPVLMESR	43		0	43	2	42.9	0.127105
IPI00059476.4	AGFVGGQFWSVYTPCDTQNK	24		0	24	2	24.1	1.4302
IPI00059476.4	AGFVGGQFWSVYTPCDTQNKDAVR	50	y++20	92.3726	142.373	3	45	2.14355
IPI00059476.4	ALYQLGMR	37	y6	22.3874	59.3874	2	27.1	0.945497
IPI00059476.4	APVIFSHSSAYSVCASR	76	y6	22.3874	98.3874	3	76.4	2.41355
IPI00059476.4	ATLQLSR	34	y4	16.907	50.907	2	10.7	0.0248268
IPI00059476.4	AVGFGGDFDGVPR	60	y9	46.614	106.614	2	60	1.74305
IPI00059476.4	GALADNLLR	57	y5	38.1758	95.1758	2	33.8	0.0459968
IPI00059476.4	NVPDDVLR	25	y4	62.2928	87.2928	1	14.4	2.85211
IPI00059476.4	RNVPDDVLR	45	b6	33.7591	78.7591	2	29.3	0.0199152
IPI00059476.4	RTLEQMDVVHR	30	b7	42.1508	72.1508	2	27.1	0.686491
IPI00059476.4	TLEQMDVVHR	51		0	51	2	47.7	0.129902
IPI00059476.4	VASLIGVEGGHSIDSSLGVLR	95	y7	55.2834	150.283	2	94.7	0.264328
IPI00059476.4	VPEGLEDVSKYPDLIAELLR	67	P y9	34.1089	101.109	3	66.6	0.347219
IPI00059476.4	YLTLTHSCNTPWADNWLVDTGDSEPQSQGLSPFGQR	49	P y5	14.5509	63.5509	3	4.8	1.24652
IPI00103871.3	AEKSDEGTYMCVATNSAGHR	52		0	52	3	46.1	0.770326
IPI00103871.3	ARGPDSNVLLLR	66	y7	42.1508	108.151	2	65.7	1.01894
IPI00103871.3	DGKPLALQPGR	28	P y8	78.1234	106.123	2	28.2	1.34333
IPI00103871.3	EDFQIQPR	25	y3	8.49066	33.4907	2	7.9	1.66944
IPI00103871.3	GPDSNVLLLR	64	y4	44.5113	108.511	2	56	0.30665
IPI00103871.3	HTVSGGSLLMAR	27	y9	35.4443	62.4443	2	26.9	1.60338
IPI00103871.3	LSVAVLR	41	y5	38.1758	79.1758	2	29.3	1.06579
IPI00103871.3	LSVAVLREDFQIQPR	51	y++12	51.74	102.74	3	40.7	0.486125
IPI00103871.3	MSCQASGQPPPTIR	50	P y6	46.7694	96.7694	2	48.5	2.31041
IPI00103871.3	PAVWLSWK	47	y6	77.5959	124.596	2	31.2	0.272998
IPI00103871.3	SDEGTYMCVATNSAGHR	76	y8	4.82286	80.8229	2	75.7	1.00367
IPI00103871.3	VRPSSGR	26	P y5	52.947	78.947	2	14.3	0.21279
IPI00103871.3	VSGPAAPAQSYTALFR	65	P y10	51.2664	116.266	2	63.9	0.650271
IPI00103871.3	VSIQEPQDYTEPVELLAVR	94	y10	31.724	125.724	2	94.1	0.133782
IPI00291641.6	AVELGVK	41		0	41	1	0	1.07026
IPI00291641.6	AWLMSDKTDLEAK	62	y9	56.7399	118.74	2	54.9	0.72603
IPI00291641.6	EPADAAIR	31	y3	55.9176	86.9176	2	17.2	0.230721
IPI00291641.6	FDGGVEAIATR	83	y6	12.845	95.845	2	79.4	2.08907
IPI00291641.6	GGHSSSLFGNIK	36		0	36	2	35.2	0.392323
IPI00291641.6	GLPPVDFVPPIGVESR	70	P y++14	170.79	240.79	2	67.4	1.37828
IPI00291641.6	GYAWGLNELKPISK	52	P y4	62.2928	114.293	2	52.2	1.91228
IPI00291641.6	KMYFDAVQAIETHLIR	46	y6	46.7694	92.7694	3	46.4	0.168405
IPI00291641.6	KSSSGLTYIAEWK	42	b11	7.86843	49.8684	2	41.6	1.12159
IPI00291641.6	LGPEAFR	44		0	44	2	34.7	0.976174
IPI00291641.6	LPEEIQR	36		0	36	2	24.5	0.278264
IPI00291641.6	MYFDAVQAIETHLIR	46	y++13	162.626	208.626	3	45.7	2.02742
IPI00291641.6	SSSGLTYIAEWK	44	y7	55.2834	99.2834	2	32.2	0.255162
IPI00291641.6	VAQDQLR	39	y5	38.1758	77.1758	2	23.9	0.736459
IPI00644891.1	DASGVTFTWTPSSGK	67	P y5	38.1758	105.176	2	56.9	0.106114
IPI00644891.1	DLCGCYSVSSVLPGCAEPWNHGK	61		0	61	3	61.3	2.94824
IPI00644891.1	EKYLTWASR	44	y5	25.3428	69.3428	2	38.3	0.852758
IPI00644891.1	KGDTFSCMVGHEALPLAFTQK	55	P y7	85.5983	140.598	3	50.2	2.35594
IPI00644891.1	NFPPSQDASGDLYTTSSQLTLPATQCLAGK	34	P y9	46.614	80.614	3	32.5	1.19062
IPI00644891.1	QEPSQGTTTFAVTSILR	93	P y++15	105.78	198.78	2	89.9	2.09891
IPI00644891.1	SAVQGPPDR	40	y5	52.947	92.947	2	34.7	0.382328
IPI00644891.1	SAVQGPPDRDLCGCYSVSSVLPGCAEPWNHGK	34		0	34	4	34.3	2.12187
IPI00644891.1	SVTCHVK	43	y5	52.947	95.947	2	43.1	0.688696
IPI00644891.1	TFTCTAAYPESK	63		0	63	2	53.6	0.803122
IPI00644891.1	TPLTATLSK	31		0	31	1	31.2	0.996945
IPI00644891.1	VAAEDWK	29		0	29	1	16.7	0.933157
IPI00644891.1	WLQGSQELPR	75	y7	55.2834	130.283	2	61.3	1.44026
IPI00644891.1	YLTWASR	30	y5	52.947	82.947	2	30.1	0.267864
IPI00009950.1	DHDTFLAVR	49	y7	42.1508	91.1508	2	48.6	0.436836
IPI00009950.1	DNFHGLAIFLDTYPNDETTER	47	P y8	63.7413	110.741	3	47.3	1.37356
IPI00009950.1	DRLVPGPVFGSK	47	y++11	163.41	210.41	2	37.9	1.93649
IPI00009950.1	DWEMHVHFK	34	y++8	89.8843	123.884	2	34	0.740588
IPI00009950.1	LFQLMVEHTPDEESIDWTK	68	P y10	75.5127	143.513	2	64.4	0.174032
IPI00009950.1	LPTGYYFGASAGTGDLSDNHDIISMK	96	y++21	69.5737	165.574	3	96.2	2.49787
IPI00009950.1	LTVMTDLEDK	42		0	42	2	38.7	1.51649
IPI00009950.1	LTVMTDLEDKNEWK	86	y5	25.3428	111.343	2	79.2	2.11243
IPI00009950.1	LVPGPVFGSK	35	P y8	78.1234	113.123	1	34.6	0.397069
IPI00009950.1	NCIDITGVR	50	y7	11.5362	61.5362	2	32.8	1.36419
IPI00009950.1	NLHGDGIALWYTR	52	y++11	183.499	235.499	2	51.8	0.721662
IPI00009950.1	NRDHDTFLAVR	54		0	54	3	48.5	1.36799
IPI00009950.1	WTELAGCTADFR	67	y7	20.1096	87.1096	2	67.1	0.21672
IPI00010858.1	AVCGGVLVHPQWVLTAAHCIR	68	P y++12	100.386	168.386	3	66.7	0.783
IPI00010858.1	DTIVANP	35		0	35	1	31.9	2.29881
IPI00010858.1	FLRPGDDSSHDLMLLR	58	b6	22.3874	80.3874	2	53.7	0.0174057
IPI00010858.1	FMLCAGR	33	y5	38.1758	71.1758	2	32.6	0.266696
IPI00010858.1	HSQPWQVLVASR	67	P y9	69.5729	136.573	2	59.2	2.36904
IPI00010858.1	IVGGWECEK	53		0	53	2	52.8	0.0671296
IPI00010858.1	KLQCVDLHVISNDVCAQVHPQK	58	y++19	49.212	107.212	3	58.3	0.0134732
IPI00010858.1	LQCVDLHVISNDVCAQVHPQK	47	y++19	142.138	189.138	3	47	2.52905
IPI00010858.1	LSEPAELTDAVK	70		0	70	2	45	0.357548
IPI00010858.1	STCSGDSGGPLVCNGVLQGITSWGSEPCALPERPSLYTK	74	P y9	34.1089	108.109	3	10.4	0.669681
IPI00010858.1	SVILLGR	36	y5	52.947	88.947	2	30.1	0.902307
IPI00010858.1	VMDLPTQEPALGTTCYASGWGSIEPEEFLTPK	55	y9	69.5729	124.573	3	54.8	0.719063
IPI00010858.1	WIKDTIVANP	52	b9	16.7611	68.7611	2	52.4	1.14422
IPI00022255.1	DYSPQHPNK	30	P y6	61.3634	91.3634	2	23.8	2.34918
IPI00022255.1	EGKLDIVMHK	29	y6	33.7591	62.7591	2	29.4	0.530136
IPI00022255.1	GFSYLYGAWGR	39	y6	46.7694	85.7694	2	39.3	0.00892285
IPI00022255.1	GTCQCSVSLPDTTFPVDR	47	P y9	56.7399	103.74	2	47.3	2.22919
IPI00022255.1	GTCQCSVSLPDTTFPVDRVER	51	P y++12	63.8806	114.881	3	51.4	0.919938
IPI00022255.1	ITYGQGSGTAVYNNNMYVNMYNTGNIAR	50	y10	40.4746	90.4746	3	45.6	2.50221
IPI00022255.1	LEFTAHVLSQK	50	y++9	25.4443	75.4443	2	49.9	0.926119
IPI00022255.1	LEFTAHVLSQKFEK	31	y++12	127.99	158.99	3	25.7	0.909575
IPI00022255.1	LETLDKNNVLAIR	90	y7	30.3898	120.39	2	87	1.04049
IPI00022255.1	LKECEASK	33	y6	46.7694	79.7694	2	12.5	1.37485
IPI00022255.1	QYKPSASNAFMVCGVLYATR	46	y4	44.5113	90.5113	3	43.8	0.0402187
IPI00022255.1	TEEIFYYYDTNTGK	78	y9	44.9008	122.901	2	78	2.01435
IPI00022255.1	VQSINYNPFDQK	69	P y5	69.7594	138.759	2	69.4	1.95526
IPI00029658.1	ADQVCINLR	54	y5	69.7594	123.759	2	43.1	0.324535
IPI00029658.1	CVCPVSNAMCR	49	P y8	38.4779	87.4779	2	49.4	0.492706
IPI00029658.1	DIDECDIVPDACK	78	P y5	69.7594	147.759	2	78.3	0.53229
IPI00029658.1	ELPQSIVYK	26		0	26	2	1.9	0.0283963
IPI00029658.1	FSCMCPQGYQVVR	58	P y8	63.7413	121.741	2	58.4	2.44093
IPI00029658.1	GSFACQCPPGYQK	93	P y6	46.7694	139.769	2	93.3	0.820579
IPI00029658.1	IPSNPSHR	42		0	42	2	28.1	0.264837
IPI00029658.1	LNCEDIDECR	58	y4	44.5113	102.511	2	45	2.39057
IPI00029658.1	NPCQDPYILTPENR	46	P y4	29.4598	75.4598	2	35.4	1.43928
IPI00029658.1	QTSPVSAMLVLVK	66	y8	63.7413	129.741	2	66	0.628478
IPI00029658.1	RNPADPQR	30	b5 P	38.1758	68.1758	2	13.2	0.83667
IPI00029658.1	SGNENGEFYLR	57	y4	62.2928	119.293	2	57.1	1.36998
IPI00029658.1	SVPSDIFQIQATTIYANTINTFR	35		0	35	3	35.3	1.08091
IPI00176427.1	DDGGIIICEAQNQALPSGHSK	39	y++16	210.491	249.491	3	38.2	0.654637
IPI00176427.1	EGDTLVLTCAVTGNPRPNQIR	106	y++15	14.2235	120.224	3	0	0.0700464
IPI00176427.1	EQAVEGGEVELSCLVPR	92	y6	61.3634	153.363	2	86	1.55821
IPI00176427.1	FQLEEFSPR	58		0	58	2	26.9	0.56832
IPI00176427.1	GNESLPER	40	P y3	36.0949	76.0949	2	24.7	0.0793401
IPI00176427.1	GVSSSQENGK	52	y8	27.6861	79.6861	2	50.2	1.50945
IPI00176427.1	GVSSSQENGKVWSVASTVR	78	y5	14.5509	92.5509	3	0	0.228218
IPI00176427.1	IHASQAVVR	39	y7	42.1508	81.1508	2	29.3	0.902024
IPI00176427.1	KDDGGIIICEAQNQALPSGHSK	43	P y6	33.7591	76.7591	3	41.4	1.26961
IPI00176427.1	LHQYDGSIVVIQNPAR	91	y6	12.845	103.845	2	91.2	0.930663
IPI00176427.1	QTQYVLDVQYSPTAR	90	y7	30.3898	120.39	2	89.6	0.319567
IPI00176427.1	SRPAATLR	33	P y6	22.3874	55.3874	2	23.2	0.293862
IPI00176427.1	VWSVASTVR	42	y7	0	42	2	31.6	0.350651
IPI00289819.4	DGAGNSFDLSSLSR	84	y5	38.1758	122.176	2	82.1	2.31617
IPI00289819.4	FVCNDDVYSGPLK	51	y++11	142.082	193.082	2	43.8	0.294711
IPI00289819.4	GTADAFIVR	52		0	52	2	39.2	0.215251
IPI00289819.4	LSSDVCPTSDK	63	y6	61.3634	124.363	2	63.3	0.392376
IPI00289819.4	LTYENGLLK	28	y7	55.2834	83.2834	2	21.4	0.288515
IPI00289819.4	SYEECIIESR	59	y3	20.5319	79.5319	2	48.1	0.465264
IPI00289819.4	TASSVIELTCTK	54	y7	55.2834	109.283	2	53.9	1.92527
IPI00289819.4	TTTGDVQVLGLVHTQK	29	y++14	155.896	184.896	3	28.6	0.825281
IPI00289819.4	TVEACPVVR	35	y7	42.1508	77.1508	2	16.8	0.00155108
IPI00289819.4	VPIDGPPIDIGR	69	y8	50.5191	119.519	2	51	0.147555
IPI00289819.4	VQSSIAFLCGK	24		0	24	2	24.3	0.0333709
IPI00289819.4	YDLSALVR	42	y6	12.845	54.845	2	26.5	1.34439
IPI00289819.4	YVDGDLCPDGIR	44	P y5	25.3428	69.3428	2	44.3	1.23103
IPI00292150.4	AISMLQGLCYR	62	y6	22.3874	84.3874	2	47.7	0.744594
IPI00292150.4	CHCSPGYVAEAGPPHCTAK	60	P y7	30.3898	90.3898	3	59.6	1.62363
IPI00292150.4	CHCSPGYVAEAGPPHCTAKE	53	y9	56.7399	109.74	3	52.9	0.402297
IPI00292150.4	CPLPGTEAFR	50	P y7	69.755	119.755	2	40.6	0.252838
IPI00292150.4	CTNLEGSFR	47	y5	14.5509	61.5509	2	47	1.27949
IPI00292150.4	GAGGQSMSEAPTGDHAPAPTR	44	y++16	139.18	183.18	3	43.8	0.468427
IPI00292150.4	GHAPCSSVLGR	43	P y8	78.1234	121.123	2	43.4	0.0732328
IPI00292150.4	GQSGSCVDVNECLTPGVCAHGK	29	y++20	115.194	144.194	3	29.4	0.960186
IPI00292150.4	KAEEEELARPPR	34	y++11	94.5908	128.591	3	31.4	1.13957
IPI00292150.4	QICCCSR	38		0	38	2	37.7	1.25092
IPI00292150.4	SLGPGTCTLPLAQR	71	P y5	69.7594	140.759	2	71.1	1.29408
IPI00292150.4	SSEVYAQLCNVAR	83	y5	38.1758	121.176	2	72.7	0.646715
IPI00292150.4	VTNDVCSEPLR	58	y6	46.7694	104.769	2	50.5	1.04647
IPI00437751.1	AALPAQELEEYNK	78	P y++10	163.41	241.41	2	67.7	0.919996
IPI00437751.1	AILQFYPK	37	y6	61.3634	98.3634	2	35.9	1.2864
IPI00437751.1	DMVGLDALDAQPLLK	51	b11 P	21.1608	72.1608	2	50.7	1.64115
IPI00437751.1	FVEEYDR	41	y5	14.5509	55.5509	2	33.7	1.25892
IPI00437751.1	KVQDLER	49	y5	6.18951	55.1895	2	15.8	0.79302
IPI00437751.1	QDGFTDTGAYWR	37	y6	5.57499	42.575	2	37.1	2.60041
IPI00437751.1	SEGPLPDSGR	34	P y5	38.1758	72.1758	2	32	0.0902026
IPI00437751.1	SMLEKPTDGR	24		0	24	2	24	1.71081
IPI00437751.1	SMYETPSLEQDLER	68	P y9	80.542	148.542	2	57.7	1.94823
IPI00437751.1	VFDGSITK	44	y6	46.7694	90.7694	2	37.4	1.50023
IPI00437751.1	VSFLGLDLDAQQAR	78	y8	27.6861	105.686	2	65.5	2.27707
IPI00437751.1	YQGICPPVTR	41	y6	61.3634	102.363	2	30.9	2.48186
IPI00437751.1	YQGLCPPVPR	29	y8	27.6861	56.6861	2	29.1	0.459241
IPI00003807.6	CPLQDFLR	52	y4	44.5113	96.5113	2	52	0.834086
IPI00003807.6	DPYQEEEWPQGFGQLTK	50	b8 P	26.5164	76.5164	2	47.9	0.809765
IPI00003807.6	FLFGIYQQAEK	51	y6	46.7694	97.7694	2	47.3	1.66624
IPI00003807.6	FPLGPCPR	42	y5	25.3428	67.3428	2	31.3	0.29688
IPI00003807.6	FVTLLYR	38	y5	69.7594	107.759	2	33.5	0.28448
IPI00003807.6	HGDRSPVK	29		0	29	2	26.8	0.363198
IPI00003807.6	LKDFSFR	31	y5	38.1758	69.1758	2	29.2	0.667323
IPI00003807.6	LPPWASPQTMQR	30	P y++11	154.205	184.205	2	30.3	0.906477
IPI00003807.6	LQGGVLLAQIR	69	y9	35.4443	104.444	2	43	0.0159147
IPI00003807.6	LTEPVVPK	29		0	29	2	29	0.589223
IPI00003807.6	QTPEYQNESSR	42	P y++9	188.71	230.71	2	42.3	1.88385
IPI00003807.6	TYPKDPYQEEEWPQGFGQLTK	35	P y9	58.8671	93.8671	3	32.3	1.73682
IPI00006662.1	CPNPPVQENFDVNK	86	P y++11	171.017	257.017	2	85.6	1.29831
IPI00006662.1	CPNPPVQENFDVNKYLGR	41	P y++15	158.075	199.075	3	39.9	0.0140062
IPI00006662.1	IKVLNQELR	38	y7	30.3898	68.3898	2	23	0.516842
IPI00006662.1	IPTTFENGR	66	P y++8	27.6861	93.6861	2	61.4	1.32617
IPI00006662.1	KMTVTDQVNCPK	99	y8	27.6861	126.686	2	90.8	0.76908
IPI00006662.1	MTVTDQVNCPK	94	y8	50.5191	144.519	2	78.4	0.723096
IPI00006662.1	NILTSNNIDVK	59	y9	25.4443	84.4443	2	45.5	0.316155
IPI00006662.1	NILTSNNIDVKK	61		0	61	2	51.8	2.81694
IPI00006662.1	NPNLPPETVDSLK	37	P y9	72.1577	109.158	2	25.7	1.35504
IPI00006662.1	NPNLPPETVDSLKNILTSNNIDVK	32	P y++20	126.498	158.498	3	32.1	0.779212
IPI00006662.1	VLNQELR	37	y5	52.947	89.947	2	19.6	0.495584
IPI00006662.1	WYEIEKIPTTFENGR	48	y++13	23.4054	71.4054	3	44.7	0.100163
IPI00007798.1	AGLIDDAFSLAR	60	y8	18.2774	78.2774	2	54.3	0.790932
IPI00007798.1	AGYLPQNIPLEIIR	46	P y6	61.3634	107.363	2	46.3	1.74577
IPI00007798.1	AVETVEANVR	67	y5	38.1758	105.176	2	61.7	0.346873
IPI00007798.1	FLGVTQFSPTHAR	68	y6	33.7591	101.759	2	66.2	0.555901
IPI00007798.1	GLQDYLTIHK	46		0	46	2	45.7	0.0466075
IPI00007798.1	ILLEALTCSDDR	74	y6	33.7591	107.759	2	65	1.42787
IPI00007798.1	LISGVTEFLNTEGELK	89	y7	55.2834	144.283	2	73.9	0.335478
IPI00007798.1	LLIDQLIR	51	y6	22.3874	73.3874	2	15.7	0.317276
IPI00007798.1	NRIPLNVR	26	P y5	69.7594	95.7594	2	17.7	0.674332
IPI00007798.1	NYDGVAAASFSR	25		0	25	2	24.8	0.355476
IPI00007798.1	VQLAEDR	37	y5	38.1758	75.1758	2	13	0.125805
IPI00007798.1	YGEALFMNSK	69	y5	38.1758	107.176	2	69.1	0.471672
IPI00022200.2	EVQVFEITENSAK	83	y9	35.4443	118.444	2	59.3	0.499346
IPI00022200.2	FWYGGCGGNENK	40	y10	43.3171	83.3171	2	39.6	0.588237
IPI00022200.2	ITEGVPQLLIVLTADR	49	y4	16.907	65.907	3	49.3	1.92417
IPI00022200.2	NILVSSAGSR	47	y8	18.2774	65.2774	2	37.1	1.43705
IPI00022200.2	NPSVVVK	29		0	29	1	27.5	0.0844506
IPI00022200.2	QDVVNAVR	50	y4	29.4598	79.4598	2	39.1	0.885638
IPI00022200.2	QLGTVQQVISER	73	y3	36.0949	109.095	2	72.7	1.89689
IPI00022200.2	QLTLLGGPTPNTGAALEFVLR	40		0	40	3	40.5	2.64346
IPI00022200.2	SGDDVRNPSVVVK	36	y++9	86.4714	122.471	2	18.1	2.34962
IPI00022200.2	VAVVQYSDR	37	y5	0	37	2	37.1	0.0853935
IPI00022200.2	VVESLDVGQDR	98	y4	44.5113	142.511	2	89.4	1.89829
IPI00022200.2	WYYDPNTK	26	y6	33.7591	59.7591	2	25.6	1.52883
IPI00022420.3	DPNGLPPEAQK	34	P y10	65.0012	99.0012	1	34.2	2.21923
IPI00022420.3	FSGTWYAMAK	52		0	52	2	51.9	0.192102
IPI00022420.3	GNDDHWIVDTDYDTYAVQYSCR	49	y5	38.1758	87.1758	3	48.8	1.95801
IPI00022420.3	KDPEGLFLQDNIVAEFSVDETGQMSATAK	68	y8	10.4958	78.4958	3	68.5	0.756019
IPI00022420.3	LIVHNGYCDGR	48	y7	30.3898	78.3898	2	44.3	0.825982
IPI00022420.3	LLNLDGTCADSYSFVFSR	121	y6	12.845	133.845	2	121.5	0.446084
IPI00022420.3	LLNNWDVCADMVGTFTDTEDPAK	97	y11	83.8148	180.815	2	97.2	2.27295
IPI00022420.3	MKYWGVASFLQK	54	y10	77.9318	131.932	2	51.3	2.05475
IPI00022420.3	QRQEELCLAR	40		0	40	2	40.2	1.80215
IPI00022420.3	VKENFDK	45	y5	69.7594	114.759	2	23	0.327782
IPI00022420.3	VKENFDKAR	65	y7	30.3898	95.3898	2	59.5	0.645177
IPI00022420.3	YWGVASFLQK	44	y8	50.5191	94.5191	2	43.2	1.72753
IPI00029260.2	AFPALTSLDLSDNPGLGER	95	P y6	33.7591	128.759	2	93.9	0.0270516
IPI00029260.2	ATVNPSAPR	49	P y5	25.3428	74.3428	2	39.5	0.188944
IPI00029260.2	FPAIQNLALR	54	y6	33.7591	87.7591	2	45.9	1.14141
IPI00029260.2	GLMAALCPHK	35	y6	22.3874	57.3874	2	26.4	0.554723
IPI00029260.2	ITGTMPPLPLEATGLALSSLR	57	P y++16	210.491	267.491	2	57.4	2.37269
IPI00029260.2	LKELTLEDLK	56	y8	63.7413	119.741	2	37.6	0.288847
IPI00029260.2	LTVGAAQVPAQLLVGALR	68	P y10	65.0012	133.001	2	68.2	0.844958
IPI00029260.2	NTGMETPTGVCAALAAAGVQPHSLDLSHNSLR	37		0	37	4	33.3	0.588298
IPI00029260.2	RLTVGAAQVPAQLLVGALR	56	P y++10	155.943	211.943	3	55.5	1.82768
IPI00029260.2	RVDADADPR	27	b7	42.1508	69.1508	2	8.4	1.00975
IPI00029260.2	VLDLSCNR	42	y6	46.7694	88.7694	2	40.8	0.497598
IPI00029260.2	VLSIAQAHSPAFSCEQVR	78	y++16	121.983	199.983	3	77.7	1.64529
IPI00218407.5	ALQASALAAWGGK	80	y6	61.3634	141.363	2	75.8	0.816752
IPI00218407.5	DGVDFGK	29	y6	46.7694	75.7694	1	20	1.7369
IPI00218407.5	EATQEAFMK	31	y4	62.2928	93.2928	2	31.4	1.10811
IPI00218407.5	ELSEIAQSIVANGK	87	y9	58.8671	145.867	2	81.9	2.02386
IPI00218407.5	ETTIQGLDGLSER	78	y8	27.6861	105.686	2	78.3	1.1498
IPI00218407.5	FPALTQEQK	32		0	32	2	19.9	0.0090347
IPI00218407.5	FPALTQEQKK	37	P y++9	130.724	167.724	2	25.1	0.587403
IPI00218407.5	GILAADESVGTMGNR	88	y6	5.57499	93.575	2	88.2	0.83232
IPI00218407.5	IKVENTEENRR	31	y++9	43.3171	74.3171	3	18.8	0.0418063
IPI00218407.5	KYTPEQVAMATVTALHR	61	y5	14.5509	75.5509	3	60.8	1.35874
IPI00218407.5	VLAAVYK	38		0	38	1	16.5	1.69974
IPI00218407.5	YTPEQVAMATVTALHR	37		0	37	3	36.5	1.44313
IPI00219217.2	FIIPQIVK	39	y6	61.3634	100.363	2	33.6	1.20945
IPI00219217.2	GLTSVINQK	48	y4	29.4598	77.4598	2	42.2	0.498251
IPI00219217.2	ITVVGVGQVGMACAISILGK	63	y++14	186.24	249.24	3	63.3	1.64756
IPI00219217.2	IVADKDYSVTANSK	86	y9	58.8671	144.867	2	86.1	1.39597
IPI00219217.2	IVVVTAGVR	68	y7	20.1096	88.1096	2	55.5	0.109995
IPI00219217.2	LIAPVAEEEATVPNNK	42	P y4	44.5113	86.5113	2	42	0.388819
IPI00219217.2	LKDDEVAQLK	24		0	24	2	9.3	1.47511
IPI00219217.2	LKDDEVAQLKK	47	y++9	130.724	177.724	3	29.6	0.446248
IPI00219217.2	MVVESAYEVIK	63	y9	69.5729	132.573	2	63	2.58176
IPI00219217.2	SADTLWDIQK	60	y5	69.7594	129.759	2	50.4	1.30911
IPI00219217.2	SLADELALVDVLEDK	70		0	70	2	66.8	1.91959
IPI00219217.2	VIGSGCNLDSAR	77		0	77	2	76.5	0.28521
IPI00247063.2	AIAQLNSK	48	y6	77.5959	125.596	2	27	1.20805
IPI00247063.2	DLQNLMSWR	34	y3	55.9176	89.9176	2	30.3	0.0639409
IPI00247063.2	DYYECTGIYK	36	y8	110.499	146.499	2	36.3	1.31392
IPI00247063.2	FIMDLVSSLSR	65	y5	38.1758	103.176	2	65	1.40587
IPI00247063.2	HVVEDLIAQIR	71	y9	44.9008	115.901	2	71.2	0.515251
IPI00247063.2	LIQNMDATTEPCTDFFK	78	P y7	121.953	199.953	2	78	2.51367
IPI00247063.2	LKPILTK	25	P y5	69.7594	94.7594	2	6.9	0.174048
IPI00247063.2	LLPDIYGWPVATENWEQK	28	P y10	100.072	128.072	2	26.9	2.01038
IPI00247063.2	LPIDENQLALEMNK	64	P y++13	106.252	170.252	2	64.5	0.0162078
IPI00247063.2	TDVHSPGNFR	32	P y5	25.3428	57.3428	2	32	0.670826
IPI00247063.2	TEDIVAVQK	50	y7	102.922	152.922	2	11.1	0.685165
IPI00247063.2	YGASWTAEK	54	y6	22.3874	76.3874	2	45.5	0.496901
IPI00419327.1	AEDGGGQFTTIR	59		0	59	2	55	0.0220341
IPI00419327.1	ALDYELCQK	52	y7	102.922	154.922	2	15.3	2.09584
IPI00419327.1	FSIGTIDGEVR	60		0	60	2	58.1	1.99929
IPI00419327.1	FSYNLGSGTYK	38	y8	10.4958	48.4958	2	38	2.50453
IPI00419327.1	GTIVGEVFASDR	62	y8	18.2774	80.2774	2	60.7	0.246396
IPI00419327.1	IDPESGDLIATR	73	P y++10	239.019	312.019	2	60.3	0.567228
IPI00419327.1	IDSVTGAITVAKPLDR	58	y8	27.6861	85.6861	2	49	2.17775
IPI00419327.1	LYYFEISEAAPK	55	y10	52.96	107.96	2	50	2.07609
IPI00419327.1	SLEPILQR	55	P y5	52.947	107.947	2	34.9	0.811655
IPI00419327.1	TILQVVAR	41	y6	46.7694	87.7694	2	24.4	0.526775
IPI00419327.1	TSYYLDCPELTEIGSK	52	P y9	86.4714	138.471	2	52.3	1.29502
IPI00419327.1	YGIVNGNTNQEFR	79	y9	23.5424	102.542	2	73.7	1.17113
IPI00000874.1	ADEGISFR	49	y3	36.0949	85.0949	2	32.3	0.176003
IPI00000874.1	ATAVMPDGQFK	33	y7	55.2834	88.2834	2	33	1.79173
IPI00000874.1	DISLSDYK	40	y7	55.2834	95.2834	1	36.7	0.683387
IPI00000874.1	GLFIIDDK	37	y6	95.6577	132.658	2	22.7	1.10188
IPI00000874.1	HGEVCPAGWKPGSDTIKPDVQK	30		0	30	4	28.8	0.988208
IPI00000874.1	IGHPAPNFK	31	P y6	33.7591	64.7591	2	30.6	1.00414
IPI00000874.1	LVQAFQFTDK	46		0	46	2	46.3	1.23025
IPI00000874.1	QGGLGPMNIPLVSDPK	62	P y7	69.755	131.755	2	62.1	1.43694
IPI00000874.1	QITVNDLPVGR	54	P y4	44.5113	98.5113	2	47.1	0.483721
IPI00000874.1	SVDETLR	30	y5	38.1758	68.1758	2	5	1.15233
IPI00000874.1	TIAQDYGVLK	52		0	52	2	40.4	0.0256176
IPI00004101.3	AGASIIGVNCHFDPTISLK	28	y++14	214.411	242.411	3	26.1	1.04738
IPI00004101.3	AGPWTPEAAVEHPEAVR	54	y6	61.3634	115.363	2	53.8	0.335331
IPI00004101.3	AGSNVMQTFTFYASEDKLENR	66	y++16	160.771	226.771	3	64.4	0.36052
IPI00004101.3	AIAEELAPER	49	P y3	36.0949	85.0949	2	42.6	1.50729
IPI00004101.3	EYWENLR	36	y3	36.0949	72.0949	2	32	1.27108
IPI00004101.3	GTAELMQQK	50	y4	16.907	66.907	2	38.6	1.07716
IPI00004101.3	ISGQEVNEAACDIAR	79	y9	34.1089	113.109	2	74.2	1.522
IPI00004101.3	PYNPSMSKPDGWGVTK	54	y++14	89.6254	143.625	3	53.6	0.407111
IPI00004101.3	QVADEGDALVAGGVSQTPSYLSCK	58	P y7	55.2834	113.283	3	56.3	1.1641
IPI00004101.3	SETEVKK	34	y5	69.7594	103.759	2	19.9	0.88064
IPI00004101.3	VFLQQLEVFMK	64		0	64	2	64.3	0.679603
IPI00006971.2	AACGPSSCYALFPR	69	y++12	111.191	180.191	2	68.4	1.02035
IPI00006971.2	CVALEASGEHR	53	y6	12.845	65.845	2	42.3	1.08541
IPI00006971.2	ELGGDLATPR	48		0	48	2	47.4	0.0404062
IPI00006971.2	GASLLCVK	31		0	31	2	20.7	0.0546862
IPI00006971.2	GFTWTTGDQDTAFTNWAQPASGGPCPAQR	108	P y11	28.7057	136.706	3	107.3	2.22514
IPI00006971.2	LGFRPAEDDPHR	34	y++11	69.1734	103.173	3	32.5	0.798962
IPI00006971.2	QCQLQRPLR	26		0	26	3	22.1	0.599586
IPI00006971.2	QPEGGVGWSR	45	y4	44.5113	89.5113	2	43.8	0.501526
IPI00006971.2	TFLEAWR	32	y5	25.3428	57.3428	2	26.2	1.11144
IPI00006971.2	TPEEAQR	39		0	39	2	27.4	0.938649
IPI00006971.2	VDSLVGAGPASR	68	y5	25.3428	93.3428	2	57.5	0.101451
IPI00009028.1	CFLAFTQTK	35	y6	33.7591	68.7591	2	35.1	1.04302
IPI00009028.1	CRDQLPYICQFGIV	53		0	53	2	52.8	0.0879167
IPI00009028.1	EQQALQTVCLK	60		0	60	2	59.7	0.370519
IPI00009028.1	GGTLSTPQTGSENDALYEYLR	115	y5	25.3428	140.343	2	114.9	1.89637
IPI00009028.1	KDVVNTK	55	y6	61.3634	116.363	2	31	1.01359
IPI00009028.1	LDTLAQEVALLK	98	y8	27.6861	125.686	2	88.5	0.900078
IPI00009028.1	NWETEITAQPDGGK	64	P y5	89.0022	153.002	2	64	0.580323
IPI00009028.1	NWETEITAQPDGGKTENCAVLSGAANGK	56	P y++19	148.552	204.552	3	50.8	0.708848
IPI00009028.1	SRLDTLAQEVALLK	73	b12	44.2282	117.228	2	67.4	0.685278
IPI00009028.1	TENCAVLSGAANGK	93		0	93	2	89.9	1.74319
IPI00009028.1	TFHEASEDCISR	51	y++10	118.168	169.168	2	49.1	0.977125
IPI00009268.1	AVGVPALGFSPMNR	37	P y10	8.36244	45.3624	2	26.8	0.00809633
IPI00009268.1	CVSIQYLEAVR	46	y9	44.9008	90.9008	2	33	0.444164
IPI00009268.1	DMNLTLEPEIMPAATDNR	72	P y11	37.9849	109.985	2	70.6	0.187208
IPI00009268.1	DSEGYIYAR	44		0	44	2	44.5	1.11252
IPI00009268.1	FMEDTAAEK	26	y7	69.755	95.755	2	19.9	0.76703
IPI00009268.1	GPEEEHPSVTLFR	38	P y7	30.3898	68.3898	2	34.9	1.0378
IPI00009268.1	LEGGVAYNVIPATMSASFDFR	54	P y11	57.5898	111.59	2	50.1	1.69734
IPI00009268.1	LKVEGHR	32		0	32	2	22.5	0.74497
IPI00009268.1	LQSNPHLK	38	y6	33.7591	71.7591	2	30.7	0.0708241
IPI00009268.1	VAPDVDFK	25	P y6	95.6577	120.658	1	20.9	0.384857
IPI00009268.1	VTSTGRPGHASR	24		0	24	3	21.5	0.702885
IPI00012540.1	AFTDLNSINSVLGGGILDR	108	y7	11.5362	119.536	2	103.9	1.56268
IPI00012540.1	LSLSQLNSNPELR	64		0	64	2	60.8	0.741542
IPI00012540.1	MNYDSYLAQTGK	99	y5	38.1758	137.176	2	96.7	0.64054
IPI00012540.1	NLQDFAACGIDR	56	y7	42.1508	98.1508	2	54.2	1.54392
IPI00012540.1	QTTTVVAGIKR	62	y6	22.3874	84.3874	2	57.2	1.03039
IPI00012540.1	SLHQQSTQLSSSLTSVK	67	y++15	95.7798	162.78	2	66.9	1.82897
IPI00012540.1	SSLNDPLCLVHPSSETCNSIR	58	P y++16	191.99	249.99	3	54.6	1.84877
IPI00012540.1	TGNGLLER	51	y5	14.5509	65.5509	2	35.8	0.510883
IPI00012540.1	TLLNETPEQIK	43	P y5	89.0022	132.002	2	33.2	1.97527
IPI00012540.1	VLPIEQSLSTLYQSVK	68	P y++14	198.178	266.178	2	68.1	0.533994
IPI00012540.1	VNLNIFLLGAAGR	86	y5	6.18951	92.1895	2	76.9	0.203414
IPI00014375.1	ANPSQPPSDLGYTWNIPVK	45	P y++17	197.03	242.03	2	44	2.59101
IPI00014375.1	ATYTISITHPK	41		0	41	2	41.1	1.46884
IPI00014375.1	ETNLLYDPK	29	y5	52.947	81.947	2	25.5	0.83269
IPI00014375.1	EYGALSNMPVAK	55	y7	55.2834	110.283	2	55	0.274394
IPI00014375.1	INPDHIGFYR	40	P y++8	123.131	163.131	2	38.2	1.57841
IPI00014375.1	ISNSGKPLTIYVQPEQK	32	P y4	44.5113	76.5113	3	29	0.145007
IPI00014375.1	LLYGLASVK	62	y7	20.1096	82.1096	2	46	0.866271
IPI00014375.1	RPSGDQVQVR	36	y5	14.5509	50.5509	2	26.5	1.26849
IPI00014375.1	SSVLGFACK	31	y5	89.0022	120.002	2	31.1	0.267562
IPI00014375.1	TQDVFTVIR	62	y7	30.3898	92.3898	2	51.1	0.362728
IPI00014375.1	YPQAGAGEKPR	60	y7	42.1508	102.151	2	55.6	0.0660646
IPI00022488.1	CSPHLVLSALTSDNHGATYAFSGTHYWR	34		0	34	5	34.5	1.60968
IPI00022488.1	EVGTPHGIILDSVDAAFICPGSSR	55	y6	33.7591	88.7591	3	45.3	1.60988
IPI00022488.1	GGYTLVSGYPK	63	y6	77.5959	140.596	2	50.9	0.248207
IPI00022488.1	LLQDEFPGIPSPLDAAVECHR	37	P y++15	202.395	239.395	3	37.5	1.61649
IPI00022488.1	LWWLDLK	25	y5	89.0022	114.002	2	15.7	0.72792
IPI00022488.1	NFPSPVDAAFR	51		0	51	2	45.5	0.415352
IPI00022488.1	QGHNSVFLIK	41	y++8	110.499	151.499	2	40.9	1.14774
IPI00022488.1	RLWWLDLK	57	b6	33.7591	90.7591	2	44.3	0.857553
IPI00022488.1	SGAQATWTELPWPHEK	65	y++12	124.993	189.993	3	57.7	2.26855
IPI00022488.1	VDGALCMEK	41	y5	69.7594	110.759	2	34.4	0.831093
IPI00022488.1	YYCFQGNQFLR	45	y7	11.5362	56.5362	2	44.8	0.047839
IPI00022895.6	ATWSGAVLAGR	80	y4	29.4598	109.46	2	70.3	2.05618
IPI00022895.6	CEGPIPDVTFELLR	69	P y9	69.5729	138.573	2	59.9	0.0331546
IPI00022895.6	CLAPLEGAR	49	P y6	77.5959	126.596	2	32.4	1.24919
IPI00022895.6	GVTFLLR	40	y5	69.7594	109.759	2	26	0.082331
IPI00022895.6	HQFLLTGDTQGR	53	y10	31.724	84.724	2	51	1.37628
IPI00022895.6	LETPDFQLFK	28		0	28	2	27.8	0.136116
IPI00022895.6	LLELTGPK	48	y6	46.7694	94.7694	2	40.5	0.212728
IPI00022895.6	SGLSTGWTQLSK	73	y7	42.1508	115.151	2	58.3	1.89498
IPI00022895.6	SLPAPWLSMAPVSWITPGLK	47	P y++18	174.607	221.607	2	47.1	0.779644
IPI00022895.6	TPGAAANLELIFVGPQHAGNYR	78	y9	34.1089	112.109	3	77.5	2.34884
IPI00022895.6	VTLTCVAPLSGVDFQLR	50	P y10	103.117	153.117	2	49.9	0.315183
IPI00026314.1	AGALNSNDAFVLK	76	y9	16.7611	92.7611	2	70.9	1.72908
IPI00026314.1	AQPVQVAEGSEPDGFWEALGGK	73	P y11	46.798	119.798	2	73.4	1.7986
IPI00026314.1	AVEVLPK	32		0	32	2	22.5	0.730231
IPI00026314.1	DSQEEEKTEALTSAK	67	y++14	114.49	181.49	2	59.3	0.159948
IPI00026314.1	EGGQTAPASTR	46		0	46	2	36.9	0.439228
IPI00026314.1	HVVPNEVVVQR	62	P y8	78.1234	140.123	2	61.9	0.23059
IPI00026314.1	LFACSNK	34	y5	38.1758	72.1758	1	34.4	2.83021
IPI00026314.1	QTQVSVLPEGGETPLFK	46	P y10	52.96	98.96	2	46.2	0.329115
IPI00026314.1	TGAQELLR	63	y4	62.2928	125.293	2	31.4	0.711985
IPI00026314.1	TPSAAYLWVGTGASEAEK	101	y9	35.4443	136.444	2	97.5	1.23802
IPI00026314.1	YIETDPANR	42	P y4	29.4598	71.4598	2	31.9	1.47528
IPI00219446.4	APVAGTCYQAEWDDYVPK	77	y9	15.4806	92.4806	2	77.5	2.40307
IPI00219446.4	CDEPILSNR	56		0	56	2	44.6	0.933797
IPI00219446.4	GNDISSGTVLSDYVGSGPPK	114	y11	59.2689	173.269	2	113.5	0.0479766
IPI00219446.4	LYEQLSGK	46	y6	61.3634	107.363	2	30.6	0.105061
IPI00219446.4	LYTLVLTDPDAPSR	53		0	53	2	51.8	1.41206
IPI00219446.4	LYTLVLTDPDAPSRK	42	y++13	150.966	192.966	3	34.8	1.74276
IPI00219446.4	NRPTSISWDGLDSGK	61	b9	9.28273	70.2827	2	0	1.2649
IPI00219446.4	VLTPTQVK	29		0	29	2	21.2	0.899444
IPI00219446.4	WSGPLSLQEVDEQPQHPLHVTYAGAAVDELGK	55	P y++19	78.7718	133.772	3	55.2	0.978803
IPI00219446.4	YVWLVYEQDR	37	y5	38.1758	75.1758	2	37	2.49883
IPI00219446.4	YVWLVYEQDRPLK	53	y8	38.4779	91.4779	2	41.8	0.351714
IPI00219684.2	LGVEFDETTADDR	104	y8	18.2774	122.277	2	100	0.18956
IPI00219684.2	LGVEFDETTADDRK	69	y8	27.6861	96.6861	2	60	0.0949421
IPI00219684.2	LILTLTHGTAVCTR	63	y9	34.1089	97.1089	2	63.4	1.32086
IPI00219684.2	NFDDYMK	31	y4	29.4598	60.4598	1	31.4	0.750444
IPI00219684.2	NGDILTLK	66	y4	44.5113	110.511	2	0	0.224559
IPI00219684.2	NTEISFK	25		0	25	2	22.9	0.0352617
IPI00219684.2	QVASMTKPTTIIEK	44	P y7	30.3898	74.3898	2	44.2	0.187097
IPI00219684.2	SIVTLDGGK	41	y6	33.7591	74.7591	1	29	1.42631
IPI00219684.2	SLGVGFATR	50	y5	69.7594	119.759	2	43.1	1.59977
IPI00219684.2	VDAFLGTWK	43		0	43	1	43.4	0.311806
IPI00219684.2	WDGQETTLVR	82	y4	62.2928	144.293	2	75	1.20404
IPI00291867.3	ADSPMDDFFQCVNGK	51	P y++12	33.8005	84.8005	2	22.8	1.08709
IPI00291867.3	AQLGDLPWQVAIK	59	P y7	102.922	161.922	2	59.2	1.5534
IPI00291867.3	EANVACLDLGFQQGADTQR	85	y10	21.9013	106.901	2	75.4	1.04996
IPI00291867.3	GLETSLAECTFTK	80	y7	30.3898	110.39	2	79.6	0.180832
IPI00291867.3	HGNTDSEGIVEVK	74	b11	13.4315	87.4315	2	60.4	0.364154
IPI00291867.3	IIFHENYNAGTYQNDIALIEMK	55		0	55	3	54.4	2.35753
IPI00291867.3	IVIEYVDR	36	y6	33.7591	69.7591	2	35.3	0.135575
IPI00291867.3	SLECLHPGTK	55	P y4	44.5113	99.5113	2	55	0.842308
IPI00291867.3	TMGYQDFADVVCYTQK	58		0	58	2	58	2.53087
IPI00291867.3	VFCQPWQR	44	P y4	83.8764	127.876	2	43.6	0.97134
IPI00291867.3	VFSLQWGEVK	52	y8	50.5191	102.519	2	43	0.116785
IPI00299086.3	ANVAVVSGAPLQGQLVAR	67	y++12	146.32	213.32	3	59.8	0.539323
IPI00299086.3	DSTGHVGFIFK	54		0	54	2	53.5	1.00313
IPI00299086.3	EVILCKDQDGK	50	y7	30.3898	80.3898	2	50.2	0.885683
IPI00299086.3	LYPELSQYMGLSLNEEEIR	101	y8	61.1886	162.189	2	97.6	0.235698
IPI00299086.3	NGLLTEHNICEINGQNVIGLK	44		0	44	3	3.4	2.26312
IPI00299086.3	PSSINYMVAPVTGNDVGIR	95	P y10	52.96	147.96	2	95.1	0.488987
IPI00299086.3	PSSINYMVAPVTGNDVGIRR	59	y++16	59.1609	118.161	3	59.1	1.0795
IPI00299086.3	SIDNGIFVQLVQANSPASLVGLR	91		0	91	2	90.9	2.69552
IPI00299086.3	SLYPSLEDLK	26	P y7	55.2834	81.2834	1	21.8	0.935419
IPI00299086.3	SLYPSLEDLKVDK	66	P y10	103.117	169.117	2	50.4	0.940366
IPI00299086.3	VIQAQTAFSANPANPAILSEASAPIPHDGNLYPR	58	P y++20	92.3726	150.373	4	58.4	2.6728
IPI00299547.4	ELTSELKENFIR	55	y5	25.3428	80.3428	2	55	0.0475742
IPI00299547.4	MYATIYELK	40	y7	55.2834	95.2834	2	38.8	1.00355
IPI00299547.4	MYATIYELKEDK	66	y7	102.922	168.922	2	66.5	0.900882
IPI00299547.4	SLGLPENHIVFPVPIDQCIDG	38	b10	22.6931	60.6931	2	38.3	1.97116
IPI00299547.4	SYPGLTSYLVR	52	P y++9	148.676	200.676	2	48.9	0.276603
IPI00299547.4	TFVPGCQPGEFTLGNIK	67	P y++14	214.411	281.411	2	57.7	0.397335
IPI00299547.4	TKELTSELK	40	y7	42.1508	82.1508	2	30.7	0.733235
IPI00299547.4	TKELTSELKENFIR	85	y10	13.8909	98.8909	2	81.1	1.73289
IPI00299547.4	VPLQQNFQDNQFQGK	67		0	67	2	22	1.98586
IPI00299547.4	VVSTNYNQHAMVFFK	58	y++13	81.5742	139.574	2	55	0.4577
IPI00299547.4	WYVVGLAGNAILR	64	y6	22.3874	86.3874	2	45.8	0.095197
IPI00306339.3	AIPVAQDLNAPSDWDSR	62	P y++15	202.395	264.395	2	62.4	0.550351
IPI00306339.3	ANDESNEHSDVIDSQELSK	39	y++17	142.651	181.651	3	39.4	0.23979
IPI00306339.3	DSYETSQLDDQSAETHSHK	45	y++15	120.374	165.374	3	44.6	0.389415
IPI00306339.3	GDSVVYGLR	49	y5	52.947	101.947	2	32.9	0.903662
IPI00306339.3	GKDSYETSQLDDQSAETHSHK	80	y++19	50.0736	130.074	3	79.8	1.0938
IPI00306339.3	ISHELDSASSEVN	44		0	44	2	44.4	0.543985
IPI00306339.3	KANDESNEHSDVIDSQELSK	59		0	59	3	59.2	0.251932
IPI00306339.3	QLYNKYPDAVATWLNPDPSQK	60	y7	42.1508	102.151	3	59.6	1.40113
IPI00306339.3	QNLLAPQTLPSK	51	P y7	69.755	120.755	2	51.2	0.806711
IPI00306339.3	SKEEDKHLK	43	y7	30.3898	73.3898	2	42.7	0.392429
IPI00306339.3	YPDAVATWLNPDPSQK	51	P y4	44.5113	95.5113	2	51	2.81627
IPI00328609.3	ALWEKPFISSR	42	P y6	46.7694	88.7694	2	42.5	0.455222
IPI00328609.3	EIEEVLTPEMLMR	47	y7	42.1508	89.1508	2	40	0.0121951
IPI00328609.3	FFSAQTNR	53	y6	33.7591	86.7591	2	53	0.567793
IPI00328609.3	FSISGSYVLDQILPR	61	y6	33.7591	94.7591	2	57.8	0.324662
IPI00328609.3	FYYLIASETPGK	64		0	64	2	64.3	0.837149
IPI00328609.3	GDATVFFILPNQGK	44	P y5	38.1758	82.1758	2	40.4	0.410797
IPI00328609.3	IAPANADFAFR	44	P y++9	167.918	211.918	2	44	0.291886
IPI00328609.3	IVDLVSELKK	31	y8	50.5191	81.5191	2	23.7	0.758623
IPI00328609.3	LGFTDLFSK	25		0	25	2	20.1	1.93126
IPI00328609.3	VGSALFLSHNLK	48	y7	42.1508	90.1508	2	35.7	0.916585
IPI00328609.3	WADLSGITK	25	y7	42.1508	67.1508	2	15	0.808445
IPI00551005.1	AAPSVTLFPPSSEELQANK	50	P y11	94.5908	144.591	2	48.1	0.455757
IPI00551005.1	ADSSPVK	26	y5	52.947	78.947	2	9.4	0.33278
[truncated: 2,505 more rows]

## Sheet: Single ingel 2
Accession number	Sequence	MS2 score	MS3 precursor sequence	MS3 score	MS2+3 score	Charge	Peptide delta score	Delta mass [ppm]
IPI00022434.2	VPQVSTPTLVEVSR	97	P y8	78.1234	175.123	2	84.1	2.83531
IPI00022434.2	KVPQVSTPTLVEVSR	97	y10	30.6519	127.652	2	97.3	0.366009
IPI00022434.2	QNCELFEQLGEYK	77	y8	63.7413	140.741	2	76.6	2.31583
IPI00022434.2	ALVLIAFAQYLQQCPFEDHVK	76	y++16	149.914	225.914	3	56.6	2.39662
IPI00022434.2	RHPDYSVVLLLR	70	y5	52.947	122.947	3	69.5	0.167295
IPI00022434.2	LVNEVTEFAK	69	y8	50.5191	119.519	2	65	0.912897
IPI00022434.2	AVMDDFAAFVEK	63	y++10	187.527	250.527	2	62.5	2.6446
IPI00022434.2	AFKAWAVAR	63	y6	61.3634	124.363	2	63.2	0.920452
IPI00022434.2	DVFLGMFLYEYAR	62	y9	15.4806	77.4806	2	61.7	2.92262
IPI00022434.2	FQNALLVR	61		0	61	2	13.1	1.52656
IPI00022434.2	YICENQDSISSK	60	y++10	194.339	254.339	2	42.4	0.774167
IPI00022434.2	CCTESLVNR	60	y7	30.3898	90.3898	2	58.8	2.8709
IPI00022434.2	AAFTECCQAADK	59	y++10	150.891	209.891	2	58.5	2.28432
IPI00022434.2	RPCFSALEVDETYVPK	59		0	59	3	50.7	2.65616
IPI00022434.2	RHPYFYAPELLFFAK	59		0	59	2	58.9	2.46915
IPI00022434.2	MPCAEDYLSVVLNQLCVLHEK	57	y9	44.9008	101.901	3	55.4	2.0562
IPI00022434.2	RHPYFYAPELLFFAKR	56	y++12	53.0888	109.089	4	55.8	0.168212
IPI00022434.2	KQTALVELVK	55	y8	50.5191	105.519	2	20.5	1.0493
IPI00022434.2	DDNPNLPR	55		0	55	2	1.9	1.99631
IPI00022434.2	VFDEFKPLVEEPQNLIK	53	P y6	33.7591	86.7591	3	51.8	0.678078
IPI00022434.2	LDELRDEGK	53	b6	33.7591	86.7591	2	36.3	1.03798
IPI00022434.2	QTALVELVK	52	y5	89.0022	141.002	2	29	1.55589
IPI00022434.2	AEFAEVSK	50	y6	115.992	165.992	2	41.3	0.92643
IPI00022434.2	SHCIAEVENDEMPADLPSLAADFVESK	50	P y11	71.1521	121.152	3	49.9	1.01638
IPI00022434.2	HPDYSVVLLLR	50	y4	29.4598	79.4598	3	13.8	0.201788
IPI00022434.2	DAHKSEVAHR	49	y6	22.3874	71.3874	2	40.8	1.76902
IPI00022434.2	ADDKETCFAEEGK	48	y++11	188.673	236.673	2	47.1	1.14045
IPI00022434.2	LVRPEVDVMCTAFHDNEETFLKK	48		0	48	3	48.3	1.98214
IPI00022434.2	LDELRDEGKASSAK	45	y++12	45.4776	90.4776	3	45	1.49534
IPI00022434.2	LCTVATLR	45	y6	5.57499	50.575	2	27	1.40328
IPI00022434.2	FKDLGEENFK	44	y4	44.5113	88.5113	3	27.3	0.703961
IPI00022434.2	KYLYEIAR	43	y6	46.7694	89.7694	2	33	0.895707
IPI00022434.2	LVTDLTK	42		0	42	2	34	1.06821
IPI00022434.2	HPYFYAPELLFFAK	41	b6 P	61.3634	102.363	3	30.5	1.16745
IPI00022434.2	EFNAETFTFHADICTLSEKER	39	y++16	88.8284	127.828	3	39.2	0.155053
IPI00022434.2	SLHTLFGDK	39	y6	61.3634	100.363	2	31.3	2.10241
IPI00022434.2	YLYEIAR	39	y5	52.947	91.947	2	36.2	1.09575
IPI00022434.2	AACLLPK	37		0	37	2	37.4	0.484326
IPI00022434.2	FPKAEFAEVSK	36	P y++10	194.339	230.339	3	29.3	0.338814
IPI00022434.2	DLGEENFK	36	y6	33.7591	69.7591	2	21.5	0.668172
IPI00022434.2	LVRPEVDVMCTAFHDNEETFLK	35	y++13	178.189	213.189	4	33.1	2.50585
IPI00022434.2	ATKEQLK	34		0	34	2	12.2	0.869167
IPI00022434.2	TYETTLEK	31	y6	46.7694	77.7694	2	31.4	2.01969
IPI00022434.2	EFNAETFTFHADICTLSEK	28	y++14	138.718	166.718	3	27.9	1.88374
IPI00022434.2	LKECCEKPLLEK	25		0	25	3	11.4	0.736629
IPI00000073.1	FIFWSSEVAGSLYR	109	y5	14.5509	123.551	2	108	2.47071
IPI00000073.1	LIEEGVDVPEGLAVDWIGR	109	b8 P	4.82286	113.823	2	105.9	2.95269
IPI00000073.1	SCAASGPQPFLLFANSQDIR	100		0	100	2	23.7	2.5948
IPI00000073.1	IESSSLQGLGR	83	y9	35.4443	118.444	2	65.3	1.08695
IPI00000073.1	YACNCVVGYIGER	83	y6	22.3874	105.387	2	82.9	1.88218
IPI00000073.1	IDTEGTNYEQLVVDAGVSVIMDFHYNEKR	80	y++17	140.398	220.398	4	78.3	2.89141
IPI00000073.1	QSVIEMANLDGSKR	80	y9	16.7611	96.7611	2	79.5	2.62166
IPI00000073.1	QSVIEMANLDGSK	72	y8	63.7413	135.741	2	71.9	2.89468
IPI00000073.1	HMHFDGTDYGTLLSQQMGMVYALDHDPVENK	63		0	63	4	62.8	0.391974
IPI00000073.1	TCLALDGHQLLAGGEVDLK	61	y++17	215.059	276.059	3	59.6	2.35785
IPI00000073.1	AEDDTWEPEQK	53	P y4	44.5113	97.5113	2	53.1	2.91374
IPI00000073.1	ADLDGVGVK	52	y6	61.3634	113.363	2	29.8	1.45733
IPI00000073.1	EGSNSLICSCDYDGGSVHISK	51	y++14	174.387	225.387	3	49.5	2.77137
IPI00000073.1	HPTQHNLFAMSLFGDR	51	y4	16.907	67.907	3	51.5	1.52014
IPI00000073.1	ITAVSLDVLDKR	49	y++10	168.673	217.673	3	40	0.696732
IPI00000073.1	HPTQHNLFAMSLFGDRIFYSTWK	49	y++16	66.4946	115.495	4	46.6	2.14218
IPI00000073.1	YPANVAVDPVER	49	P y4	62.2928	111.293	2	47.6	2.52531
IPI00000073.1	VVHPLAQPK	47	P y6	95.6577	142.658	2	46.8	1.30396
IPI00000073.1	LFWTDTGINPR	47		0	47	2	47.4	1.47757
IPI00000073.1	ANMDGSQR	46	y5	38.1758	84.1758	2	46	0.336144
IPI00000073.1	LVIASSDLIWPSGITIDFLTDK	44	P y++12	127.99	171.99	3	43.5	0.152058
IPI00000073.1	PSSLVVVHPLAK	44		0	44	3	44.3	0.0904092
IPI00000073.1	SDLNGKR	43	y4	7.08433	50.0843	2	22.7	0.310464
IPI00000073.1	ALLETSEK	39	y6	77.5959	116.596	2	31	0.239374
IPI00000073.1	GFAGDGK	37		0	37	1	17.3	1.6301
IPI00000073.1	GIAVHPMAK	36	y7	55.2834	91.2834	2	35.7	0.242937
IPI00000073.1	IFYSTWK	36	y5	25.3428	61.3428	2	26.4	2.10091
IPI00000073.1	LFWIQYNR	35	y6	46.7694	81.7694	2	26.9	2.90582
IPI00000073.1	LQGSMLKPSSLVVVHPLAK	35		0	35	4	34.7	0.364091
IPI00000073.1	VRLQGSMLKPSSLVVVHPLAK	31	b8	10.4958	41.4958	4	30.9	2.91943
IPI00000073.1	TIWIANK	31	b4	7.08433	38.0843	2	30.1	1.32358
IPI00000073.1	IYFAHTALK	30	y7	69.755	99.755	2	30.4	0.133947
IPI00000073.1	DLKWWELR	28	y5	69.7594	97.7594	2	20	0.720729
IPI00000073.1	RIYWVDLER	28	b6	22.3874	50.3874	2	22.2	2.82439
IPI00000073.1	INLHSSFVPLGELKVVHPLAQPK	28		0	28	4	27.7	0.942106
IPI00000073.1	FYWTDRGK	26	y5	25.3428	51.3428	2	22.9	1.75999
IPI00000073.1	LYWCDAK	25	y5	69.7594	94.7594	2	17.5	2.30375
IPI00000073.1	ITAVSLDVLDKRLFWIQYNR	25	y++16	47.8716	72.8716	3	24.9	2.05764
IPI00000073.1	RFYWTDR	25	b6	22.3874	47.3874	2	16.6	0.769162
IPI00024292.1	ADGGEMTVIR	108	y5	25.3428	133.343	2	95.1	2.03846
IPI00024292.1	YDGSGQIAMTTNLLSQPR	97	y11	4.26245	101.262	2	96.5	1.86363
IPI00024292.1	TQSIEVLTLHGDIR	89	b12	44.2282	133.228	2	89.4	1.25683
IPI00024292.1	IDMVNLDGSYR	68	y7	30.3898	98.3898	2	67.7	2.39199
IPI00024292.1	VTLITENLGHPR	67	y8	38.4779	105.478	2	59	2.34934
IPI00024292.1	LGWPAGVTLDMISKR	66	P y++12	174.298	240.298	2	63.2	2.21861
IPI00024292.1	IASANMDGTSVK	63	y10	41.8463	104.846	2	53.2	1.34305
IPI00024292.1	TVLVSEGIVTPR	63	b9	16.7611	79.7611	2	52.7	1.2806
IPI00024292.1	TDNDGLGFR	60	y7	55.2834	115.283	2	59.8	0.507702
IPI00024292.1	ANKYDGSGQIAMTTNLLSQPR	60		0	60	3	58.4	2.59009
IPI00024292.1	TVVQYLNNPR	59	y6	22.3874	81.3874	2	22.8	2.88594
IPI00024292.1	IYWSDFKEDVIETIK	58	y++13	119.475	177.475	2	57.8	0.729955
IPI00024292.1	IFWSDATQGK	57	y8	78.1234	135.123	2	51.8	2.61569
IPI00024292.1	FDYIETVTYDGIQR	57	y5	38.1758	95.1758	2	55.5	2.91627
IPI00024292.1	LYWAVTGR	48	y6	22.3874	70.3874	2	38.8	1.77067
IPI00024292.1	IKPDGSSLMNIVTHGIGENGVR	44	y++13	198.811	242.811	4	43.6	2.59088
IPI00024292.1	TLIANDGTALGVGFPIGITVDPAR	44	P y++10	14.9116	58.9116	3	44.2	1.24419
IPI00024292.1	ILVESQNR	41	y6	12.845	53.845	2	27.9	2.437
IPI00024292.1	DVTIFDK	38	y6	61.3634	99.3634	1	20.6	2.60044
IPI00024292.1	VYWVDSR	38	y5	52.947	90.947	2	25.2	0.588245
IPI00024292.1	DNINWLR	37	y4	62.2928	99.2928	2	28.8	0.547941
IPI00024292.1	SGIAYILHLK	36	y++8	170.448	206.448	3	36.2	0.0332236
IPI00024292.1	IEHSTFDGLDRR	36	y++10	62.96	98.96	3	35.8	2.09218
IPI00024292.1	LYWVDAYFDKIEHSTFDGLDR	34	y++19	66.7769	100.777	3	34.4	2.55844
IPI00024292.1	ATLGGNFR	34	y5	25.3428	59.3428	2	33.6	1.54749
IPI00024292.1	EILAANR	34		0	34	2	19.3	1.53838
IPI00024292.1	TVFASISMVGPSMNLALDWISR	33	P y++12	11.8661	44.8661	3	32.1	0.906505
IPI00024292.1	IYLVETK	32	y5	38.1758	70.1758	1	16.5	2.79687
IPI00024292.1	GNVDGTDR	30	y5	14.5509	44.5509	2	23.4	2.50293
IPI00024292.1	YVMQPDGIAVDWVGR	29	P y11	27.8185	56.8185	2	28.9	2.61336
IPI00024292.1	VTVDMPR	28	y5	38.1758	66.1758	2	23.3	0.220422
IPI00024292.1	GLALDPR	28		0	28	2	12.8	0.664572
IPI00024292.1	HIVVDPK	26	b5	52.947	78.947	2	19.7	0.254057
IPI00024292.1	LGWPAGVTLDMISK	26		0	26	2	13	0.190489
IPI00024292.1	GVAVGVAFHYHLQR	25	y++10	181.471	206.471	3	22.1	1.37809
IPI00025476.1	TGSGDIENYNDATQVR	107		0	107	2	49.5	0.3253
IPI00025476.1	PFIYQEVIDLGGEPIK	105	y8	63.7413	168.741	2	102.1	0.0387031
IPI00025476.1	NVVDGQPFTNWYDNGSNQVAFGR	96	y12	34.7627	130.763	2	95.8	2.11415
IPI00025476.1	LTGLLDLALEKDYVR	94	y8	61.1886	155.189	2	94.4	2.89504
IPI00025476.1	MAVGFMLAHPYGFTR	90	y++13	162.626	252.626	3	88.3	2.0126
IPI00025476.1	AHFSISNSAEDPFIAIHAESK	88	y++19	109.026	197.026	3	88.3	2.45746
IPI00025476.1	IAEYMNHLIDIGVAGFR	84	y7	5.13775	89.1378	2	71.9	2.58928
IPI00025476.1	ALVFVDNHDNQR	76	y7	69.755	145.755	2	68.1	2.38915
IPI00025476.1	GHGAGGASILTFWDAR	76	y7	20.1096	96.1096	2	73	0.69359
IPI00025476.1	LTGLLDLALEK	65	y7	55.2834	120.283	2	61.4	1.71263
IPI00025476.1	WVDIALECER	63	y8	78.1234	141.123	2	53.6	1.9436
IPI00025476.1	AILDKLHNLNSNWFPAGSK	62	y++17	142.651	204.651	3	62.2	1.38548
IPI00025476.1	LHNLNSNWFPAGSK	62	y12	33.8005	95.8005	2	49.8	0.0773112
IPI00025476.1	NWGEGWGFVPSDR	59	P y4	29.4598	88.4598	2	59	2.66951
IPI00025476.1	DFPAVPYSGWDFNDGK	58	P y11	108.393	166.393	2	57.8	1.85559
IPI00025476.1	AHFSISNSAEDPFIAIHAESKL	55	y++13	122.16	177.16	4	52.8	2.52358
IPI00025476.1	CNNVGVR	54	y5	89.0022	143.002	2	36.3	0.878203
IPI00025476.1	SKIAEYMNHLIDIGVAGFR	52	y++17	144.984	196.984	3	43.7	1.22001
IPI00025476.1	INGNCTGIK	51	y7	42.1508	93.1508	2	49.1	1.23233
IPI00025476.1	YGAKLGTVIR	49	y6	22.3874	71.3874	2	25.3	0.810644
IPI00025476.1	PFIAIHAESK	48	y7	69.755	117.755	2	35.4	1.5332
IPI00025476.1	IYVSDDGK	48	y5	38.1758	86.1758	1	45.4	2.09017
IPI00025476.1	QFQNGNDVNDWVGPPNNNGVIK	46	y10	31.724	77.724	2	42.7	0.650309
IPI00025476.1	SSDYFGNGR	45	y5	14.5509	59.5509	2	29.7	0.725109
IPI00025476.1	LGTVIRK	39		0	39	2	11.5	1.02041
IPI00025476.1	AILDKLHNLNSNWFPAGSKPFIYQEVIDLGGEPIK	36	P y++21	168.543	204.543	4	0	1.31001
IPI00025476.1	LHNLNSNWFPAGSKPFIYQEVIDLGGEPIK	36	y++22	29.3128	65.3128	3	35.9	0.57479
IPI00025476.1	YQPVSYK	35	P y5	69.7594	104.759	2	26.9	0.557451
IPI00025476.1	AHFSISNSAED	35		0	35	2	34.5	2.33462
IPI00025476.1	TSIVHLFEWR	33	y++8	209.691	242.691	3	31.6	2.02923
IPI00025476.1	HMWPGDIK	31	b6	46.7694	77.7694	2	31.3	1.22237
IPI00025476.1	SGNEDEFR	30		0	30	2	29.9	0.302388
IPI00025476.1	GFGGVQVSPPNENVAIYNPFRPWWER	25	y++19	32.5624	57.5624	3	0.6	1.72417
IPI00024284.4	GSVYIGGAPDVATLTGGR	120	P y10	94.8017	214.802	2	110.3	2.47322
IPI00024284.4	LVSEDPINDGEWHR	104	P y9	54.7784	158.778	2	104.2	0.496825
IPI00024284.4	GSIQVDGEELVSGR	97	y9	58.8671	155.867	2	89.5	0.186086
IPI00024284.4	TSTASGLLLWQGVEVGEAGQGK	79	y11	39.1906	118.191	2	77.3	1.54783
IPI00024284.4	PGAPPPQPLDLQHR	77	P y++11	138.184	215.184	3	77	1.28611
IPI00024284.4	SPGPNVAVNAK	77	P y++10	80.542	157.542	2	69.8	0.269682
IPI00024284.4	VISSGSVASYVTSPQGFQFR	77	P y7	55.2834	132.283	2	75.9	1.31695
IPI00024284.4	RGSIQVDGEELVSGR	76	b7	20.1096	96.1096	2	72	0.441344
IPI00024284.4	EVSEAVVDTLESEYLK	74	y10	62.96	136.96	2	71.5	1.95618
IPI00024284.4	DFISLGLQDGHLVFR	73	y6	33.7591	106.759	2	70.4	1.19936
IPI00024284.4	ATFSSVPLVASISAVSLEVAQPGPSNRPR	68	y++17	17.9198	85.9198	4	11.8	0.424193
IPI00024284.4	AQLHGASEEPGHFSLTNAASTHTTNEGIFSPTPGELGFSSFHR	67		0	67	5	0.3	2.93665
IPI00024284.4	IPGDQVVSVVFIK	66	P y++12	178.728	244.728	2	63.5	2.16104
IPI00024284.4	LEGDTLIIPR	65	y8	50.5191	115.519	2	55.7	1.24187
IPI00024284.4	NLVLHSARPGAPPPQPLDLQHR	59	y++18	90.4249	149.425	3	57.2	1.69504
IPI00024284.4	AQAGANTRPCPS	58	b8 P	38.4779	96.4779	2	58	0.878125
IPI00024284.4	ASYAQQPAESR	57	P y5	25.3428	82.3428	2	52.6	1.46321
IPI00024284.4	EHLLMALADLDELLIR	57		0	57	3	53.8	0.809387
IPI00024284.4	LLSGPYFWSLPSR	55	y5	25.3428	80.3428	2	55	0.912579
IPI00024284.4	FSSGITGCVKNLVLHSAR	54	y++13	162.626	216.626	3	49.7	1.53955
IPI00024284.4	VGSSLPGR	54	y6	46.7694	100.769	2	33.6	0.524412
IPI00024284.4	YQLGSGEAR	50	y7	30.3898	80.3898	2	38.8	1.20368
IPI00024284.4	HLISTHFAPGDFQGFALVNPQR	49		0	49	4	48.8	1.0495
IPI00024284.4	PINDGEWHR	48	y7	30.3898	78.3898	2	48	1.69439
IPI00024284.4	FSSGITGCVK	47	y5	38.1758	85.1758	2	32.2	0.222048
IPI00024284.4	VTSYGGELR	47		0	47	2	26.8	0.0260558
IPI00024284.4	SPGPNVAVNAKGSVYIGGAPDVATLTGGR	44	P y10	23.5424	67.5424	3	41.9	0.712353
IPI00024284.4	NELLHFER	41	y4	83.8764	124.876	2	25.1	2.4065
IPI00024284.4	RPDGQPATR	38	y6	12.845	50.845	2	33.8	0.103753
IPI00024284.4	AQIHGGILR	34	y5	14.5509	48.5509	2	25.7	0.519276
IPI00024284.4	SYEIMFR	31	y5	38.1758	69.1758	2	30	0.175814
IPI00024284.4	NLVLHSAR	30	y5	52.947	82.947	2	18.4	0.298842
IPI00215894.1	KYNSQNQSNNQFVLYR	128	y9	8.94849	136.948	2	20.7	2.0157
IPI00215894.1	SLWNGDTGECTDNAYIDIQLR	123	y5	89.0022	212.002	2	122	0.625115
IPI00215894.1	LGQSLDCNAEVYVVPWEK	91	P y4	62.2928	153.293	2	41.7	1.35817
IPI00215894.1	IASFSQNCDIYPGK	85	b11 P	19.8142	104.814	2	78.3	2.78644
IPI00215894.1	ITEATKTVGSDTFYSFK	82	y11	26.9812	108.981	2	82.1	1.24708
IPI00215894.1	YNSQNQSNNQFVLYR	80	y3	55.9176	135.918	2	0	0.157923
IPI00215894.1	QVVAGLNFR	78	y7	11.5362	89.5362	2	78.4	2.52286
IPI00215894.1	DIPTNSPELEETLTHTITK	77		0	77	2	77.2	2.98558
IPI00215894.1	EETTSHLR	73	y4	29.4598	102.46	2	62.9	1.61729
IPI00215894.1	IGEIKEETTSHLR	69	y++12	191.11	260.11	3	63.9	0.992266
IPI00215894.1	AATGECTATVGKR	58	y++11	126.361	184.361	3	54.1	0.429186
IPI00215894.1	IASFSQNCDIYPGKDFVQPPTK	58	y++18	101.217	159.217	3	57.7	1.73019
IPI00215894.1	ESNEELTESCETK	56	y7	69.755	125.755	2	56.4	2.67138
IPI00215894.1	ESNEELTESCETKK	56	y8	50.5191	106.519	2	47.7	0.46559
IPI00215894.1	EGDCPVQSGK	50	P y6	61.3634	111.363	2	49.9	1.78881
IPI00215894.1	YFIDFVAR	50	y6	61.3634	111.363	2	48.7	0.604337
IPI00215894.1	TWQDCEYKDAAK	50		0	50	2	50.1	1.5227
IPI00215894.1	AATGECTATVGK	48	y++10	121.971	169.971	2	47.4	0.0449184
IPI00215894.1	SSRIGEIKEETTSHLR	48	y4	29.4598	77.4598	4	35.7	1.05374
IPI00215894.1	KYFIDFVAR	44	y7	102.922	146.922	2	39.6	2.71757
IPI00215894.1	AVDAALKK	42	y6	95.6577	137.658	2	25.9	1.39668
IPI00215894.1	AGAEPASER	42	P y5	52.947	94.947	2	33.1	0.142274
IPI00215894.1	KLGQSLDCNAEVYVVPWEK	40	y5	69.7594	109.759	2	38.3	0.607034
IPI00215894.1	VQVVAGK	40		0	40	1	23.9	2.55227
IPI00215894.1	DFVQPPTK	37		0	37	1	25.5	1.90094
IPI00215894.1	VQVVAGKK	31	y6	77.5959	108.596	2	6.8	0.711722
IPI00215894.1	TVGSDTFYSFK	31	y6	46.7694	77.7694	1	23.7	2.93763
IPI00215894.1	AGAEPASEREVS	27	P y8	38.4779	65.4779	2	26.6	1.36377
IPI00215894.1	RPPGFSPFR	26	P y8	63.7413	89.7413	2	25.8	0.658832
IPI00215894.1	ARVQVVAGK	26		0	26	2	21.2	1.52125
IPI00221224.4	LFNDYGGGSFSFSNLIQAVTR	119	y9	34.1089	153.109	2	119	2.0175
IPI00221224.4	VVATTQMQAADAR	95	y7	42.1508	137.151	2	90.8	1.51201
IPI00221224.4	VMAVDALASSHPLSTPASEINTPAQISELFDAISYSK	82		0	82	3	7.2	0.265559
IPI00221224.4	SDQIGLPDFNAGAMENWGLVTYR	71	y12	18.0715	89.0715	2	71.1	1.21219
IPI00221224.4	KQVTPLFIHFR	63		0	63	3	52.6	2.22154
IPI00221224.4	EATDVIIIHSK	60	y6	46.7694	106.769	2	55.4	2.56822
IPI00221224.4	QASNGVLIR	59	y5	38.1758	97.1758	2	27	0.729934
IPI00221224.4	ALEQALEK	57	y6	77.5959	134.596	2	26.5	0.0170636
IPI00221224.4	DNEETGFGSGTR	54	y5	25.3428	79.3428	2	54	2.24975
IPI00221224.4	KLFNDYGGGSFSFSNLIQAVTR	52		0	52	3	0.8	1.46641
IPI00221224.4	DLTALSNMLPK	51	b9	0	51	2	37.1	2.56004
IPI00221224.4	KVVATTQMQAADARK	49	y++13	119.475	168.475	3	48.4	2.43055
IPI00221224.4	RFSTEYELQQLEQFK	49		0	49	3	36.9	1.93282
IPI00221224.4	ENSLLFDPLSSSSSNKER	46	P y11	59.2689	105.269	2	42	2.51489
IPI00221224.4	SEYMEGNVR	46	y7	20.1096	66.1096	2	37.2	0.968604
IPI00221224.4	SEVYGPMK	43	y6	46.7694	89.7694	2	42.8	0.194856
IPI00221224.4	KIQTQLQR	43	y6	12.845	55.845	2	30.6	1.2361
IPI00221224.4	YLSYTLNPDLIR	38		0	38	2	37.7	0.805016
IPI00221224.4	IQTQLQR	37	y5	38.1758	75.1758	2	17	1.19141
IPI00221224.4	SIQLPTTVR	36	P y5	38.1758	74.1758	2	22.3	2.13115
IPI00221224.4	PYLTPNDR	35	y6	5.57499	40.575	2	24.4	2.27077
IPI00221224.4	FSTEYELQQLEQFKK	35		0	35	3	28.7	1.03913
IPI00221224.4	ELWILNR	35		0	35	2	16.4	2.33383
IPI00221224.4	AALACSK	33	y5	69.7594	102.759	2	29.2	0.972306
IPI00221224.4	EVVLQWFTENSK	33		0	33	2	3.9	0.31895
IPI00221224.4	PLSSSSSNK	27	y7	30.3898	57.3898	2	21.6	1.50023
IPI00221224.4	QVTPLFIHFR	26	P y++7	102.922	128.922	3	26.1	0.832007
IPI00221224.4	LPNTLKPDSYQVTLRPYLTPNDR	25	P y++17	54.7935	79.7935	3	2.9	1.37253
IPI00221224.4	DHSAIPVINR	25	P y5	38.1758	63.1758	2	18.6	2.97734
IPI00160130.2	SAVTGSCVNDGVHIIR	89	y6	46.7694	135.769	2	89.5	2.56393
IPI00160130.2	FVTDGSVTASGFR	73	y6	5.57499	78.575	2	68.2	2.97576
IPI00160130.2	NGGSPESPIIGQYCGNSNPR	73		0	73	2	19.1	2.58905
IPI00160130.2	DFVEILDGGHEDAPLR	69	y9	58.8671	127.867	2	65.4	2.61196
IPI00160130.2	YCGTLLPNPVFSQNNELYLR	64	y10	49.6828	113.683	2	61.7	0.627127
IPI00160130.2	MSFTYQIADCNR	64	y5	14.5509	78.5509	2	64.3	2.76058
IPI00160130.2	SSGDSMFIK	62	y7	69.755	131.755	2	53.4	0.174404
IPI00160130.2	VGDADGPLMWR	55	y6	5.57499	60.575	2	55.1	2.71194
IPI00160130.2	SITNSVWIR	52	y7	0	52	2	36.2	2.5863
IPI00160130.2	SPDVGYVHDVNCFWVIK	50	y++13	190.185	240.185	3	50.3	0.775213
IPI00160130.2	YSIAQCGGR	48	y6	33.7591	81.7591	2	47.3	0.306576
IPI00160130.2	FTSDSSVTR	47	y7	42.1508	89.1508	2	38.4	1.25779
IPI00160130.2	SPHWPQNFPENSR	44	P y9	69.5729	113.573	2	43.6	2.71578
IPI00160130.2	ITLMFNNLR	44	y5	52.947	96.947	2	43.6	2.89773
IPI00160130.2	FKSDSVTSDR	44	y8	50.5191	94.5191	2	20.3	2.20156
IPI00160130.2	CLYDYVK	42	y5	89.0022	131.002	2	25.4	1.38893
IPI00160130.2	ITFTFFR	42	y5	14.5509	56.5509	2	41.7	1.15859
IPI00160130.2	TCAYDSLVIR	40	y8	78.1234	118.123	2	36.3	2.75104
IPI00160130.2	LQVLLLTDGVGR	39		0	39	2	38.9	1.53755
IPI00160130.2	IFGNDNIVGTHGK	37	y++11	142.082	179.082	3	27.2	0.0415661
IPI00160130.2	VIFFTDGSR	37		0	37	2	37.2	0.295815
IPI00160130.2	LATHPSCNNEHVIVFNGIR	36	P y++15	61.588	97.588	3	21.9	2.46808
IPI00160130.2	FHADYAR	33	y5	52.947	85.947	2	21.9	1.46476
IPI00160130.2	NDFLEVR	30	y5	69.7594	99.7594	2	22.9	0.621629
IPI00160130.2	RITLMFNNLR	30	b4	7.08433	37.0843	3	30.4	0.262634
IPI00160130.2	VIHLTFNTFALEAASTR	29		0	29	3	18.6	1.68625
IPI00160130.2	FCGSSLPHELLSSDNALYFHLYSEHLR	27	y++10	61.0545	88.0545	5	25.2	1.422
IPI00160130.2	SPLLGIFYGSNLPPTIISHSNK	25		0	25	3	24.8	2.85502
IPI00291136.3	DAEEAISQTIDTIVDMIK	106	y12	18.0715	124.072	2	101.9	1.98365
IPI00291136.3	SLQWMAGGTFTGEALQYTR	96		0	96	2	96.1	2.91488
IPI00291136.3	ENYAELLEDAFLK	88	y6	46.7694	134.769	2	53.1	2.3907
IPI00291136.3	VPSYQALLR	67	P y++8	50.5191	117.519	2	55	1.20885
IPI00291136.3	IALVITDGR	59	y5	69.7594	128.759	2	51.8	2.3998
IPI00291136.3	AVAFQDCPVDLFFVLDTSESVALR	58		0	58	3	56	2.36063
IPI00291136.3	GDPGFEGER	52	P y7	20.1096	72.1096	2	44.7	0.104104
IPI00291136.3	NLVWNAGALHYSDEVEIIQGLTR	52		0	52	3	1	0.711136
IPI00291136.3	PGLSLVK	51	y6	33.7591	84.7591	2	20	0.561821
IPI00291136.3	AVQEAQR	51	y5	14.5509	65.5509	2	33.9	0.110415
IPI00291136.3	VFSVAITPDHLEPR	49	y++12	127.99	176.99	3	47.8	1.196
IPI00291136.3	DTTPLNVLCSPGIQVVSVGIK	49	y++12	116.699	165.699	3	7.6	1.38765
IPI00291136.3	LSIIATDHTYR	48	y7	42.1508	90.1508	2	48.4	1.89309
IPI00291136.3	DFVVKVIDR	44	y6	22.3874	66.3874	2	38.1	1.18758
IPI00291136.3	KGLEQLLVGGSHLK	40	y6	12.845	52.845	3	40.4	2.48777
IPI00291136.3	TDPAHDVR	39	b6	46.7694	85.7694	2	25.4	0.715787
IPI00291136.3	RFIDNLR	39	b4	44.5113	83.5113	2	27.8	0.061635
IPI00291136.3	QVNEPHIR	36	P y4	44.5113	80.5113	2	34.4	0.805609
IPI00291136.3	GLEQLLVGGSHLKENK	35	y9	69.5729	104.573	2	34.7	1.55627
IPI00291136.3	GLEQLLVGGSHLK	34	y++11	158.614	192.614	3	30	0.969923
IPI00291136.3	DVFDFIPGSDQLNVISCQGLAPSQGRPGLSLVK	34	P y++27	116.36	150.36	3	33.7	1.46727
IPI00291136.3	GVFHQTVSR	33	y5	38.1758	71.1758	2	24.5	1.09486
IPI00291136.3	LKPYGALVDKVK	32	y5	38.1758	70.1758	3	26.9	0.74586
IPI00291136.3	LKPYGALVDK	30	P y8	93.6864	123.686	2	10.2	2.34952
IPI00291136.3	VAVVQYSGTGQQRPER	29	y++12	18.0715	47.0715	3	25.8	2.33723
IPI00291136.3	FEPGQSYAGVVQYSHSQMQEHVSLR	27		0	27	4	2.2	0.129412
IPI00291136.3	GTYTDCAIK	26		0	26	2	20.3	1.48561
IPI00553177.1	VFSNGADLSGVTEEAPLK	110	y10	77.9318	187.932	2	102.1	2.05914
IPI00553177.1	TLNQPDSQLQLTTGNGLFLSEGLK	107		0	107	2	53.3	2.54563
IPI00553177.1	ITPNLAEFAFSLYR	94	P y++12	221.345	315.345	2	93.5	2.50987
IPI00553177.1	DTEEEDFHVDQVTTVK	90	y8	27.6861	117.686	2	87	1.13025
IPI00553177.1	LYHSEAFTVNFGDTEEAKK	64		0	64	3	57.3	2.58819
IPI00553177.1	ELDRDTVFALVNYIFFK	63	y++14	28.2195	91.2195	2	63.1	0.357993
IPI00553177.1	LSSWVLLMK	63		0	63	2	55.6	0.0716886
IPI00553177.1	SVLGQLGITK	61	y8	38.4779	99.4779	2	57.7	0.31221
IPI00553177.1	KQINDYVEK	59	y7	85.5983	144.598	2	53	1.64856
IPI00553177.1	KLSSWVLLMK	58	y8	78.1234	136.123	2	58.1	2.88409
IPI00553177.1	LVDKFLEDVKK	57	y7	55.2834	112.283	2	53.2	1.89949
IPI00553177.1	SASLHLPK	55	y6	33.7591	88.7591	2	52.1	0.257293
IPI00553177.1	KLYHSEAFTVNFGDTEEAKK	55		0	55	4	55.3	1.69294
IPI00553177.1	FNKPFVFLMIEQNTK	52	b9	16.0951	68.0951	2	0	1.3265
IPI00553177.1	LQHLENELTHDIITK	46		0	46	4	30.1	0.843285
IPI00553177.1	AVLTIDEK	44	y6	61.3634	105.363	2	29.7	0.0411462
IPI00553177.1	LGMFNIQHCK	38	y6	46.7694	84.7694	2	37.9	0.746751
IPI00553177.1	FLENEDR	36	y5	14.5509	50.5509	2	23	0.646067
IPI00553177.1	FNKPFVFLMIEQNTKSPLFMGK	34	P y++19	142.138	176.138	3	32.9	0.695505
IPI00553177.1	SPLFMGK	34	y5	52.947	86.947	2	25.4	0.560724
IPI00553177.1	GTEAAGAMFLEAIPMSIPPEVK	32	P y9	56.7399	88.7399	2	23.9	1.49789
IPI00553177.1	QINDYVEK	31		0	31	2	22.8	1.01574
IPI00553177.1	VVNPTQK	28	P y4	29.4598	57.4598	1	18.4	0.250429
IPI00553177.1	LYHSEAFTVNFGDTEEAK	25	y7	30.3898	55.3898	3	14.3	2.84331
IPI00294193.3	RLDYQEGPPGVEISCWSVEL	103		0	103	2	100.9	1.08157
IPI00294193.3	QGPVNLLSDPEQGVEVTGQYER	89		0	89	2	71.9	2.3816
IPI00294193.3	FSSHVGGTLGQFYQEVLWGSPAASDDGRR	88	y++11	59.2689	147.269	4	24	2.69178
IPI00294193.3	NPLVWVHASPEHVVVTR	83	y11	69.1734	152.173	2	83.3	2.12173
IPI00294193.3	VQGNDHSATR	78	y8	38.4779	116.478	2	71.2	0.578156
IPI00294193.3	PEQGVEVTGQYER	77	y8	38.4779	115.478	2	76.9	1.0641
IPI00294193.3	VTIGLLFWDGR	66	y6	33.7591	99.7591	2	66.3	0.193627
IPI00294193.3	FSSHVGGTLGQFYQEVLWGSPAASDDGR	66	y10	8.94849	74.9485	3	62.2	0.218792
IPI00294193.3	WKETLFSVMPGLK	65	y8	27.6861	92.6861	2	65	1.90222
IPI00294193.3	EKAGFSWIEVTFK	63	y8	48.4779	111.478	2	61.1	2.80165
IPI00294193.3	TGLLLLSDPDKVTIGLLFWDGR	62		0	62	3	58.4	2.10833
IPI00294193.3	HRQGPVNLLSDPEQGVEVTGQYER	61		0	61	3	4.3	1.57668
IPI00294193.3	ETLFSVMPGLK	60	y7	55.2834	115.283	2	49.1	2.69854
IPI00294193.3	LALDNGGLAR	57	y8	27.6861	84.6861	2	52.9	0.261252
IPI00294193.3	TGLLLLSDPDK	56	y6	61.3634	117.363	2	41.3	2.86988
IPI00294193.3	ILDDLSPR	55	y6	33.7591	88.7591	2	40.3	1.21741
IPI00294193.3	EKAGFSWIEVTFKNPLVWVHASPEHVVVTR	54		0	54	4	50.9	0.135551
IPI00294193.3	LDYQEGPPGVEISCWSVEL	51	b12	4.2549	55.2549	2	50.5	0.0130334
IPI00294193.3	AGFSWIEVTFKNPLVWVHASPEHVVVTR	46		0	46	4	46.2	0.0402653
IPI00294193.3	DTDRFSSHVGGTLGQFYQEVLWGSPAASDDGRR	41	y++11	37.9849	78.9849	5	0	2.25855
IPI00294193.3	NVVFVIDK	39	b5	38.1758	77.1758	1	38.6	0.181353
IPI00294193.3	SIQNNVR	28	y5	25.3428	53.3428	2	12.8	0.410605
IPI00294193.3	TGLLLLSD	27		0	27	1	27.2	0.979335
IPI00013945.1	VGGTGMFTVR	103	y4	16.907	119.907	2	81.6	2.11344
IPI00013945.1	DSTIQVVENGESSQGR	96	y9	46.614	142.614	2	96	2.23775
IPI00013945.1	VFMYLSDSR	76		0	76	2	71.9	1.91088
IPI00013945.1	SGSVIDQSR	75	y5	25.3428	100.343	2	67.8	2.1774
IPI00013945.1	INFACSYPLDMK	74	P y5	69.7594	143.759	2	73.6	1.92466
IPI00013945.1	TALQPMVSALNIR	69	P y9	56.7399	125.74	2	69.3	0.815242
IPI00013945.1	DGPCGTVLTR	63	P y++8	63.7413	126.741	2	63.2	2.89951
IPI00013945.1	CNTAAPMWLNGTHPSSDEGIVSR	57	P y++18	91.9109	148.911	3	50.5	2.29397
IPI00013945.1	DWVSVVTPAR	52	y7	11.5362	63.5362	2	45.7	1.6492
IPI00013945.1	SGSVIDQSRVLNLGPITR	51	y++13	71.8048	122.805	3	50	1.99893
IPI00013945.1	MAETCVPVLR	50	P y4	62.2928	112.293	2	42	1.94833
IPI00013945.1	KGVQATVSR	50	y8	10.4958	60.4958	2	34.2	0.281442
IPI00013945.1	FAGNYDLVYLHCEVYLCDTMNEK	49	y++21	98.5144	147.514	3	49.3	2.20396
IPI00013945.1	FVGQGGAR	46	y6	33.7591	79.7591	2	41.9	0.699879
IPI00013945.1	FSVQMFR	46		0	46	2	45.9	1.28831
IPI00013945.1	TLDEYWR	43		0	43	2	37.4	1.9903
IPI00013945.1	YFIIQDR	42	y5	14.5509	56.5509	2	37.3	2.38344
IPI00013945.1	CSGFNDRDNR	36	y++8	74.9907	110.991	3	2.2	0.0312824
IPI00013945.1	VLNLGPITR	34	y5	25.3428	59.3428	2	32.7	2.59188
IPI00013945.1	SLGFDKVFMYLSDSR	31	y4	29.4598	60.4598	3	31.2	2.65899
IPI00013945.1	DNRDWVSVVTPAR	30	y++12	146.32	176.32	2	27.1	1.14093
IPI00013945.1	LECGANDMK	30	y7	55.2834	85.2834	2	29.9	1.89264
IPI00013945.1	CSGFNDR	30	y5	25.3428	55.3428	2	28.2	0.228178
IPI00293088.4	VTSEGAGLQLQK	84	y4	29.4598	113.46	2	71.4	2.80545
IPI00293088.4	LDVMMETENR	75	y6	22.3874	97.3874	2	18.7	1.019
IPI00293088.4	DFPAMVQELHQGGR	66	P y++12	158.191	224.191	2	65.7	1.88893
IPI00293088.4	AGYIIPLQGPGLTTTESR	66	y10	22.6931	88.6931	2	62.7	2.41674
IPI00293088.4	AHFPLDVQWNDLDYMDSR	57	y6	22.3874	79.3874	3	13.2	2.12937
IPI00293088.4	NHNSLLSLPQEPYSFSEPAQQAMR	54	b8 P	18.2774	72.2774	3	54.5	1.09605
IPI00293088.4	WGYSSTAITR	53	y7	55.2834	108.283	2	52.5	1.90658
IPI00293088.4	YALLPHLYTLFHQAHVAGETVAR	49	P y++19	224.792	273.792	3	47.2	2.97352
IPI00293088.4	VTVLGVATAPQQVLSNGVPVSNFTYSPDTK	49	P y12	63.8806	112.881	3	9.5	1.00785
IPI00293088.4	WTQLGAFYPFMR	48	P y4	16.907	64.907	2	40.1	1.5957
IPI00293088.4	DGFRDFPAMVQELHQGGR	48		0	48	3	47.5	0.323425
IPI00293088.4	GAYTQVIFLAR	47	y4	62.2928	109.293	2	38.1	2.69695
IPI00293088.4	AITQEQCEAR	45	y++8	36.8943	81.8943	2	45	2.83482
IPI00293088.4	PLFLEFPK	42	y6	95.6577	137.658	2	31	0.220256
IPI00293088.4	LHFTIKDPANR	42	P y4	29.4598	71.4598	3	32.8	1.95786
IPI00293088.4	QQPMALAVALTK	41	P y++10	155.943	196.943	2	41.4	0.10584
IPI00293088.4	GTRPFVISR	41	P y6	77.5959	118.596	2	27.7	0.252128
IPI00293088.4	TTPTFFPKDILTLR	37	P y++12	87.5531	124.553	2	36.5	2.6654
IPI00293088.4	GCCYIPAK	34		0	34	2	24.6	0.198465
IPI00293088.4	EPAIHSEGQWVTLPAPLDTINVHLR	33	P y12	53.0888	86.0888	3	32.4	0.492545
IPI00293088.4	STGGILDVYIFLGPEPK	33		0	33	2	32.9	2.868
IPI00293088.4	RDFTFNK	28	b5	14.5509	42.5509	2	20	0.436845
IPI00293088.4	TTPTFFPK	25	P y6	61.3634	86.3634	2	24.8	1.52484
IPI00022463.1	AIAANEADAVTLDAGLVYDAYLAPNNLKPVVAEFYGSK	133	y++25	43.8284	176.828	3	0	2.79375
IPI00022463.1	EDLIWELLNQAQEHFGK	77	y9	44.9008	121.901	2	76.8	1.91952
IPI00022463.1	DGAGDVAFVK	61	y7	69.755	130.755	2	50.4	2.85187
IPI00022463.1	KDSGFQMNQLR	61	y4	29.4598	90.4598	3	51.3	0.491151
IPI00022463.1	SMGGKEDLIWELLNQAQEHFGK	50	y9	34.1089	84.1089	3	1.5	2.05227
IPI00022463.1	KSCHTAVGR	49	y6	22.3874	71.3874	2	10.9	2.08201
IPI00022463.1	SKEFQLFSSPHGK	48	y6	33.7591	81.7591	3	47.7	1.5023
IPI00022463.1	APNHAVVTR	46	y5	25.3428	71.3428	2	36.4	0.952421
IPI00022463.1	HSTIFENLANK	41	y5	52.947	93.947	3	34.4	0.371648
IPI00022463.1	DDTVCLAK	40	y4	106.129	146.129	2	30.3	0.495858
IPI00022463.1	SMGGKEDLIWELLNQAQEHFGKDK	37	y++15	118.121	155.121	4	33.8	2.77176
IPI00022463.1	EFQLFSSPHGK	37	y7	42.1508	79.1508	2	32.1	1.20253
IPI00022463.1	DCHLAQVPSHTVVAR	37	b4	16.907	53.907	3	36.6	2.04337
IPI00022463.1	ASYLDCIR	35	y4	62.2928	97.2928	2	27.6	1.25029
IPI00022463.1	DSAHGFLK	35		0	35	2	32.1	1.4123
IPI00022463.1	SCHTAVGR	32	y5	52.947	84.947	2	12	0.927937
IPI00022463.1	YLGEEYVK	31	y6	61.3634	92.3634	2	18.3	0.343882
IPI00022463.1	DLLFRDDTVCLAK	30	y++12	75.3782	105.378	2	26.6	1.87796
IPI00022463.1	WCALSHHER	28		0	28	3	27.3	0.635544
IPI00022463.1	APNHAVVTRK	27	P y++9	44.9008	71.9008	3	27.1	0.523368
IPI00022463.1	NPDPWAK	26		0	26	2	22.7	0.2675
IPI00022463.1	GDVAFVK	25	y4	83.8764	108.876	2	8.2	0.564087
IPI00022463.1	DKEACVHK	25	y6	33.7591	58.7591	2	10.9	0.019646
IPI00298860.3	IDSGLYLGSGYFTAIQNLR	101	y8	38.4779	139.478	2	87.2	1.84933
IPI00298860.3	LADFALLCLDGK	96	y5	89.0022	185.002	2	81.9	2.69424
IPI00298860.3	GEADAMSLDGGYVYTAGK	84	y10	52.96	136.96	2	82.2	2.58078
IPI00298860.3	KGGSFQLNELQGLK	69	y8	27.6861	96.6861	2	64.6	2.53936
IPI00298860.3	RSDTSLTWNSVK	64	b7	20.1096	84.1096	2	41.8	2.57214
IPI00298860.3	DVTVLQNTDGNNNEAWAK	61	y12	11.8661	72.8661	2	60.5	1.06807
IPI00298860.3	LKQVLLHQQAK	59	y5	38.1758	97.1758	2	58.8	2.1789
IPI00298860.3	YLGPQYVAGITNLKK	50	y++13	150.966	200.966	2	49.6	2.74043
IPI00298860.3	VPSHAVVAR	50	y5	52.947	102.947	2	39.7	0.0089691
IPI00298860.3	GGSFQLNELQGLK	44	y7	30.3898	74.3898	2	39	2.88732
IPI00298860.3	DSAIGFSR	41	y4	29.4598	70.4598	2	25	1.68192
IPI00298860.3	FFSASCVPGADKGQFPNLCR	40	y++18	185.479	225.479	3	38	1.2801
IPI00298860.3	LCAGTGENK	40	y7	42.1508	82.1508	2	35.3	1.05045
IPI00298860.3	ADAVTLDGGFIYEAGLAPYK	40		0	40	2	39.7	0.100094
IPI00298860.3	DSPIQCIQAIAENR	36	y4	16.907	52.907	3	26	2.82539
IPI00298860.3	THYYAVAVVK	35	y8	50.5191	85.5191	2	34.5	0.86347
IPI00298860.3	KPVTEAR	34	P y6	46.7694	80.7694	2	20.1	0.342621
IPI00298860.3	GQFPNLCR	33	P y5	25.3428	58.3428	2	32.7	0.260357
IPI00298860.3	FQLFGSPSGQK	33		0	33	2	21.5	1.81378
IPI00298860.3	QVLLHQQAK	32	y5	14.5509	46.5509	2	28.3	1.74113
IPI00298860.3	RKPVTEAR	29	b6	22.3874	51.3874	2	13	0.60925
IPI00298860.3	SCHTAVDR	25	y5	25.3428	50.3428	2	1.9	2.38518
IPI00220143.2	VLFDSSIGPLLFADQFLQLSTR	135	y11	36.8494	171.849	2	134.6	2.92724
IPI00220143.2	VYLLCEFSVTQNR	94	y4	16.907	110.907	2	89.6	1.39243
IPI00220143.2	FAGFPALINR	58	P y6	33.7591	91.7591	2	57.6	2.37787
IPI00220143.2	GVEDDVFIKYPNDGDIVWGK	57	y++12	178.728	235.728	3	53.8	1.58374
IPI00220143.2	YPNDGDIVWGK	53	P y++10	41.8463	94.8463	2	26.9	2.56554
IPI00220143.2	NPFGIEIR	52	y5	52.947	104.947	2	36.2	0.277225
IPI00220143.2	GVEDDVFIK	50	y7	69.755	119.755	2	39.8	1.40182
IPI00220143.2	YTLLPYLYTLFFR	49	P y9	80.542	129.542	2	48.5	2.90624
IPI00220143.2	AYVAFPDFFR	49	P y5	52.947	101.947	2	48.5	2.51974
IPI00220143.2	ILDGYLFCK	47	y7	85.5983	132.598	2	46.2	1.77977
IPI00220143.2	NPLGLIIALDENK	47	y7	42.1508	89.1508	2	47	2.69874
IPI00220143.2	LDVTYHK	37	y5	38.1758	75.1758	2	31.4	0.125047
IPI00220143.2	DLEWHTWGMFSR	37		0	37	2	36.8	2.31167
IPI00220143.2	HNGVPSQTSPTVTYDSNLK	35	P y++10	75.5127	110.513	3	35.3	2.66101
IPI00220143.2	GELFWDDGETK	35	y7	69.755	104.755	2	32	1.73353
IPI00220143.2	KNPLGLIIALDENK	33	y5	38.1758	71.1758	3	33.4	2.71581
IPI00220143.2	QLDFTLSPK	32		0	32	2	31.6	1.13608
IPI00220143.2	MKADGMR	32		0	32	2	26	2.50357
IPI00220143.2	YLYGFGETEHR	31	y++9	113.911	144.911	3	25.2	0.0254068
IPI00220143.2	NEMLQFK	28	y5	69.7594	97.7594	2	27.8	0.490303
IPI00220143.2	TVFPNKR	25	P y4	44.5113	69.5113	2	22.3	0.304231
IPI00022426.1	MTVSTLVLGEGATEAEISMTSTR	154		0	154	2	139.9	2.59057
IPI00022426.1	AFIQLWAFDAVK	100	y7	69.755	169.755	2	98.6	1.48067
IPI00022426.1	VVAQGVGIPEDSIFTMADR	94	P y11	46.798	140.798	2	83.4	2.57296
IPI00022426.1	CVLFPYGGCQGNGNK	83		0	83	2	25.3	2.7592
IPI00022426.1	KGVCEETSGAYEK	82	y12	34.7627	116.763	2	82.4	0.338392
IPI00022426.1	TVAACNLPIVR	81	P y4	44.5113	125.511	2	71.6	1.8395
IPI00022426.1	KEDSCQLGYSAGPCMGMTSR	81	y13	31.1869	112.187	2	80.5	1.8513
IPI00022426.1	WYNLAIGSTCPWLK	78	y8	38.4779	116.478	2	68.5	0.456412
IPI00022426.1	ETLLQDFR	78	y4	16.907	94.907	2	66	0.207718
IPI00022426.1	EDSCQLGYSAGPCMGMTSR	72	y9	34.1089	106.109	2	72.3	0.765048
IPI00022426.1	GECVPGEQEPEPILIPR	65	P y6	46.7694	111.769	2	65.2	0.504905
IPI00022426.1	GVCEETSGAYEK	59	y++10	138.461	197.461	2	58.7	0.221259
IPI00022426.1	KGVCEETSGAYEKTDTDGK	54		0	54	3	54.4	0.186862
IPI00022426.1	WYNLAIGSTCPWLKK	45	y9	54.7784	99.7784	2	39.8	0.205337
IPI00022426.1	EYCGVPGDGDEELLR	44	P y10	103.117	147.117	2	42.4	1.39049
IPI00022426.1	HHGPTITAK	36	y7	30.3898	66.3898	2	32.1	0.203215
IPI00022426.1	ECLQTCR	29	y4	16.907	45.907	2	27.4	0.257799
IPI00022426.1	IYGKWYNLAIGSTCPWLK	27	y8	27.6861	54.6861	3	18.5	2.48977
IPI00022426.1	FLYHKSK	26	y5	69.7594	95.7594	2	20.1	0.669827
IPI00289983.1	LQGGVLVNEILNHMK	94	y8	50.5191	144.519	2	93.7	0.706155
IPI00289983.1	ELSELSLLSLYGIHK	89	y7	30.3898	119.39	2	88.8	2.70554
IPI00289983.1	FQELESETLKSEEFQK	83	y11	46.798	129.798	2	83.1	2.86797
IPI00289983.1	LRELSELSLLSLYGIHK	68		0	68	2	67.5	2.41079
IPI00289983.1	LSGLHGQDLFGIWSK	68		0	68	2	66.7	1.51844
IPI00289983.1	SPIDTFPTDPIK	65	y9	56.7399	121.74	2	59.8	2.69311
IPI00289983.1	GEYFVEMYYR	56	y5	38.1758	94.1758	2	55.9	0.25
IPI00289983.1	RLHPYKDFIATLGK	54	b7	42.1508	96.1508	2	54.1	1.59547
IPI00289983.1	ESSWPQGFGQLTQLGMEQHYELGEYIR	49	P y++23	143.153	192.153	3	10.2	0.576398
IPI00289983.1	FQELESETLK	41	y8	50.5191	91.5191	2	15.4	1.05208
IPI00289983.1	SPIDTFPTDPIKESSWPQGFGQLTQLGMEQHYELGEYIR	38	P y++23	190.701	228.701	4	1.9	2.95317
IPI00289983.1	FVTLVFR	38	y5	69.7594	107.759	2	37.5	0.18175
IPI00289983.1	DFIATLGK	37	y6	46.7694	83.7694	2	13.1	0.584178
IPI00289983.1	SPIDTFPTD	37		0	37	1	37	1.17758
IPI00289983.1	ATQIPSYK	32	P y4	44.5113	76.5113	2	32.1	0.96269
IPI00289983.1	HGDRSPIDTFPTDPIK	32	y8	27.6861	59.6861	2	31.9	2.73047
IPI00289983.1	RATQIPSYK	29		0	29	2	24.3	1.27034
IPI00289983.1	ATQIPSYKK	26	P y5	52.947	78.947	2	26.2	1.22556
IPI00289983.1	HEQVYIR	26	y5	14.5509	40.5509	1	12.8	2.39144
IPI00339227.2	PAQGVVTTLENVSPPR	87		0	87	2	85.7	0.402544
IPI00339227.2	GATYNIIVEALK	74	y6	77.5959	151.596	2	55.9	0.446651
IPI00339227.2	VTIMWTPPESAVTGYR	64	y11	37.9849	101.985	2	64	0.614607
IPI00339227.2	LGVRPSQGGEAPR	52	y++12	105.56	157.56	3	43.4	0.408757
IPI00339227.2	VFAVSHGR	51	y6	12.845	63.845	2	43.4	0.488162
IPI00339227.2	VDVIPVNLPGEHGQR	44	P y11	48.1968	92.1968	2	43.6	0.128397
IPI00339227.2	GATYNIIVEALKDQQR	41		0	41	3	40.4	0.926476
IPI00339227.2	FTNIGPDTMR	40	y6	46.7694	86.7694	2	25.2	1.10398
IPI00339227.2	WSRPQAPITGYR	37	y++11	81.5142	118.514	3	37.1	1.29177
IPI00339227.2	NLQPASEYTVSLVAIK	37	y6	33.7591	70.7591	3	26.4	1.3632
IPI00339227.2	ESKPLTAQQTTK	36	P y9	86.4714	122.471	2	36	2.88762
IPI00339227.2	YQCYCYGR	35	y6	46.7694	81.7694	2	34.9	1.20927
IPI00339227.2	TYHVGEQWQK	34	y++9	69.5729	103.573	3	33.5	1.43227
IPI00339227.2	DAPIVNK	32	y6	77.5959	109.596	1	22.2	2.87894
IPI00339227.2	TFYSCTTEGR	32	y8	27.6861	59.6861	2	32	1.16594
IPI00339227.2	LTVGLTR	31	y5	14.5509	45.5509	2	15.8	0.430518
IPI00339227.2	AQITGYR	29	y5	25.3428	54.3428	2	0	0.351602
IPI00339227.2	YSFCTDHTVLVQTR	27	y++12	158.191	185.191	3	25	0.853811
IPI00339227.2	YEVSVYALK	25	y7	42.1508	67.1508	2	24.8	0.749036
IPI00242956.2	LDSLVAQQLQSK	86	y7	55.2834	141.283	2	74.7	2.05554
IPI00242956.2	GEVGFVLVDNQR	81		0	81	2	73.2	2.61259
IPI00242956.2	AISGLTIDGHAVGAK	70	y10	80.542	150.542	2	70.4	1.85741
IPI00242956.2	VAYDLVYYVR	68		0	68	2	67.8	2.70388
IPI00242956.2	TPDGSLLVR	59	y7	30.3898	89.3898	2	49.2	0.520999
IPI00242956.2	AIGYATAADCGR	55	y8	10.4958	65.4958	2	54.9	0.972142
IPI00242956.2	VTVNGVDMK	53	y7	55.2834	108.283	2	45.6	1.52111
IPI00242956.2	GNPAVSYVR	53	y4	44.5113	97.5113	2	49.9	0.255731
IPI00242956.2	LLISSLSESPASVSILSQADNTSK	48	y8	27.6861	75.6861	3	47.6	2.71673
IPI00242956.2	ISVAQGASK	47	y7	69.755	116.755	2	17.8	1.46096
IPI00242956.2	VLVENEHR	47	y6	22.3874	69.3874	2	35.6	0.916777
IPI00242956.2	RVSYVGLVTVR	43	y4	16.907	59.907	3	27.6	1.43041
IPI00242956.2	VNGVLTALPVSVADGR	41	P y8	18.2774	59.2774	2	40.7	2.86673
IPI00242956.2	LPVSLSEGR	41	y6	12.845	53.845	2	33	0.117261
IPI00242956.2	LPVVLANGQIR	39		0	39	2	11.2	1.97798
IPI00242956.2	LDPQGAVR	38	P y6	61.3634	99.3634	2	15.2	1.33757
IPI00242956.2	NMVLQTTK	35	y6	77.5959	112.596	2	14.6	0.917575
IPI00242956.2	GVWVNGLR	30	y4	29.4598	59.4598	2	24.6	0.87808
IPI00291866.5	HRLEDMEQALSPSVFK	81	b5	25.3428	106.343	2	75.7	1.73119
IPI00291866.5	VTTSQDMLSIMEK	77		0	77	2	61	2.14352
IPI00291866.5	KYPVAHFIDQTLK	73	P y++11	188.673	261.673	2	68.8	2.30026
IPI00291866.5	GVTSVSQIFHSPDLAIR	73	y7	85.5983	158.598	2	71.8	1.31752
IPI00291866.5	KVETNMAFSPFSIASLLTQVLLGAGENTK	71		0	71	3	67.3	1.21671
IPI00291866.5	LLDSLPSDTR	58	P y5	69.7594	127.759	2	45.7	0.605227
IPI00291866.5	VETNMAFSPFSIASLLTQVLLGAGENTK	55	y7	30.3898	85.3898	3	36	0.327444
IPI00291866.5	IKVTTSQDMLSIMEK	51		0	51	2	36.6	2.70228
IPI00291866.5	LLDSLPSDTRLVLLNAIYLSAK	47	P y++17	185.754	232.754	3	46.6	2.11592
IPI00291866.5	TLLVFEVQQPFLFVLWDQQHKFPVFMGR	45		0	45	4	0	0.665406
IPI00291866.5	FQPTLLTLPR	42	P y8	63.7413	105.741	2	34.1	0.826152
IPI00291866.5	YPVAHFIDQTLK	38	P y++11	171.017	209.017	3	38.1	0.765879
IPI00291866.5	TLYSSSPR	38	y6	46.7694	84.7694	2	22.7	0.710281
IPI00291866.5	VATTVISK	36	y6	46.7694	82.7694	2	36	1.28175
IPI00291866.5	LYHAFSAMK	33	y++8	38.4779	71.4779	3	31.6	0.754617
IPI00291866.5	MEPFHFK	31	P y5	38.1758	69.1758	2	24.6	0.645415
IPI00291866.5	VPMMNSK	28	y5	89.0022	117.002	2	22.1	0.306664
IPI00291866.5	FPVFMGR	27		0	27	2	26.8	0.711593
IPI00007221.1	GTQEQDFYVTSETVVR	126	y7	11.5362	137.536	2	123.3	1.22986
IPI00007221.1	MQILEGLGLNLQK	97	b10	0	97	2	18.7	2.69622
IPI00007221.1	NLDSNAVVIMVNYIFFK	91	y9	80.542	171.542	2	91.3	0.419709
IPI00007221.1	AAAATGTIFTFR	83	y4	29.4598	112.46	2	83.2	1.26778
IPI00007221.1	MQQVENGLSEK	73		0	73	2	44.4	2.44762
IPI00007221.1	AVVEVDESGTR	70	y6	33.7591	103.759	2	67.8	0.208673
IPI00007221.1	GFQQLLQELNQPR	62	b6	12.845	74.845	3	52.4	1.49735
IPI00007221.1	SSEKELHR	53	y4	29.4598	82.4598	2	39.9	0.918791
IPI00007221.1	RDFTFDLYR	48	b6	46.7694	94.7694	2	30.2	0.402395
IPI00007221.1	DFTFDLYR	42	y6	61.3634	103.363	2	32.9	1.1263
IPI00007221.1	FSIEGSYQLEK	42	y7	42.1508	84.1508	2	31.2	1.50993
IPI00007221.1	EDQYHYLLDR	41	y4	62.2928	103.293	2	40.9	2.3924
IPI00007221.1	TLYLADTFPTNFR	37		0	37	2	37.3	2.95903
IPI00007221.1	QINDYVAK	37		0	37	2	13.9	0.81744
IPI00007221.1	QLELYLPK	30		0	30	2	24.7	0.0163251
IPI00007221.1	AKWETSFNHK	29	y++8	38.4779	67.4779	3	29.1	0.437809
IPI00023673.1	GQWGTVCDNLWDLTDASVVCR	116	y10	51.2664	167.266	2	116.1	0.161672
IPI00023673.1	YSSDYFQAPSDYR	83	P y5	38.1758	121.176	2	83.3	2.77142
IPI00023673.1	LADGGATNQGR	72	y5	25.3428	97.3428	2	61.6	0.16935
IPI00023673.1	TLQALEFHTVPFQLLAR	71	y10	30.6519	101.652	2	66.6	2.76479
IPI00023673.1	AVDTWSWGER	68	y8	17.4855	85.4855	2	62.9	1.84372
IPI00023673.1	IDITLSSVK	60	y7	42.1508	102.151	2	59.9	2.9331
IPI00023673.1	STSSFPCPAGHFNGFR	58	P y11	27.8185	85.8185	2	58.5	2.30106
IPI00023673.1	SDLAVPSELALLK	55	P y8	93.6864	148.686	2	52.5	2.8998
IPI00023673.1	ASHEEVEGLVEK	52	y++10	168.673	220.673	2	50.6	1.12484
IPI00023673.1	LASAYGAR	46	y6	12.845	58.845	2	15.7	1.19886
IPI00023673.1	RIDITLSSVK	41	b7	11.5362	52.5362	2	37.8	0.323657
IPI00023673.1	TIAYENK	39	y5	52.947	91.947	2	38.9	0.133899
IPI00023673.1	KSQLVYQSR	37	y8	27.6861	64.6861	2	32.1	1.04847
IPI00023673.1	STHTLDLSR	33	y6	46.7694	79.7694	2	27.2	1.42974
IPI00023673.1	YYPYQSFQTPQHPSFLFQDK	32	P y++18	70.1851	102.185	2	32.5	1.34074
IPI00023673.1	ELSEALGQIFDSQR	32		0	32	2	32.2	2.53351
IPI00021440.1	DLYANTVLSGGTTMYPGIADR	112	P y6	33.7591	145.759	2	111.9	2.02565
IPI00021440.1	SYELPDGQVITIGNER	92	P y12	53.0888	145.089	2	85.8	2.30058
IPI00021440.1	AGFAGDDAPR	73	y6	33.7591	106.759	2	58.6	0.796558
IPI00021440.1	EEEIAALVIDNGSGMCK	69		0	69	2	69.1	2.03413
IPI00021440.1	KDLYANTVLSGGTTMYPGIADR	56	P y6	22.3874	78.3874	3	45.5	2.79272
IPI00021440.1	GYSFTTTAER	55	y6	0	55	2	54.6	2.51461
IPI00021440.1	QEYDESGPSIVHR	52	y8	38.4779	90.4779	2	51.1	1.60927
IPI00021440.1	TTGIVMDSGDGVTHTVPIYEGYALPHAILR	48	P y6	77.5959	125.596	3	48.4	1.68068
IPI00021440.1	IWHHTFYNELR	48		0	48	2	45.2	0.308949
IPI00021440.1	VAPEEHPVLLTEAPLNPK	42	P y++16	180.586	222.586	2	23.9	2.73923
IPI00021440.1	AVFPSIVGRPR	39	y++9	101.822	140.822	2	38.6	0.617981
IPI00021440.1	EITALAPSTMK	38	y6	61.3634	99.3634	2	33.3	1.23978
IPI00021440.1	AVFPSIVGR	38	P y6	33.7591	71.7591	2	33.4	0.928204
IPI00021440.1	DLTDYLMK	32	y7	85.5983	117.598	1	0	2.35226
IPI00021440.1	IIAPPERK	31	P y5	38.1758	69.1758	2	21.3	1.14691
IPI00021440.1	IIAPPER	29	y5	25.3428	54.3428	2	13.3	1.28641
IPI00059476.4	VASLIGVEGGHSIDSSLGVLR	82	y7	42.1508	124.151	2	81.9	0.335924
IPI00059476.4	APVIFSHSSAYSVCASR	64	y4	44.5113	108.511	3	63.6	2.96762
IPI00059476.4	VPEGLEDVSKYPDLIAELLR	62	P y9	56.7399	118.74	3	62.2	1.26254
IPI00059476.4	AVGFGGDFDGVPR	56	y9	25.4443	81.4443	2	56.2	1.51348
IPI00059476.4	RTLEQMDVVHR	54	b5	25.3428	79.3428	3	50.9	1.35373
IPI00059476.4	GALADNLLR	53		0	53	2	30.6	0.147741
IPI00059476.4	TLEQMDVVHR	51		0	51	2	45.3	2.39651
IPI00059476.4	VPEGLEDVSK	49	P y++9	197.827	246.827	2	41.6	2.87585
IPI00059476.4	YPDLIAELLR	45	y6	22.3874	67.3874	2	33.6	1.25149
IPI00059476.4	DSPVIDGHNDLPWQLLDMFNNR	43	b11 P	48.1968	91.1968	3	42.4	2.84581
IPI00059476.4	RNVPDDVLR	40	b6	46.7694	86.7694	2	31.9	2.1265
IPI00059476.4	NVPDDVLR	36	P y6	77.5959	113.596	2	30.8	1.6978
IPI00059476.4	ATLQLSR	33	y4	29.4598	62.4598	2	6.1	0.0830938
IPI00059476.4	YLTLTHSCNTPWADNWLVDTGDSEPQSQGLSPFGQR	30	P y12	26.1894	56.1894	3	0.5	1.1243
IPI00059476.4	ALYQLGMR	27	y6	33.7591	60.7591	2	20.7	0.769961
IPI00059476.4	LGVLIDLAHVSVATMK	27		0	27	2	26.9	1.89177
IPI00472610.2	AEDTAVYYCAR	87	y5	52.947	139.947	2	0	2.45487
IPI00472610.2	TPEVTCVVVDVSHEDPEVK	85	P y4	62.2928	147.293	2	75.5	0.787184
IPI00472610.2	GFYPSDIAVEWESNGQPENNYK	78	P y6	61.3634	139.363	2	3.4	1.71531
IPI00472610.2	TTPPVLDSDGSFFLYSK	77	P y++15	234.44	311.44	2	73.4	0.336226
IPI00472610.2	STSGGTAALGCLVK	75	y5	89.0022	164.002	2	61.7	0.0896661
IPI00472610.2	VVSVLTVLHQDWLNGK	67	y8	50.5191	117.519	2	34.2	2.22906
IPI00472610.2	NSLYLQMNSLR	65		0	65	2	16.9	0.128741
IPI00472610.2	EPQVYTLPPSR	54	P y4	16.907	70.907	2	53	0.841357
IPI00472610.2	NQVSLTCLVK	53	y7	30.3898	83.3898	2	0	0.85973
IPI00472610.2	GLEWVANIK	53	b6	5.57499	58.575	2	39.7	0.523395
IPI00472610.2	GPSVFPLAPSSK	51	P y7	55.2834	106.283	2	44.8	1.42584
IPI00472610.2	ALPAPIEK	48	P y4	83.8764	131.876	1	47.6	0.259152
IPI00472610.2	DTLMISR	34	y6	61.3634	95.3634	1	13.7	2.87599
IPI00472610.2	EPQVYTLPPSREEMTK	31	P y++9	167.918	198.918	3	25.9	0.139437
IPI00472610.2	VVSVLTVLHQDWLNGKEYK	31	y++17	17.5322	48.5322	3	0	2.83842
IPI00021842.1	GEVQAMLGQSTEELR	109	y8	38.4779	147.478	2	102.2	0.577023
IPI00021842.1	SELEEQLTPVAEETR	94	P y7	85.5983	179.598	2	81.1	0.340445
IPI00021842.1	AKLEEQAQQIR	75	y9	16.0951	91.0951	2	65	0.357185
IPI00021842.1	AATVGSLAGQPLQER	74	P y5	38.1758	112.176	2	69.5	2.16999
IPI00021842.1	DRLDEVKEQVAEVR	60	b6	46.7694	106.769	3	48.7	2.18444
IPI00021842.1	LGADMEDVCGR	58	y6	12.845	70.845	2	47.1	0.156597
IPI00021842.1	LGPLVEQGR	51	y5	25.3428	76.3428	2	50.7	0.12418
IPI00021842.1	QQTEWQSGQR	50	y6	12.845	62.845	2	49.6	1.58852
IPI00021842.1	WVQTLSEQVQEELLSSQVTQELR	50		0	50	3	47.1	0.238288
IPI00021842.1	LQAEAFQAR	49	y7	42.1508	91.1508	2	49.2	0.637379
IPI00021842.1	LAVYQAGAR	47	y6	61.3634	108.363	2	37.7	0.0827775
IPI00021842.1	VQAAVGTSAAPVPSDNH	45	P y5	38.1758	83.1758	2	44.9	1.92465
IPI00021842.1	QWAGLVEK	40	y6	46.7694	86.7694	2	34.7	0.587862
IPI00021842.1	ALMDETMK	32	y6	95.6577	127.658	2	32.4	1.25884
IPI00021842.1	AYKSELEEQLTPVAEETR	29	P y7	85.5983	114.598	3	25.6	0.499701
IPI00291262.3	LFDSDPITVTVPVEVSR	99	P y6	46.7694	145.769	2	92.8	1.90155
IPI00291262.3	EILSVDCSTNNPSQAK	75	y11	48.1968	123.197	2	74.7	1.26452
IPI00291262.3	ASSIIDELFQDR	74		0	74	2	67.3	1.72417
IPI00291262.3	KTLLSNLEEAK	61	y10	30.6519	91.6519	2	59.3	1.89972
IPI00291262.3	ELDESLQVAER	55	y5	25.3428	80.3428	2	50.2	2.53279
IPI00291262.3	QQTHMLDVMQDHFSR	51	y++8	161.875	212.875	3	51.1	2.57304
IPI00291262.3	KTLLSNLEEAKK	50	y++11	171.017	221.017	3	43.8	0.633734
IPI00291262.3	TLLSNLEEAKK	46		0	46	2	36.7	1.91095
IPI00291262.3	KYNELLK	45	y6	77.5959	122.596	2	14.5	0.104124
IPI00291262.3	VTTVASHTSDSDVPSGVTEVVVK	43	P y++10	155.943	198.943	3	37.2	0.351828
IPI00291262.3	IDSLLENDR	41	y5	38.1758	79.1758	2	22.3	1.04635
IPI00291262.3	RPHFFFPK	41		0	41	3	37.7	0.346047
IPI00291262.3	FMETVAEK	40	y6	77.5959	117.596	2	30	1.37168
IPI00291262.3	IDSLLENDRQQTHMLDVMQDHFSR	36		0	36	4	34.2	0.560211
IPI00291262.3	EIQNAVNGVK	33		0	33	2	23.3	1.13956
IPI00293898.1	DAGFYWCLTNGDTLWR	79	y10	14.383	93.383	2	78.7	1.95983
IPI00293898.1	DGSFSVVITGLR	75	y6	22.3874	97.3874	2	70.4	2.65914
IPI00293898.1	GVAGGSVAVLCPYNR	71	y5	38.1758	109.176	2	61	2.96191
IPI00293898.1	NADLQVLKPEPELVYEDLR	66	P y11	92.1054	158.105	2	65.6	2.30329
IPI00293898.1	LDIQGTGQLLFSVVINQLR	61	y5	25.3428	86.3428	3	59.7	2.92603
IPI00293898.1	YLCGAHSDGQLQEGSPIQAWQLFVNEESTIPR	57	y9	16.0951	73.0951	3	56	1.52417
IPI00293898.1	LVSLTLNLVTR	53	y9	24.4566	77.4566	2	52.7	1.68194
IPI00293898.1	IRLDIQGTGQLLFSVVINQLR	52	y6	12.845	64.845	3	51.7	1.77166
IPI00293898.1	VYTVDLGR	50		0	50	2	28.8	0.296262
IPI00293898.1	IIEGEPNLK	42	y7	42.1508	84.1508	2	42.1	1.66579
IPI00293898.1	ADAAPDEK	41	P y4	83.8764	124.876	2	30.9	0.466857
IPI00293898.1	AFVNCDENSR	40	y7	55.2834	95.2834	2	40	1.32815
IPI00293898.1	ILLNPQDK	32	y6	33.7591	65.7591	2	22	2.89033
IPI00293898.1	ILLNPQDKDGSFSVVITGLR	31		0	31	3	0	1.12868
IPI00293898.1	VLDSGFR	29	y5	38.1758	67.1758	2	22.1	0.792269
IPI00003590.1	SALYSPSDPLTLLQADTVR	106	P y11	46.798	152.798	2	104.1	1.54857
IPI00003590.1	NGSGAVFPVAGADVQTLR	68	P y11	37.9849	105.985	2	55.6	2.63353
IPI00003590.1	LDVPVWDVEATLNFLK	65		0	65	3	65.4	2.18113
IPI00003590.1	VLNTEANVVR	61	y8	10.4958	71.4958	2	48.8	2.62399
IPI00003590.1	AHFSPSNIILDFPAAGSAAR	48	b8	27.6861	75.6861	3	47.7	0.209925
IPI00003590.1	EVALDLSQHK	46	y6	33.7591	79.7591	2	45.7	1.42502
IPI00003590.1	ELCSACHNER	45	y5	52.947	97.947	2	44.7	1.78092
IPI00003590.1	SFYTAYLQR	42	y7	30.3898	72.3898	2	28	1.43391
IPI00003590.1	VPVLMESR	39	y5	38.1758	77.1758	2	39.2	0.0734288
IPI00003590.1	LEEIDGFFAR	39	y8	18.2774	57.2774	2	31	2.78507
IPI00003590.1	PLVQNFLHSVNEWLK	35		0	35	3	35.4	1.63861
IPI00003590.1	FVAVLAK	34	y5	89.0022	123.002	2	24.3	0.275758
IPI00003590.1	GYVHYFFGCR	33	y6	22.3874	55.3874	2	33	2.52061
IPI00003590.1	ALAEDVK	30		0	30	2	20.6	0.457653
IPI00003590.1	FPVLEGQR	27	y5	14.5509	41.5509	2	24.2	0.332163
IPI00021841.1	LREQLGPVTQEFWDNLEK	70		0	70	3	58.3	1.79576
IPI00021841.1	VSFLSALEEYTK	68		0	68	2	67.7	0.355547
IPI00021841.1	LEALKENGGAR	56		0	56	2	37	0.67298
IPI00021841.1	DLATVYVDVLK	55	y6	95.6577	150.658	2	50.7	2.63072
IPI00021841.1	QGLLPVLESFK	49	P y7	102.922	151.922	2	49.2	0.00276038
IPI00021841.1	THLAPYSDELR	44	y5	69.7594	113.759	3	37.9	0.219305
IPI00021841.1	ATEHLSTLSEK	44	y6	46.7694	90.7694	2	40.8	0.472946
IPI00021841.1	DSGRDYVSQFEGSALGK	43	y8	78.1234	121.123	3	36.2	1.61514
IPI00021841.1	AKPALEDLR	39	P y7	102.922	141.922	2	33.4	0.894251
IPI00021841.1	WQEEMELYR	39	y7	55.2834	94.2834	2	35	0.871413
IPI00021841.1	LSPLGEEMR	38		0	38	2	34.3	1.97438
IPI00021841.1	DYVSQFEGSALGK	35		0	35	2	34.7	1.435
IPI00021841.1	EQLGPVTQEFWDNLEK	28	y10	21.1608	49.1608	2	27.7	2.51942
IPI00021841.1	AELQEGAR	27	y6	22.3874	49.3874	2	8	0.247699
IPI00021841.1	VQPYLDDFQKK	25	P y++9	148.676	173.676	2	17.7	0.726918
IPI00550048.2	VDNALQSGNSQESVTEQDSK	103	y6	77.5959	180.596	2	17.2	0.241539
IPI00550048.2	TVAAPSVFIFPPSDEQLK	88	P y8	63.7413	151.741	2	79.9	2.71819
IPI00550048.2	VQWKVDNALQSGNSQESVTEQDSK	86	y6	46.7694	132.769	3	85.8	0.0769235
IPI00550048.2	DSTYSLSSTLTLSK	77	y8	18.2774	95.2774	2	73.5	2.04247
IPI00550048.2	SGTASVVCLLNNFYPR	69	y6	61.3634	130.363	2	66.7	2.69798
IPI00550048.2	HKVYACEVTHQGLSSPVTK	65	y++17	96.6649	161.665	3	65.1	0.249686
IPI00550048.2	VDNALQSGNSQESVTEQDSKDSTYSLSSTLTLSK	63	y++20	126.498	189.498	3	60.8	0.314243
IPI00550048.2	LLIYWASTR	62	y6	95.6577	157.658	2	61.6	0.544126
IPI00550048.2	VYACEVTHQGLSSPVTK	62		0	62	2	53.5	0.720159
IPI00550048.2	SSQTVLYSSNNK	54	y6	33.7591	87.7591	2	50.6	1.83072
IPI00550048.2	NYLAWYQQKPGQPPK	42	y10	22.6931	64.6931	2	42.1	1.24105
IPI00550048.2	ESGVPDR	37	y5	14.5509	51.5509	2	26.1	0.0544472
IPI00550048.2	RTVAAPSVFIFPPSDEQLK	34	b11 P	28.7057	62.7057	2	34.2	0.48946
IPI00550048.2	NYLAWYQQK	25	y6	77.5959	102.596	2	21.8	1.6346
IPI00164623.4	ILLQGTPVAQMTEDAVDAER	101	y12	33.8005	134.801	2	85.2	2.9792
IPI00164623.4	VQLSNDFDEYIMAIEQTIK	96	y8	10.4958	106.496	2	96.1	1.87959
IPI00164623.4	VPVAVQGEDTVQSLTQGDGVAK	86	y10	23.5424	109.542	2	86.3	2.15284
IPI00164623.4	TGLQEVEVK	67	y6	46.7694	113.769	2	53.9	1.2091
IPI00164623.4	GYTQQLAFR	62		0	62	2	37.6	2.28608
IPI00164623.4	GQGTLSVVTMYHAK	61	y7	42.1508	103.151	2	60.5	1.83243
IPI00164623.4	SSLSVPYVIVPLK	57	P y8	110.499	167.499	2	53.1	0.57412
IPI00164623.4	EPGQDLVVLPLSITTDFIPSFR	57	P y4	29.4598	86.4598	2	56.6	0.329855
IPI00164623.4	APSTWLTAYVVK	52	y7	11.5362	63.5362	2	51.6	2.65527
IPI00164623.4	QLYNVEATSYALLALLQLK	43		0	43	3	39.4	2.11548
IPI00164623.4	LPYSVVR	42	y5	14.5509	56.5509	2	26.9	1.03224
IPI00164623.4	EYVLPSFEVIVEPTEK	37	P y12	53.0888	90.0888	2	30	0.598091
IPI00164623.4	AAVYHHFISDGVR	33	y++11	138.184	171.184	3	33.5	1.4121
IPI00164623.4	SNLDEDIIAEENIVSR	25		0	25	2	24.8	1.35123
IPI00644891.1	QEPSQGTTTFAVTSILR	96	P y++15	218.16	314.16	2	96.5	2.51307
IPI00644891.1	DASGVTFTWTPSSGK	94	y6	95.6577	189.658	2	85.7	0.822709
IPI00644891.1	WLQGSQELPR	75	y7	55.2834	130.283	2	66.2	2.11371
IPI00644891.1	TFTCTAAYPESK	72	P y4	62.2928	134.293	2	56.8	2.39455
IPI00644891.1	AEDTALYYCAK	66	y6	77.5959	143.596	2	65.6	2.80287
IPI00644891.1	SAVQGPPDR	46	y5	25.3428	71.3428	2	40.8	0.28529
IPI00644891.1	KGDTFSCMVGHEALPLAFTQK	44		0	44	3	40.9	1.31462
IPI00644891.1	SVTCHVK	40	y5	52.947	92.947	2	39.3	0.735363
IPI00644891.1	GFSPKDVLVR	38	y6	22.3874	60.3874	2	33.7	1.10884
IPI00644891.1	VAAEDWK	36	y5	52.947	88.947	2	14.7	1.00487
IPI00644891.1	TPLTATLSK	33	y6	33.7591	66.7591	2	33.1	0.797381
IPI00644891.1	GDTFSCMVGHEALPLAFTQK	33		0	33	3	23.7	0.924943
IPI00644891.1	EKYLTWASR	30	y5	52.947	82.947	2	25.2	2.02961
IPI00644891.1	YLTWASR	29	y5	38.1758	67.1758	2	27.6	0.486256
IPI00465248.4	DATNVGDEGGFAPNILENK	94	y8	110.499	204.499	2	92	0.631215
IPI00465248.4	GNPTVEVDLFTSK	74	P y++11	171.017	245.017	2	27.7	0.678684
IPI00465248.4	DYPVVSIEDPFDQDDWGAWQK	68	P y++19	154.479	222.479	2	67.5	0.191389
IPI00465248.4	VVIGMDVAASEFFR	61	y7	20.1096	81.1096	2	60.5	0.905388
IPI00465248.4	LAQANGWGVMVSHR	60	y++11	108.393	168.393	3	16.6	2.01738
IPI00465248.4	IGAEVYHNLK	58	y5	38.1758	96.1758	2	48.3	1.51701
IPI00465248.4	LMIEMDGTENK	47		0	47	2	34.6	0.398894
IPI00465248.4	IEEELGSK	45		0	45	1	16.2	1.93231
IPI00465248.4	SGKYDLDFK	44	b7	42.1508	86.1508	2	42.5	2.69147
IPI00465248.4	AVEHINK	43	y5	69.7594	112.759	2	24.7	0.350728
IPI00465248.4	HIADLAGNSEVILPVPAFNVINGGSHAGNK	43	P y++17	31.6592	74.6592	4	3	2.73199
IPI00465248.4	EGLELLK	32		0	32	2	0.1	0.463065
IPI00465248.4	TIAPALVSK	31	y7	102.922	133.922	2	27.8	0.532556
IPI00465248.4	SCNCLLLK	26	y6	77.5959	103.596	2	14.2	1.39156
IPI00219217.2	SLADELALVDVLEDKLK	83	y9	56.7399	139.74	2	83.1	2.70902
IPI00219217.2	SLADELALVDVLEDK	80	y6	95.6577	175.658	2	80	1.48351
IPI00219217.2	LKDDEVAQLKK	58	y9	83.3751	141.375	2	40.6	2.22126
IPI00219217.2	VIGSGCNLDSAR	55	y10	52.96	107.96	2	54.7	2.93884
IPI00219217.2	IVVVTAGVR	55	y7	30.3898	85.3898	2	42.7	1.3617
IPI00219217.2	SADTLWDIQK	54	y5	69.7594	123.759	2	43.6	1.10598
IPI00219217.2	GEMMDLQHGSLFLQTPK	53	y++15	251.252	304.252	3	52.8	1.22811
IPI00219217.2	MVVESAYEVIK	46	y9	83.3751	129.375	2	46.3	0.148989
IPI00219217.2	LKDDEVAQLK	44	y8	93.6864	137.686	2	22.7	0.994616
IPI00219217.2	GLTSVINQK	41	y4	29.4598	70.4598	2	38.7	1.14454
IPI00219217.2	IVADKDYSVTANSK	40	y++12	214.19	254.19	3	36	0.893118
IPI00219217.2	FIIPQIVK	38	y6	61.3634	99.3634	2	33.6	0.647389
IPI00219217.2	LKGEMMDLQHGSLFLQTPK	32	y++17	106.277	138.277	3	26.9	0.172358
IPI00219217.2	LIAPVAEEEATVPNNK	27	P y4	44.5113	71.5113	3	26.5	1.551
IPI00013698.1	FSINGGYLGILEWILGK	76	y9	34.1089	110.109	2	75.7	2.95023
IPI00013698.1	LPGLLGNFPGPFEEEMK	75	y12	41.9173	116.917	2	75	0.606842
IPI00013698.1	GAVPWYTINLDLPPYK	70	P y4	62.2928	132.293	2	57.7	1.52134
IPI00013698.1	ASSFAGYVGMLTGFKPGLFSLTLNER	56	y++21	88.4689	144.469	3	52.4	0.355134
IPI00013698.1	DAMWIGFLTR	55	y6	22.3874	77.3874	2	39.2	1.5037
IPI00013698.1	NMINTFVPSGK	48		0	48	2	44.5	0.0632035
IPI00013698.1	VMQVVDEK	45	y6	61.3634	106.363	2	28	0.0217186
IPI00013698.1	LTVYTTLIDVTK	41		0	41	2	40.8	1.45227
IPI00013698.1	KGHLIHGR	39	y4	44.5113	83.5113	2	38.6	1.43095
IPI00013698.1	GQFETYLR	38	y6	46.7694	84.7694	2	32.7	0.056776
IPI00013698.1	HPFFLDDR	34		0	34	2	26.6	2.54069
IPI00013698.1	FSINGGYLGILEWILGKK	33		0	33	3	32.5	2.65627
IPI00013698.1	VIVNSLK	30	y5	69.7594	99.7594	2	11.1	0.529541
IPI00013698.1	STYPPSGPTYR	29	y++9	86.4714	115.471	2	28	0.377795
IPI00166729.3	YSLTYIYTGLSK	71		0	71	2	70.5	2.91926
IPI00166729.3	AREDIFMETLK	65		0	65	2	51.7	1.61587
IPI00166729.3	HVEDVPAFQALGSLNDLQFFR	64		0	64	3	4.5	2.31106
IPI00166729.3	YYYDGKDYIEFNK	55	y++11	119.71	174.71	2	55.1	1.36108
IPI00166729.3	IDVHWTR	51	y4	83.8764	134.876	2	48.2	0.647553
IPI00166729.3	NILDRQDPPSVVVTSHQAPGEK	44	b7 P	42.1508	86.1508	3	43.9	2.60756
IPI00166729.3	EIPAWVPFDPAAQITK	42		0	42	2	42.4	2.93703
IPI00166729.3	SSGAFWK	41	y5	52.947	93.947	2	14.6	0.153946
IPI00166729.3	QDPPSVVVTSHQAPGEK	40		0	40	2	38.5	1.64466
IPI00166729.3	QVEGMEDWKQDSQLQK	36	y++9	130.724	166.724	3	34.7	2.36416
IPI00166729.3	KSQPMGLWR	36	P y6	61.3634	97.3634	2	33.5	2.48045
IPI00166729.3	AGEVQEPELR	34	P y4	62.2928	96.2928	2	30.4	0.33015
IPI00166729.3	QKWEAEPVYVQR	30	y4	44.5113	74.5113	3	28.9	1.75925
IPI00166729.3	AYLEEECPATLRK	26	y++11	122.921	148.921	3	21.2	0.084145
IPI00024660.1	EIADYLAAGKDER	62	y7	55.2834	117.283	2	60.3	0.0713634
IPI00024660.1	KEIADYLAAGKDER	58	b12	77.3095	135.309	2	58.3	0.254713
IPI00024660.1	NISSAQIVGPGPKPEASAK	54	y11	86.2699	140.27	2	53.5	2.26857
IPI00024660.1	TNQIGTVNDR	54	y6	12.845	66.845	2	45.9	0.875585
IPI00024660.1	FGLIQSMK	51	y5	38.1758	89.1758	2	40.9	1.04877
IPI00024660.1	LQSEVAELK	49	y7	69.755	118.755	2	30.7	0.708158
IPI00024660.1	KEIADYLAAGK	40		0	40	2	22.3	2.65113
IPI00024660.1	MLGSGFK	39	y6	46.7694	85.7694	1	38.7	0.0623247
IPI00024660.1	EIADYLAAGK	36	y6	115.992	151.992	2	36.3	0.748797
IPI00024660.1	ELDSGLAESVSTLIWAAPR	35		0	35	3	27.7	1.17751
IPI00024660.1	IRVEHIIR	31		0	31	2	19.7	1.32388
IPI00024660.1	LSVEAPPK	29		0	29	2	29.3	0.0137851
IPI00024660.1	YLIEIAK	28	y5	89.0022	117.002	2	8.7	0.0606691
IPI00024660.1	NYNVPYEPDSVVMAEAPPGVETDLIDVGFTDDVKK	25	P y++19	142.138	167.138	4	23.2	2.25036
IPI00018953.1	LGTFEVEDQIEAAR	64	y8	38.4779	102.478	2	64.3	1.21764
IPI00018953.1	YPLLLDVYAGPCSQK	62	y8	38.4779	100.478	2	62.4	1.23858
IPI00018953.1	IQLSDYTK	47	y6	61.3634	108.363	2	38.9	0.832613
IPI00018953.1	MLQNVQMPSK	47	y4	44.5113	91.5113	2	33.1	2.00612
IPI00018953.1	IEPNLPSYR	44	P y7	30.3898	74.3898	2	38.4	2.11127
IPI00018953.1	KTYTLTDYLK	43	y9	44.9008	87.9008	2	40.4	2.83986
IPI00018953.1	ISLQWLR	43	y5	25.3428	68.3428	2	37.9	0.261197
IPI00018953.1	MGFVDNKR	42	y4	16.907	58.907	2	35.5	1.22006
IPI00018953.1	CQYYSVSFSK	38	y8	110.499	148.499	2	38.1	2.82805
IPI00018953.1	FRPSEPHFTLDGNSFYK	32	P y++12	158.191	190.191	3	32.4	2.83079
IPI00018953.1	IMHAINR	32	y4	16.907	48.907	2	22.5	0.21228
IPI00018953.1	WNCLVAR	31	y5	89.0022	120.002	2	26.3	0.0754784
IPI00018953.1	HSYTASYDIYDLNK	26	y5	89.0022	115.002	3	25.9	2.38688
IPI00018953.1	DCTFITK	26	y5	52.947	78.947	2	4.3	0.237852
IPI00153049.3	LEVTDGPPATPAYWDGEKEVLAVAR	92	y++20	175.37	267.37	3	88.5	0.393505
IPI00153049.3	LLDLYSAGEQR	75	y6	22.3874	97.3874	2	71.9	0.0564132
IPI00153049.3	VAVGADAFER	70	y7	20.1096	90.1096	2	69	0.763471
IPI00153049.3	GAPALLTCVNR	65	P y++9	167.918	232.918	2	50.6	1.87987
IPI00153049.3	HVEEAQQVVHWDR	65	y++11	79.3507	144.351	3	61.5	1.86328
IPI00153049.3	LLDLYASGER	62	y6	12.845	74.845	2	52	1.4288
IPI00153049.3	EVLAVAR	47		0	47	2	9	0.397646
IPI00153049.3	AYGPLFLR	44	y6	33.7591	77.7591	2	41.7	0.864606
IPI00153049.3	RAYGPLFLR	37		0	37	2	28	2.43079
IPI00153049.3	RLLDLYSAGEQR	35	y4	16.907	51.907	3	31.3	0.291614
IPI00153049.3	MVWTQDR	32	y5	14.5509	46.5509	2	19.8	0.488655
IPI00153049.3	VLHWDLR	31	b5	38.1758	69.1758	2	23.1	0.9277
IPI00153049.3	GHVWTDR	26	y4	44.5113	70.5113	2	15.1	1.17921
IPI00169383.2	ACANPAAGSVILLENLR	98	y10	40.4746	138.475	2	90.1	1.63474
IPI00169383.2	VLNNMEIGTSLFDEEGAK	86	y11	36.8494	122.849	2	74.9	2.50687
IPI00169383.2	ITLPVDFVTADK	55	P y9	101.822	156.822	2	55	2.18256
IPI00169383.2	SVVLMSHLGRPDGVPMPDK	53	y++15	107.821	160.821	3	25.5	2.23562
IPI00169383.2	AHSSMVGVNLPQK	47		0	47	2	46	2.74739
IPI00169383.2	LTLDKLDVK	43		0	43	2	16.3	0.115145
IPI00169383.2	ALESPERPFLAILGGAK	42	y++14	103.963	145.963	2	37.6	2.06124
IPI00169383.2	AAVPSIK	40	y5	38.1758	78.1758	1	20.5	0.230076
IPI00169383.2	ALMDEVVK	38	y6	46.7694	84.7694	2	28	0.740374
IPI00169383.2	FHVEEEGKGK	37	y8	78.1234	115.123	2	22.4	1.15752
IPI00169383.2	VDFNVPMK	36		0	36	2	31.9	0.674811
IPI00169383.2	SVVLMSHLGRPDGVPMPDKYSLEPVAVELK	28	P y7	55.2834	83.2834	4	27.6	2.26305
IPI00169383.2	FCLDNGAK	25	y6	22.3874	47.3874	2	18.7	1.10716
IPI00296180.3	TCYEGNGHFYR	79		0	79	2	78.6	2.66184
IPI00296180.3	SDALQLGLGK	64	y6	46.7694	110.769	2	47.5	0.380622
IPI00296180.3	DYSADTLAHHNDIALLK	63		0	63	2	56.1	0.303801
IPI00296180.3	LNSNTQGEMK	55	y8	50.5191	105.519	2	50.1	2.29784
IPI00296180.3	KEDYIVYLGR	52	y9	24.4566	76.4566	2	43.5	2.60322
IPI00296180.3	EDYIVYLGR	50	y4	29.4598	79.4598	2	48.1	2.11186
IPI00296180.3	MLCAADPQWK	46	P y4	44.5113	90.5113	2	38	0.41833
IPI00296180.3	IIGGEFTTIENQPWFAAIYR	43	P y8	36.8943	79.8943	3	43.4	2.20131
IPI00296180.3	FGGQHCEIDK	41	y6	46.7694	87.7694	2	35.7	2.94864
IPI00296180.3	FEVENLILHK	34	y8	63.7413	97.7413	2	31.3	0.0824015
IPI00296180.3	MTLTGIVSWGR	34	y4	29.4598	63.4598	2	34.4	1.17109
IPI00296180.3	VSHFLPWIR	30	P y4	83.8764	113.876	3	10.1	0.71058
IPI00296180.3	YFSNIHWCNCPK	29	y++10	130.065	159.065	3	25.2	0.559619
IPI00413331.3	SALSGHLETVILGLLK	70	y9	46.614	116.614	2	70	1.2551
IPI00413331.3	GLGTDEDSLIEIICSR	63	y6	33.7591	96.7591	2	53.1	1.27969
IPI00413331.3	TNQELQEINR	62	y4	16.907	78.907	2	61.7	1.7673
IPI00413331.3	TDLEKDIISDTSGDFRK	56	y3	8.49066	64.4907	3	50.5	1.77762
IPI00413331.3	AYTNFDAERDALNIETAIK	51	y++17	106.277	157.277	3	51	1.0218
IPI00413331.3	QDIAFAYQR	47	y5	6.18951	53.1895	2	35.2	2.21777
IPI00413331.3	DIISDTSGDFRK	45	y9	24.4566	69.4566	2	31.6	1.10019
IPI00413331.3	DLYDAGVKR	42	y6	22.3874	64.3874	2	31.9	1.79211
IPI00413331.3	AYTNFDAER	40	y7	20.1096	60.1096	2	40.4	2.3213
IPI00413331.3	TPAQYDASELK	37	y7	69.755	106.755	2	36	1.41337
IPI00413331.3	GDLENAFLNLVQCIQNKPLYFADR	36	y++18	43.5136	79.5136	3	36.3	2.16062
IPI00413331.3	GVDEVTIVNILTNR	28	y7	20.1096	48.1096	2	28.1	1.11565
IPI00413331.3	SYSPYDMLESIR	28		0	28	2	28.4	2.23674
IPI00395488.2	LAGLGLQQLDEGLFSR	121	y7	55.2834	176.283	2	115.5	2.76285
IPI00395488.2	LLLLDLSHNSLLALEPGILDTANVEALR	80		0	80	3	17.1	2.12521
IPI00395488.2	YLQGSSVQLR	79	y7	30.3898	109.39	2	65.2	2.93098
IPI00395488.2	IAQLRPEDLAGLAALQELDVSNLSLQALPGDLSGLFPR	67	P y10	75.5127	142.513	3	2.7	1.98341
IPI00395488.2	NLHDLDVSDNQLER	66	y++12	208.669	274.669	2	66.5	2.00467
IPI00395488.2	HIQPGAFDTLDR	63	P y9	118.257	181.257	2	53.8	2.7551
IPI00395488.2	ESHVTLASPEETR	58	y9	34.1089	92.1089	2	56.5	2.84984
IPI00395488.2	SLTLGIEPVSPTSLR	57	P y8	38.4779	95.4779	2	55	1.82597
IPI00395488.2	NLSGPDKR	44	y6	5.57499	49.575	2	23.6	0.766664
IPI00395488.2	LQDNELR	42	y5	52.947	94.947	2	20.3	0.718542
IPI00395488.2	ALPPLRLPR	33		0	33	2	33.2	1.00844
IPI00395488.2	QGTTVPR	29		0	29	2	16.5	0.415315
IPI00031461.1	VPSTEAEALASSLMGLFEK	93	y9	34.1089	127.109	2	92.9	0.804843
IPI00031461.1	NPYYGGESASITPLEDLYK	83	y8	93.6864	176.686	2	75.8	0.313218
IPI00031461.1	KFDLGQDVIDFTGHALALYR	82	y5	0	82	3	81.6	1.1661
IPI00031461.1	SPYLYPLYGLGELPQGFAR	73	y11	27.8185	100.818	2	68.9	2.31379
IPI00031461.1	FDLGQDVIDFTGHALALYR	69	y++17	258.101	327.101	3	56.6	2.91259
IPI00031461.1	DLGTESQIFISR	63	y4	44.5113	107.511	2	59.3	1.1805
IPI00031461.1	MLLYTEVTR	52		0	52	2	45.5	0.105095
IPI00031461.1	NPYYGGESASITPLEDLYKR	45	y++16	121.983	166.983	3	44.2	2.17267
IPI00031461.1	FVSISDLLVPK	43	y9	9.64902	52.649	2	43.3	2.95342
IPI00031461.1	VTEGSFVYK	34	y7	42.1508	76.1508	2	4	0.702938
IPI00031461.1	LYSESLAR	31	y6	46.7694	77.7694	2	25.8	0.713783
IPI00031461.1	FLMANGQLVK	31	y8	10.4958	41.4958	2	14	2.92558
IPI00550991.1	DYNLNDILLQLGIEEAFTSK	98	y9	83.3751	181.375	2	98.5	1.72795
IPI00550991.1	ITLLSALVETR	92	y7	30.3898	122.39	2	92.3	1.52654
IPI00550991.1	ADLSGITGAR	74	y6	22.3874	96.3874	2	53.3	0.7692
IPI00550991.1	DLDSQTMMVLVNYIFFK	67	y6	46.7694	113.769	2	9.9	0.321669
IPI00550991.1	LYGSEAFATDFQDSAAAK	56	y11	28.7057	84.7057	2	55.8	2.68448
IPI00550991.1	KLINDYVK	46	y6	77.5959	123.596	2	22.7	0.230881
IPI00550991.1	FNRPFLMIIVPTDTQNIFFMSK	46		0	46	3	43.9	2.96151
IPI00550991.1	EQLSLLDR	42	y5	38.1758	80.1758	2	23.8	1.34464
IPI00550991.1	WEMPFDPQDTHQSR	41	P y++11	188.673	229.673	3	40.8	2.09266
IPI00550991.1	NLAVSQVVHK	32	y6	61.3634	93.3634	2	6.7	1.50042
IPI00550991.1	LYGSEAFATDFQDSAAAKK	31	y++17	230.359	261.359	3	25	0.286303
IPI00550991.1	LINDYVK	26	y5	69.7594	95.7594	2	11.7	0.50561
IPI00008787.3	QAVQELVSLYYEEAR	101	y6	61.3634	162.363	2	101	1.78797
IPI00008787.3	NVFQLEQAFVLSK	87	y++11	154.205	241.205	2	86.1	2.44147
IPI00008787.3	SFGMTPVLPAFAGHVPEAVTR	82	P y13	81.5742	163.574	2	81.5	2.27007
IPI00008787.3	ALAAKPGLDTYSLGGGGAAR	54	P y15	64.2073	118.207	2	54.3	2.55573
IPI00008787.3	LLLTSAPSLATSPAFR	48	P y10	22.6931	70.6931	2	47.6	1.31074
IPI00008787.3	GDTVDLAK	44		0	44	2	25.9	0.195745
IPI00008787.3	GDTVDLAKK	39	y5	69.7594	108.759	2	32.7	0.338143
IPI00008787.3	DPVPDLAAWVTSFAAR	37	y6	5.57499	42.575	3	32.3	2.74529
IPI00008787.3	AVLGAVPR	30	y6	61.3634	91.3634	2	17.1	0.736954
IPI00008787.3	LPRPLPAVPGELTEATPNR	29		0	29	3	16.5	2.80331
IPI00008787.3	ELASLLR	28		0	28	2	0	0.555272
IPI00008787.3	QLYLQHR	25	y5	52.947	77.947	2	18.1	1.23459
IPI00009950.1	LPTGYYFGASAGTGDLSDNHDIISMK	74	y++21	88.4689	162.469	3	73.8	0.525897
IPI00009950.1	NLHGDGIALWYTR	59	y++11	201.403	260.403	2	54.9	1.26756
IPI00009950.1	LFQLMVEHTPDEESIDWTK	57	y++16	136.782	193.782	3	46.1	2.45541
IPI00009950.1	KNLHGDGIALWYTR	55	y8	48.4779	103.478	2	55	0.456206
IPI00009950.1	LTVMTDLEDK	50	y8	78.1234	128.123	2	49.9	1.01099
IPI00009950.1	NRDHDTFLAVR	50	y4	29.4598	79.4598	3	46.9	0.250502
IPI00009950.1	DRLVPGPVFGSK	49	y++11	181.471	230.471	2	48.4	0.899964
IPI00009950.1	LTVMTDLEDKNEWK	48	y5	52.947	100.947	2	48	0.639987
IPI00009950.1	NCIDITGVR	43	y7	11.5362	54.5362	2	27.8	0.499365
IPI00009950.1	DHDTFLAVR	38	y7	55.2834	93.2834	2	36.9	0.777446
IPI00009950.1	GRLTVMTDLEDKNEWK	32		0	32	3	27.4	2.01608
IPI00009950.1	DWEMHVHFK	27	y6	77.5959	104.596	2	27	2.11246
IPI00384542.2	ESHPGLFPPTFGAVAPFLADLDTTDGLGK	78		0	78	3	77.9	1.19828
IPI00384542.2	SNGAYNIFANDR	74	y5	38.1758	112.176	2	66.6	0.316246
IPI00384542.2	YALSNSIGPVR	70	y8	27.6861	97.6861	2	52.7	0.423388
IPI00384542.2	EDLSPSITQR	51	P y6	33.7591	84.7591	2	39.8	1.60337
IPI00384542.2	NGFSITGGEFTR	51	y7	20.1096	71.1096	2	45.9	2.10271
IPI00384542.2	VYYREDLSPSITQR	44	b6	22.3874	66.3874	2	36.4	0.51647
IPI00384542.2	VPQIPFGSSVHIEPYTELYHYSTSVITSSSTR	38		0	38	4	37.6	0.722796
IPI00384542.2	QAEVTFVGHPGNLVIK	36	y++12	131.171	167.171	3	35.9	0.628363
IPI00384542.2	IYTYQWR	36	y5	25.3428	61.3428	2	31.6	1.23103
IPI00384542.2	GGADTYSVPSVLSPR	36		0	36	2	33.8	2.52222
IPI00384542.2	SNGAYNIFANDRESVENLAK	28	y++16	226.15	254.15	3	26.6	0.366247
IPI00384542.2	ESVENLAK	26		0	26	2	9.8	0.630678
IPI00010858.1	HSQPWQVLVASR	71	P y9	56.7399	127.74	2	64	0.15858
IPI00010858.1	VMDLPTQEPALGTTCYASGWGSIEPEEFLTPK	65	y9	44.9008	109.901	3	64.7	0.361786
IPI00010858.1	LSEPAELTDAVK	61	P y9	86.4714	147.471	2	38.8	2.93905
IPI00010858.1	IVGGWECEK	58		0	58	2	58.5	2.15519
IPI00010858.1	FLRPGDDSSHDLMLLR	56	b6	33.7591	89.7591	2	51.2	0.0558477
IPI00010858.1	SVILLGR	45	y5	69.7594	114.759	2	41.9	0.571654
IPI00010858.1	HSLFHPEDTGQVFQVSHSFPHPLYDMSLLK	42		0	42	5	6.1	1.75534
IPI00010858.1	WIKDTIVANP	38	b9	25.4443	63.4443	2	35.8	1.28831
IPI00010858.1	DTIVANP	38		0	38	1	30.3	0.143547
IPI00010858.1	AVCGGVLVHPQWVLTAAHCIR	37	P y++12	75.3782	112.378	4	33.9	0.95508
IPI00010858.1	FMLCAGR	31	y5	38.1758	69.1758	2	22.9	0.362868
IPI00010858.1	KLQCVDLHVISNDVCAQVHPQK	26		0	26	4	19	0.403191
IPI00003919.1	LQAIEHELHELGLLK	71		0	71	2	70.2	1.3437
IPI00003919.1	QIAEGTSISEMWQNDLQPLLIER	67	y10	14.383	81.383	2	65.3	0.766143
IPI00003919.1	SFSNIISTLNPTAK	60	y9	35.4443	95.4443	2	54.8	0.931445
IPI00003919.1	HLVLACHYDSK	58	y9	56.7399	114.74	2	54	0.174448
IPI00003919.1	YFQNYSYGGVIQDDHIPFLR	52	y++15	234.44	286.44	3	51.6	2.91642
IPI00003919.1	YPGSPGSYAAR	50	P y7	20.1096	70.1096	2	49.7	2.50093
IPI00003919.1	MASTPHPPGAR	49	P y5	38.1758	87.1758	2	47.9	0.0876568
IPI00003919.1	GTSQLHGMDLLVLLDLIGAPNPTFPNFFPNSAR	35	P y9	34.1089	69.1089	3	35	1.28706
IPI00003919.1	YFSHWNNR	33	y4	62.2928	95.2928	2	33	2.60504
IPI00003919.1	GVPVLHLIPSPFPEVWHTMDDNEENLDESTIDNLNK	33		0	33	4	5.3	1.11048
IPI00003919.1	DHSLEGR	28	y5	38.1758	66.1758	2	15.5	0.684682
IPI00003919.1	ILQVFVLEYLHL	25		0	25	2	24.6	2.88425
IPI00003807.6	LQGGVLLAQIR	69	y9	35.4443	104.444	2	43.4	2.80425
IPI00003807.6	FLFGIYQQAEK	66	y6	61.3634	127.363	2	65.2	1.54338
IPI00003807.6	CPLQDFLR	59	y4	44.5113	103.511	2	49.1	0.896209
IPI00003807.6	EGMLQHWELGQALR	55	y8	18.2774	73.2774	2	54.7	1.8698
IPI00003807.6	TLMSAEANLAGLFPPNGMQR	46	P y7	55.2834	101.283	2	6.6	1.41903
IPI00003807.6	LPPWASPQTMQR	46	P y++11	19.8142	65.8142	2	0	2.08912
IPI00003807.6	QTPEYQNESSR	43	P y++9	167.918	210.918	2	42.1	1.24545
IPI00003807.6	LTEPVVPK	39		0	39	2	39.1	0.995318
IPI00003807.6	LKDFSFR	35	y5	38.1758	73.1758	2	34.8	0.711986
IPI00003807.6	FVTLLYR	33		0	33	2	22.1	1.23874
IPI00003807.6	TYPKDPYQEEEWPQGFGQLTK	32	P y9	72.1577	104.158	3	31.6	0.499723
IPI00003807.6	FPLGPCPR	31	y5	38.1758	69.1758	2	22.1	1.40563
IPI00031121.1	YIGNMHGNEAVGR	67	y8	63.7413	130.741	2	61.4	2.59355
IPI00031121.1	VAVPYSPAAGVDFELESFSER	66	P y++18	202.212	268.212	2	65.5	2.90273
IPI00031121.1	SNAQGIDLNR	63	y6	22.3874	85.3874	2	54.5	0.118138
IPI00031121.1	IHIMPSLNPDGFEK	55	P y10	88.9009	143.901	2	51.9	0.351761
IPI00031121.1	NSLISYLEQIHR	53	y8	17.4855	70.4855	2	51.3	2.93488
IPI00031121.1	ELLVIELSDNPGVHEPGEPEFK	51		0	51	3	50.5	1.52071
IPI00031121.1	EGGPNNHLLK	36		0	36	2	26.2	0.332169
IPI00031121.1	TYWEDNKNSLISYLEQIHR	34	y++17	17.159	51.159	3	34.1	0.789608
IPI00031121.1	LLIPGNYK	32	P y5	25.3428	57.3428	2	32.1	0.290239
IPI00031121.1	KIVDQNTK	31	y6	33.7591	64.7591	2	16.2	0.313351
IPI00031121.1	LQQEDGISFEYHR	31		0	31	3	22.4	0.172376
IPI00031121.1	IVYVNEK	29	y5	52.947	81.947	2	29.2	0.663902
IPI00329801.11	GAGTDDHTLIR	83		0	83	2	76.7	2.21982
IPI00329801.11	DLLDDLKSELTGKFEK	61	y9	56.7399	117.74	2	60.6	1.45595
IPI00329801.11	WGTDEEKFITIFGTR	54	y7	11.5362	65.5362	2	53.5	2.36792
IPI00329801.11	LIVALMKPSR	47	y5	14.5509	61.5509	2	47.5	2.05847
IPI00329801.11	NFATSLYSMIK	42	y9	56.7399	98.7399	2	32	2.35362
IPI00329801.11	FITIFGTR	42	y6	46.7694	88.7694	2	32.2	0.565539
IPI00329801.11	SEIDLFNIRK	42		0	42	2	42	2.25413
IPI00329801.11	SIPAYLAETLYYAMK	36	P y++13	162.626	198.626	3	33.8	2.25365
IPI00329801.11	LYDAYELK	33	y6	77.5959	110.596	2	24.5	1.13794
IPI00329801.11	SEIDLFNIR	33	y6	46.7694	79.7694	2	31.1	1.64447
IPI00329801.11	QEISAAFK	31		0	31	1	20.8	2.85034
IPI00329801.11	DLLDDLKSELTGK	28	y++11	213.696	241.696	3	23.6	1.20232
IPI00011229.1	TMSEVGGSVEDLIAK	80	y10	65.0012	145.001	2	79.5	0.785023
IPI00011229.1	DPDAQPGGELMLGGTDSK	69	P y13	108.658	177.658	2	68.7	1.25133
IPI00011229.1	FDGILGMAYPR	67	y6	33.7591	100.759	2	67.3	1.99286
IPI00011229.1	VGFAEAAR	47	y5	69.7594	116.759	2	37.4	1.00604
IPI00011229.1	AIGAVPLIQGEYMIPCEK	44	P y++13	103.963	147.963	2	40.4	1.99666
IPI00011229.1	ISVNNVLPVFDNLMQQK	39	y11	36.8494	75.8494	2	39.5	1.09431
IPI00011229.1	QVFGEATK	34	y6	33.7591	67.7591	2	22.1	1.21686
IPI00011229.1	YYTVFDRDNNR	33	b8	27.6861	60.6861	2	28	2.97224
IPI00011229.1	VSTLPAITLK	30	P y6	61.3634	91.3634	2	30	0.480426
IPI00011229.1	LLDIACWIHHK	29	y++9	126.13	155.13	3	26.7	0.00632212
IPI00011229.1	QPGITFIAAK	29	y6	95.6577	124.658	2	28.9	0.202176
IPI00011229.1	YYTVFDR	26	y5	6.18951	32.1895	2	26.4	0.3799
IPI00017601.1	GVYSSDVFDIFPGTYQTLEMFPR	95	b11 P	7.65064	102.651	2	93.8	0.930469
IPI00017601.1	ALYLQYTDETFR	68	y7	30.3898	98.3898	2	62.8	2.28006
IPI00017601.1	KAEEEHLGILGPQLHADVGDK	41	y++14	141.551	182.551	4	38.4	2.20469
IPI00017601.1	MYYSAVDPTK	41	y8	78.1234	119.123	2	32.1	2.97681
IPI00017601.1	KAEEEHLGILGPQLHADVGDKVK	40	y++16	101.931	141.931	4	33.7	2.83661
IPI00017601.1	QYTDSTFR	39	y6	12.845	51.845	2	19.8	1.74517
IPI00017601.1	GSLHANGR	35		0	35	2	33.7	1.11567
IPI00017601.1	PYTFHSHGITYYK	29	y++11	188.673	217.673	3	24.1	1.79609
IPI00017601.1	NLASRPYTFHSHGITYYK	29	y++16	67.7563	96.7563	3	24.3	2.63833
IPI00017601.1	KDSLDKEK	29		0	29	2	13.8	0.655304
IPI00017601.1	VNKDDEEFIESNK	27	y4	29.4598	56.4598	3	25	1.76836
IPI00017601.1	MHAINGR	27		0	27	2	25.3	0.0567918
IPI00018434.1	ASLISAVSDK	65	y6	61.3634	126.363	2	59.6	0.816496
IPI00018434.1	ETVNVITLYK	50	y++9	9.28273	59.2827	2	36	0.129926
IPI00018434.1	DLKPVLDSYVFNDGSSR	43	y7	30.3898	73.3898	3	39.2	2.94578
IPI00018434.1	ASLISAVSDKLR	40	y8	63.7413	103.741	2	40.3	2.28311
IPI00018434.1	AVSESQLK	39		0	39	1	25.1	2.60073
IPI00018434.1	LEEMVTR	38	y5	14.5509	52.5509	2	28.5	0.249985
IPI00018434.1	GVIDLDVFLK	37	y7	102.922	139.922	2	29.3	1.19805
IPI00018434.1	DGTISEDTIR	37	y6	61.3634	98.3634	2	29.1	2.05266
IPI00018434.1	LDQEVAEVDKNIELLK	36	y++14	45.8706	81.8706	3	24	2.77075
IPI00018434.1	AVSESQLKK	34	y7	42.1508	76.1508	2	17.8	0.486742
IPI00018434.1	IYLPYLHEWK	29	y++8	161.875	190.875	3	21.3	0.13045
IPI00018434.1	ELMNLTGTIPVPYR	29	P y5	14.5509	43.5509	2	28.5	0.878208
IPI00032293.1	QIVAGVNYFLDVELGR	111	y10	51.2664	162.266	2	111.2	0.222747
IPI00032293.1	LVGGPMDASVEEEGVR	89	y8	38.4779	127.478	2	89.3	2.60506
IPI00032293.1	ASNDMYHSR	69	y4	29.4598	98.4598	2	57.9	0.260389
IPI00032293.1	ALDFAVGEYNK	65	y6	33.7591	98.7591	2	54.8	0.00195501
IPI00032293.1	ALDFAVGEYNKASNDMYHSR	64	y++14	74.8061	138.806	3	61.2	0.647103
IPI00032293.1	KQIVAGVNYFLDVELGR	63	y6	61.3634	124.363	3	61.7	1.26886
IPI00032293.1	LVGGPMDASVEEEGVRR	53	y++15	93.9407	146.941	3	49.6	1.05169
IPI00032293.1	RALDFAVGEYNK	53	b4	16.907	69.907	2	53.4	2.65185
IPI00032293.1	ARKQIVAGVNYFLDVELGR	50		0	50	3	49.5	0.338154
IPI00032293.1	KAFCSFQIYAVPWQGTMTLSK	39	P y10	31.724	70.724	3	39.3	0.212838
IPI00032293.1	TQPNLDNCPFHDQPHLK	25	P y++15	187.131	212.131	3	21.1	0.951102
IPI00220701.3	DVVFLLDGSEGVR	85	y7	20.1096	105.11	2	71.5	0.0528883
IPI00220701.3	QLGTVQQVISER	73	y7	30.3898	103.39	2	72.8	0.336044
IPI00220701.3	TRPEFYLNSYMNK	72	b10	8.10507	80.1051	2	69.7	1.52158
IPI00220701.3	EVQVFEITENSAK	71	y9	25.4443	96.4443	2	55.5	1.01047
IPI00220701.3	ITEGVPQLLIVLTADR	67	P y11	69.1734	136.173	2	66.2	1.99342
IPI00220701.3	QDVVNAVR	61	y4	44.5113	105.511	2	40.5	0.570606
IPI00220701.3	VAVVQYSDR	61	y5	6.18951	67.1895	2	57	0.245386
IPI00220701.3	NNLFTSSAGYR	51	y8	18.2774	69.2774	2	48.4	0.889324
IPI00220701.3	AAPLQGMLPGLLAPLR	49	P y++14	186.24	235.24	2	49	2.01203
IPI00220701.3	LHWERPEPPGPYFYDLTVTSAHDQSLVLK	43	y++18	22.1259	65.1259	4	42.8	2.31669
IPI00220701.3	SGDDVRNPSVVVK	28	y++11	97.239	125.239	3	24.3	0.971001
IPI00246058.4	NLATAYDNFVELVANLK	131	y11	59.2689	190.269	2	128.3	2.65
IPI00246058.4	MVPVSVQQSLAAYNQR	88	y5	14.5509	102.551	2	88.1	2.35244
IPI00246058.4	EATTLANGVLASLNLPAAIEDVSGDTVPQSILTK	56	P y7	102.922	158.922	3	4.9	0.207251
IPI00246058.4	FLTALAQDGVINEEALSVTELDR	51		0	51	3	33.8	2.06962
IPI00246058.4	ETVLSALSR	47	y5	25.3428	72.3428	2	42.6	0.353897
IPI00246058.4	TPSNELYKPLR	45	y++9	143.29	188.29	3	39.9	0.922234
IPI00246058.4	YDEYVNVK	41	y6	77.5959	118.596	2	40.4	2.15566
IPI00246058.4	LALASLGYEK	41	y8	63.7413	104.741	2	37.2	2.70119
IPI00246058.4	HYQFASGAFLHIK	41	y5	52.947	93.947	3	37.1	1.46574
IPI00246058.4	ATFISVQLKK	40	y6	77.5959	117.596	2	35	1.61959
IPI00246058.4	LQHAAELIK	38	y7	55.2834	93.2834	2	21.4	2.3255
IPI00219446.4	APVAGTCYQAEWDDYVPK	88	y7	55.2834	143.283	2	88.2	1.63086
IPI00219446.4	NRPTSISWDGLDSGK	67	b9	9.28273	76.2827	2	0	1.87134
IPI00219446.4	GNDISSGTVLSDYVGSGPPK	59	y++16	126.296	185.296	3	58.8	1.93554
IPI00219446.4	CDEPILSNR	59	P y6	61.3634	120.363	2	40.7	1.24343
IPI00219446.4	LYTLVLTDPDAPSR	57		0	57	2	53.6	1.89867
IPI00219446.4	YVWLVYEQDRPLK	54	y8	63.7413	117.741	2	47.7	0.611376
IPI00219446.4	LYEQLSGK	51	y6	46.7694	97.7694	2	34	1.7758
IPI00219446.4	WSGPLSLQEVDEQPQHPLHVTYAGAAVDELGK	46		0	46	4	0.8	0.54124
IPI00219446.4	YREWHHFLVVNMK	41		0	41	4	35	0.173789
IPI00219446.4	LYTLVLTDPDAPSRK	40	y++13	136.262	176.262	3	31.2	0.762359
IPI00219446.4	VLTPTQVK	38	y6	61.3634	99.3634	2	28.8	0.747394
IPI00291641.6	FVGGLLSAYYLSGEEIFR	108	y6	33.7591	141.759	2	108	1.96009
IPI00291641.6	GATIVDALDTLFIMEMK	72		0	72	2	30.6	2.80081
IPI00291641.6	KSSSGLTYIAEWK	67	b11	4.27821	71.2782	2	64	2.63427
IPI00291641.6	GYAWGLNELKPISK	59	y10	40.4746	99.4746	2	48.4	2.91047
IPI00291641.6	MYFDAVQAIETHLIR	54	y9	16.0951	70.0951	2	54.3	0.902912
IPI00291641.6	LGPEAFR	46	P y5	89.0022	135.002	2	37.3	0.377515
IPI00291641.6	GGHSSSLFGNIK	44		0	44	2	32	2.60281
IPI00291641.6	LPEEIQR	39		0	39	2	25.3	0.382161
IPI00291641.6	HAWNNYK	32	y5	52.947	84.947	2	31.6	0.569504
IPI00291641.6	EPADAAIR	32		0	32	2	18.5	0.20938
IPI00291641.6	LEKPQGLYPNYLNPSSGQWGQHHVSVGGLGDSFYEYLLK	28		0	28	4	0	1.18804
IPI00641961.1	GMTSSEPISIMEK	68		0	68	2	58.1	0.163738
IPI00641961.1	LNWNPSPSPVTGYK	63	P y10	65.0012	128.001	2	51.4	2.26769
IPI00641961.1	WDPAPGPVLQYR	59	P y++8	38.4779	97.4779	2	59.1	0.537678
IPI00641961.1	ITEVTSEGFR	59	y6	22.3874	81.3874	2	56.3	1.20255
IPI00641961.1	ITVDPTTDGPTK	53	P y8	50.5191	103.519	2	40.7	1.52724
IPI00641961.1	NNVILQPLQPDTPYK	53	P y9	24.4566	77.4566	2	53.4	2.85099
IPI00641961.1	VVYSPVDGTRPSESIVVPGNTR	50	P y5	25.3428	75.3428	3	50	2.97101
IPI00641961.1	QHALSVGPQTTTLSVR	49	P y++9	83.3751	132.375	3	41.7	2.31011
IPI00641961.1	NVQVYNPTPNSLDVR	46	P y9	9.28273	55.2827	2	46	1.52801
IPI00641961.1	VILTPMTAGSR	32	P y7	20.1096	52.1096	2	21.9	1.08613
IPI00641961.1	IIDENTVHMSWAKPVDPIVGYR	25	P y6	33.7591	58.7591	3	25	0.226133
IPI00027223.2	GQETSTNPIASIFAWTR	82	P y10	14.383	96.383	2	81	2.2439
IPI00027223.2	TVEAEAAHGTVTR	81	y5	14.5509	95.5509	2	75.4	1.19716
IPI00027223.2	SIEDFAHSSFQMALSK	67	y10	40.4746	107.475	2	67	0.288739
IPI00027223.2	ATDFVVPGPGK	50	P y5	52.947	102.947	2	50.5	0.0913112
IPI00027223.2	SEGGFIWACK	50	y8	38.4779	88.4779	2	50.3	1.99942
IPI00027223.2	FKDIFQEIYDK	48	y9	80.542	128.542	2	39.4	0.690104
IPI00027223.2	LVSGWVKPIIIGR	39	y++11	126.361	165.361	3	39.5	1.24598
IPI00027223.2	VEITYTPSDGTQK	39	y8	38.4779	77.4779	2	32.7	2.3049
IPI00027223.2	DATNDQVTK	32		0	32	2	23	2.06897
IPI00027223.2	IIWELIK	30	y5	52.947	82.947	2	29.9	0.549817
IPI00027223.2	GWPLYLSTK	25	P y7	42.1508	67.1508	2	12.1	0.277219
IPI00643525.1	VTASDPLDTLGSEGALSPGGVASLLR	98	y10	43.3171	141.317	2	93.3	1.82449
IPI00643525.1	VGDTLNLNLR	82	y5	69.7594	151.759	2	65.4	2.96819
IPI00643525.1	QGSFQGGFR	54	y5	6.18951	60.1895	2	45.5	0.327484
IPI00643525.1	DSSTWLTAFVLK	53	y7	30.3898	83.3898	2	51.2	2.58444
IPI00643525.1	GLQDEDGYR	38	y6	33.7591	71.7591	2	38.4	0.511262
IPI00643525.1	SFFPENWLWR	36	y++8	154.782	190.782	2	31.3	2.94675
IPI00643525.1	ITQVLHFTK	36	y5	69.7594	105.759	2	33.5	0.348094
IPI00643525.1	DHAVDLIQK	35	y7	85.5983	120.598	2	34.5	0.458269
IPI00643525.1	ASSFLGEK	29		0	29	1	28.7	2.55442
IPI00643525.1	YVLPNFEVK	27	P y6	61.3634	88.3634	2	14.6	1.13319
IPI00643525.1	SMQGGLVGNDETVALTAFVTIALHHGLAVFQDEGAEPLK	25	y++26	73.522	98.522	4	24.5	2.42087
IPI00099670.2	TVVDFETDVLFLVPTEIALAQHR	80	y++20	113.567	193.567	3	80.3	0.877965
IPI00099670.2	LVSEFTITK	57	y7	85.5983	142.598	2	42.8	2.70019
IPI00099670.2	AMIAYWTNFAK	55	y6	61.3634	116.363	2	53.5	2.13981
IPI00099670.2	VGCPVGDAAR	47	P y7	69.755	116.755	2	47.2	0.0542649
IPI00099670.2	TGDPNMGDSAVPTHWEPYTTENSGYLEITK	44		0	44	3	43.7	2.13739
IPI00099670.2	ALTLAYK	39		0	39	2	29.3	1.61107
IPI00099670.2	LGAVYTEGGFVEGVNK	37		0	37	2	32.9	2.81892
IPI00099670.2	DQHMAIAWVK	31	y++8	93.6864	124.686	2	31	2.64369
IPI00099670.2	NPLFWAK	31		0	31	2	28	0.691855
IPI00099670.2	TYAYLFSHPSR	30	y++9	167.918	197.918	3	29.3	0.498708
IPI00099670.2	VTEEDFYK	30	y6	33.7591	63.7591	2	24.4	1.77163
IPI00000874.1	DISLSDYK	58	y7	69.755	127.755	1	49.5	0.943898
IPI00000874.1	LVQAFQFTDK	56		0	56	2	50.1	0.808758
IPI00000874.1	QITVNDLPVGR	55	y5	14.5509	69.5509	2	35.5	2.1831
IPI00000874.1	ADEGISFR	50		0	50	2	32.7	1.80426
IPI00000874.1	GLFIIDDKGILR	44	y8	27.6861	71.6861	2	43.7	2.47603
IPI00000874.1	GLFIIDDK	36	y6	95.6577	131.658	2	17.4	0.719033
IPI00000874.1	HGEVCPAGWKPGSDTIKPDVQK	32		0	32	4	32	1.36011
IPI00000874.1	TIAQDYGVLK	31	y8	38.4779	69.4779	2	30.2	0.554207
IPI00000874.1	ATAVMPDGQFK	29	P y6	46.7694	75.7694	2	25	0.093001
IPI00000874.1	SVDETLR	27	y4	29.4598	56.4598	1	6.3	1.10114
IPI00000874.1	QGGLGPMNIPLVSDPKR	25	y++13	133.277	158.277	3	24.7	2.19549
IPI00218407.5	IADQCPSSLAIQENANALAR	148	y9	16.7611	164.761	2	147.6	0.561065
IPI00218407.5	GILAADESVGTMGNR	91		0	91	2	91	2.81042
IPI00218407.5	YTPEQVAMATVTALHR	87	P y++14	186.24	273.24	2	87.4	2.20547
IPI00218407.5	ELSEIAQSIVANGK	83	y9	46.614	129.614	2	79.6	0.280589
IPI00218407.5	ALQASALAAWGGK	77	y6	46.7694	123.769	2	69.4	2.10286
IPI00218407.5	KYTPEQVAMATVTALHR	73	y5	38.1758	111.176	3	73.1	2.04695
IPI00218407.5	VLAAVYK	39	y5	52.947	91.947	2	13.5	1.25916
IPI00218407.5	EATQEAFMK	33		0	33	2	32.9	1.06339
IPI00218407.5	FPALTQEQK	26	P y++8	128.694	154.694	2	12.1	2.22894
IPI00218407.5	IKVENTEENRR	25	y++9	54.7784	79.7784	3	13.4	0.108725
IPI00009028.1	TENCAVLSGAANGK	94		0	94	2	90.6	0.379292
IPI00009028.1	LDTLAQEVALLK	80	y8	38.4779	118.478	2	71.2	0.970052
IPI00009028.1	SRLDTLAQEVALLK	79	b12	44.2282	123.228	2	69.9	2.68848
IPI00009028.1	GGTLSTPQTGSENDALYEYLR	78	P y++15	128.578	206.578	2	78.1	2.9288
IPI00009028.1	NWETEITAQPDGGK	68	P y5	52.947	120.947	2	53.1	2.0394
IPI00009028.1	NWETEITAQPDGGKTENCAVLSGAANGK	55	P y++19	90.4249	145.425	3	55.4	1.98882
IPI00009028.1	EQQALQTVCLK	54	y6	33.7591	87.7591	2	53.9	2.85086
IPI00009028.1	KDVVNTK	49	y6	61.3634	110.363	2	28.7	0.642162
IPI00009028.1	TFHEASEDCISR	44	y++10	150.891	194.891	2	42.3	1.30013
IPI00009028.1	IAYKNWETEITAQPDGGK	32		0	32	3	31.5	1.92342
IPI00006662.1	MTVTDQVNCPK	95	y8	50.5191	145.519	2	78.1	1.07869
IPI00006662.1	KMTVTDQVNCPK	84		0	84	2	75.5	1.96106
IPI00006662.1	CPNPPVQENFDVNK	82		0	82	2	9.4	0.415483
IPI00006662.1	IPTTFENGR	65	P y++8	18.2774	83.2774	2	64.9	0.512678
IPI00006662.1	NILTSNNIDVKK	57	y9	44.9008	101.901	2	44.8	0.482728
IPI00006662.1	NILTSNNIDVK	54	y9	25.4443	79.4443	2	40.9	2.78758
IPI00006662.1	WYEIEKIPTTFENGR	52	y9	34.1089	86.1089	2	52.1	0.615412
IPI00006662.1	NPNLPPETVDSLK	47	P y9	72.1577	119.158	2	31	1.66022
IPI00006662.1	VLNQELR	35	y5	38.1758	73.1758	2	17	1.29924
IPI00006662.1	IKVLNQELR	33	y7	20.1096	53.1096	2	20.4	2.27569
IPI00021885.1	GFGSLNDEGEGEFWLGNDYLHLLTQR	107	y++21	154.217	261.217	3	101.6	0.220953
IPI00021885.1	NNSPYEIENGVVWVSFR	91	y5	52.947	143.947	2	59.8	1.21195
IPI00021885.1	VELEDWAGNEAYAEYHFR	90	y7	69.755	159.755	2	90.3	1.33928
IPI00021885.1	RGFGSLNDEGEGEFWLGNDYLHLLTQR	77	y++11	138.184	215.184	4	6.2	2.45059
IPI00021885.1	DCDDVLQTHPSGTQSGIFNIK	51	y++16	136.782	187.782	3	35.3	1.56853
IPI00021885.1	GSESGIFTNTK	51	y5	38.1758	89.1758	2	49.8	1.88637
IPI00021885.1	QLEQVIAK	49		0	49	2	16.4	1.56376
IPI00021885.1	GADYSLR	32	y5	52.947	84.947	2	18.1	0.492848
IPI00021885.1	IRPLVTQ	27	b5	25.3428	52.3428	2	13.8	1.39646
IPI00021885.1	TWQDYKR	26	y5	25.3428	51.3428	2	18.5	1.31389
IPI00465028.5	IIYGGSVTGATCK	86	y++11	146.298	232.298	2	85.8	2.28173
IPI00465028.5	SNVSDAVAQSTR	83	y5	14.5509	97.5509	2	78.1	1.25234
IPI00465028.5	VTNGAFTGEISPGMIK	67	y6	61.3634	128.363	2	61	2.53163
IPI00465028.5	VIADNVKDWSK	60	y++9	113.911	173.911	2	56	1.77976
IPI00465028.5	HVFGESDELIGQK	60	y11	59.2689	119.269	2	59.8	2.46443
IPI00465028.5	IAVAAQNCYK	58	y7	55.2834	113.283	2	58.4	1.17901
IPI00465028.5	TATPQQAQEVHEK	45	P y++10	168.673	213.673	2	41.1	0.385357
IPI00465028.5	RHVFGESDELIGQK	45		0	45	3	45.2	2.95398
IPI00465028.5	VVFEQTK	33	y5	69.7594	102.759	2	32.9	1.39946
IPI00465028.5	KQSLGELIGTLNAAK	31		0	31	3	18.3	0.0505535
IPI00023728.1	SINGILFPGGSVDLR	74	P y8	50.5191	124.519	2	71.3	0.332115
IPI00023728.1	IEFISTMEGYK	73	y7	30.3898	103.39	2	62.3	2.32238
IPI00023728.1	TAFYLAEFFVNEAR	70	y6	22.3874	92.3874	2	66.9	0.521433
IPI00023728.1	NLDGISHAPNAVK	61	y8	38.4779	99.4779	2	61	1.15313
IPI00023728.1	KFFNVLTTNTDGK	57	y8	38.4779	95.4779	2	51.2	1.33492
IPI00023728.1	LDLTEKDYEILFK	54	y++11	134.559	188.559	2	46.3	0.0401752
IPI00023728.1	MFQNFPTELLLSLAVEPLTANFHK	53	y++11	19.8142	72.8142	4	48.7	2.23849
IPI00023728.1	KPIIGILMQK	50	y7	69.755	119.755	2	40.4	1.2581
IPI00023728.1	YLESAGAR	46	y6	22.3874	68.3874	2	32.8	1.38384
IPI00023728.1	YYIAASYVK	29	y7	42.1508	71.1508	2	28.6	1.18527
IPI00016915.1	GGPEKHEVTGWVLVSPLSK	81	y7	30.3898	111.39	3	77.2	1.0094
IPI00016915.1	HEVTGWVLVSPLSK	77	b9	25.4443	102.444	2	76.6	0.66999
IPI00016915.1	ITVVDALHEIPVK	67	b10 P	69.5729	136.573	2	64.9	2.05277
IPI00016915.1	AGAAAGGPGVSGVCVCK	62	y7	69.755	131.755	2	59.8	0.685706
IPI00016915.1	SRYPVCGSDGTTYPSGCQLR	59		0	59	3	59.3	2.23555
IPI00016915.1	GEGEPCGGGGAGR	53	P y9	25.4443	78.4443	2	52.9	2.26469
IPI00016915.1	TELLPGDRDNLAIQTR	45	y7	11.5362	56.5362	2	39.5	1.92469
IPI00016915.1	EDAGEYECHASNSQGQASASAK	42	y8	38.4779	80.4779	3	42	2.00183
IPI00016915.1	DNLAIQTR	41	y5	52.947	93.947	2	31.7	0.358988
IPI00016915.1	ITVVDALHEIPVKK	29	y++10	103.117	132.117	4	28.5	0.454455
IPI00021263.3	SVTEQGAELSNEER	104	y5	14.5509	118.551	2	79.3	1.53357
IPI00021263.3	GIVDQSQQAYQEAFEISK	69	y9	56.7399	125.74	2	66.4	1.46151
IPI00021263.3	TAFDEAIAELDTLSEESYK	67		0	67	2	67.1	0.977778
IPI00021263.3	DSTLIMQLLR	55	y5	38.1758	93.1758	2	35.8	0.121276
IPI00021263.3	YLAEVAAGDDKK	55	y7	30.3898	85.3898	2	48.6	2.08517
IPI00021263.3	DICNDVLSLLEK	51	y++10	75.5127	126.513	2	45.3	2.33383
IPI00021263.3	MDKNELVQK	50	y6	61.3634	111.363	2	33.3	0.659121
IPI00021263.3	EMQPTHPIR	44	P y6	46.7694	90.7694	2	43.6	0.470996
IPI00021263.3	NLLSVAYK	35	y6	61.3634	96.3634	2	20	0.112929
IPI00021263.3	EKIETELR	25	y6	12.845	37.845	2	0	1.09311
IPI00218874.1	AIPVAQDLNAPSDWDSR	81	P y++15	71.8246	152.825	2	22.6	2.20444
IPI00218874.1	GKDSYETSQLDDQSAETHSHK	69	y++19	67.8799	136.88	3	68.8	2.28794
IPI00218874.1	KANDESNEHSDVIDSQELSK	65	y8	18.2774	83.2774	3	64.6	0.548322
IPI00218874.1	ISHELDSASSEVN	60		0	60	2	60.1	1.15898
IPI00218874.1	YPDAVATWLNPDPSQK	56	P y4	16.907	72.907	2	56.4	0.21155
IPI00218874.1	GDSVVYGLR	52	y5	52.947	104.947	2	29.7	1.07872
IPI00218874.1	ANDESNEHSDVIDSQELSK	49	y7	55.2834	104.283	3	48.8	0.657451
IPI00218874.1	QLYNKYPDAVATWLNPDPSQK	40	y7	69.755	109.755	3	0	2.07158
IPI00218874.1	SKEEDKHLK	39	y7	30.3898	69.3898	2	39	2.81303
IPI00218874.1	QNLLAPETLPSK	36	P y7	69.755	105.755	2	1.2	0.944853
IPI00029260.2	ITGTMPPLPLEATGLALSSLR	78	P y++16	113.877	191.877	2	76.1	1.23441
IPI00029260.2	SWLAELQQWLKPGLK	78	y5	38.1758	116.176	2	77.7	0.214348
IPI00029260.2	LKELTLEDLK	58	y8	63.7413	121.741	2	38.5	2.94784
IPI00029260.2	FPAIQNLALR	57	P y++9	154.782	211.782	2	48.4	1.67478
IPI00029260.2	LTVGAAQVPAQLLVGALR	51		0	51	3	50.5	2.04662
IPI00029260.2	RLTVGAAQVPAQLLVGALR	50	b9 P	25.4443	75.4443	3	50	1.80453
IPI00029260.2	RVDADADPR	42	b7	30.3898	72.3898	2	21.1	0.577644
IPI00029260.2	VLDLSCNR	41	y6	33.7591	74.7591	2	40.2	1.20062
IPI00029260.2	ELTLEDLK	38		0	38	2	26.2	0.798101
IPI00029260.2	ATVNPSAPR	31	P y5	25.3428	56.3428	2	28.1	0.191134
IPI00022420.3	LLNLDGTCADSYSFVFSR	115	y6	33.7591	148.759	2	114.7	0.29797
IPI00022420.3	KDPEGLFLQDNIVAEFSVDETGQMSATAK	81	y11	29.6482	110.648	3	70.1	0.978163
IPI00022420.3	MKYWGVASFLQK	55	y10	77.9318	132.932	2	51.4	0.262276
IPI00022420.3	FSGTWYAMAK	44	y8	38.4779	82.4779	2	44	0.807193
IPI00022420.3	YWGVASFLQK	43	y8	63.7413	106.741	2	42.9	0.303093
IPI00022420.3	LIVHNGYCDGR	42	y7	55.2834	97.2834	2	34.6	1.78626
IPI00022420.3	VKENFDK	38	y5	69.7594	107.759	2	20.7	1.19869
IPI00022420.3	GNDDHWIVDTDYDTYAVQYSCR	38	y5	14.5509	52.5509	3	35.3	1.02292
IPI00022420.3	QRQEELCLAR	35	y6	22.3874	57.3874	2	34.3	1.53214
IPI00022420.3	DPNGLPPEAQK	29	P y6	61.3634	90.3634	2	29.5	0.159096
IPI00220327.2	SLDLDSIIAEVK	84	y10	77.9318	161.932	2	75.2	2.37658
IPI00220327.2	FLEQQNQVLQTK	64	y4	29.4598	93.4598	2	61.3	0.0659537
IPI00220327.2	IEISELNR	56	y6	33.7591	89.7591	2	32.7	1.4257
IPI00220327.2	TNAENEFVTIK	53	y9	24.4566	77.4566	2	49.4	1.5335
IPI00220327.2	AEAESLYQSK	52	y8	38.4779	90.4779	2	46.8	1.35493
IPI00220327.2	SLNNQFASFIDK	52	y7	20.1096	72.1096	2	48	1.29732
IPI00220327.2	SKAEAESLYQSK	48	y10	51.2664	99.2664	2	37.3	2.93096
IPI00220327.2	TLLEGEESR	40	y7	30.3898	70.3898	2	12.1	0.526233
IPI00220327.2	DVDGAYMTK	34	y7	69.755	103.755	2	25	1.72262
IPI00220327.2	GSGGGSSGGSIGGR	25		0	25	2	22.7	2.16496
IPI00007800.1	LLVTMEDWSGR	67	y8	38.4779	105.478	2	66.9	0.32761
IPI00007800.1	YQDGVYWAEFR	65	y6	77.5959	142.596	2	65.1	1.36925
IPI00007800.1	HDPGGWTVIQR	59	P y9	34.1089	93.1089	2	58.5	2.23456
IPI00007800.1	YHGNAGDSFTWHNGK	52	y13	39.8227	91.8227	2	52.4	1.94616
IPI00007800.1	VFAEYASFR	51	y7	42.1508	93.1508	2	45.1	0.915507
IPI00007800.1	LDGSVNFFR	49		0	49	2	44.5	0.76037
IPI00007800.1	QFTTLDR	42	y5	25.3428	67.3428	2	0	0.11844
IPI00007800.1	DCLQALEDGHDTSSIYLVKPENTNR	35	P y6	22.3874	57.3874	3	29.2	0.174083
IPI00007800.1	LLVTMEDWSGRK	33	y++10	118.168	151.168	3	25.7	0.0730117
IPI00007800.1	RLDGSVNFFR	30	y4	62.2928	92.2928	3	18.9	0.340495
IPI00641737.1	YVMLPVADQDQCIR	67	P y10	73.2596	140.26	2	64.7	1.54867
IPI00641737.1	TEGDGVYTLNNEK	64	y7	55.2834	119.283	2	64.2	1.00814
IPI00641737.1	SPVGVQPILNEHTFCAGMSK	61	P y++14	182.505	243.505	3	57.6	0.808207
IPI00641737.1	VGYVSGWGR	53	y5	38.1758	91.1758	2	52.6	0.251044
IPI00641737.1	VTSIQDWVQK	53	y8	36.8943	89.8943	2	43.4	2.3612
IPI00641737.1	ILGGHLDAK	46	y7	69.755	115.755	2	37.2	1.05826
IPI00641737.1	DIAPTLTLYVGKK	46	P y++10	62.96	108.96	2	45.6	0.59824
IPI00641737.1	VMPICLPSK	29	P y7	85.5983	114.598	2	24.2	0.451813
IPI00641737.1	GSFPWQAK	29	P y5	69.7594	98.7594	2	25.4	0.601865
IPI00641737.1	HYEGSTVPEK	27	y8	27.6861	54.6861	2	22.3	0.876999
IPI00027235.1	SEAACLAAGPGIR	72	y5	52.947	124.947	2	58	2.5387
IPI00027235.1	GDECQLCEVENR	70	y6	22.3874	92.3874	2	70.1	2.23196
IPI00027235.1	LADDLYR	54	y5	52.947	106.947	2	43.2	0.0397023
IPI00027235.1	CFSSDFMAYDIACDR	53		0	53	2	53.3	2.19903
IPI00027235.1	NHNALLASLTTQK	51	b5	25.3428	76.3428	3	50.6	0.579777
IPI00027235.1	YGHSLALYKDK	44		0	44	2	43	1.48292
IPI00027235.1	LTLTPWVGLR	42	P y6	77.5959	119.596	2	37.4	2.49798
IPI00027235.1	YQGNPLR	33	y5	38.1758	71.1758	2	33	1.6529
IPI00027235.1	KVEFVLK	30	y6	77.5959	107.596	2	12.9	0.922243
IPI00027235.1	ALYVHGGYK	26	y7	69.755	95.755	2	26.1	0.915583
IPI00022608.1	LSQLLNLQLR	67	y5	38.1758	105.176	2	57.6	2.08252
IPI00022608.1	KIEVANPDGDFR	63	b10	31.724	94.724	2	62.5	2.55153
IPI00022608.1	GGTWEFLQAPAFTGYGEK	55	y10	65.0012	120.001	2	53.8	2.93857
IPI00022608.1	YFANEPFADFHR	52	y++10	150.891	202.891	3	49.7	2.53685
IPI00022608.1	AADLLLHSK	48	y5	52.947	100.947	2	36	0.588913
IPI00022608.1	IEVANPDGDFR	44	P y6	22.3874	66.3874	2	43.9	2.08528
IPI00022608.1	ESAPGLIIATGSVGK	39	P y++12	166.423	205.423	2	38.8	2.29543
IPI00022608.1	EYIVEYSR	37	y4	29.4598	66.4598	2	32.7	1.33211
IPI00022608.1	STDFFQSR	34	y4	44.5113	78.5113	2	34.4	0.555005
IPI00022608.1	LWSPSDER	33	y6	33.7591	66.7591	2	22.3	2.72839
IPI00646304.2	TVDNFVALATGEK	84	y8	50.5191	134.519	2	80.1	1.06128
IPI00646304.2	IGDEDVGR	67	y7	42.1508	109.151	2	58.6	1.06847
IPI00646304.2	DTNGSQFFITTVK	64	y7	42.1508	106.151	2	63.9	1.81897
IPI00646304.2	IEVEKPFAIAKE	57	P y7	102.922	159.922	2	45.6	1.77076
IPI00646304.2	DFMIQGGDFTR	38	y7	11.5362	49.5362	2	38.4	0.788134
IPI00646304.2	HYGPGWVSMANAGK	37	y7	42.1508	79.1508	3	36.5	0.770567
IPI00646304.2	DVIIADCGK	34	y6	46.7694	80.7694	2	31.3	1.08684
IPI00646304.2	VIFGLFGK	32	y6	46.7694	78.7694	2	31.8	1.03955
IPI00646304.2	TAWLDGK	27	y5	52.947	79.947	1	26.4	0.21976
IPI00646304.2	VLEGMEVVR	25		0	25	2	6.6	0.404237
IPI00029751.1	YSMVGGNLVINNPDK	84	y11	36.8494	120.849	2	83.3	2.44258
IPI00029751.1	TILSDDWK	54		0	54	2	47	1.21042
IPI00029751.1	VVATNTLGR	51	y7	30.3898	81.3898	2	46.8	0.149644
IPI00029751.1	ILALAPTFEMNPMK	50	P y9	83.3751	133.375	2	50.4	1.63898
IPI00029751.1	KAPPSQPPR	45	P y6	22.3874	67.3874	2	33.9	1.45561
IPI00029751.1	IVESYQIR	39	y6	33.7591	72.7591	2	33.9	2.47026
IPI00029751.1	GPPGPPGGLR	38	P y8	18.2774	56.2774	2	29.6	0.457644
IPI00029751.1	IKTDGAAPNVAPSDVGGGGGR	37	P y10	54.7784	91.7784	3	36.9	2.06015
IPI00029751.1	HSIEVPIPR	30		0	30	2	30.1	1.46233
IPI00029751.1	GDGPYSLVAVINSAQDAPSEAPTEVGVK	28		0	28	3	23.6	1.41448
IPI00219018.6	LVINGNPITIFQER	102	P y8	61.1886	163.189	2	101.8	1.34893
IPI00219018.6	IISNASCTTNCLAPLAK	101	b12	19.1997	120.2	2	95.1	0.846137
IPI00219018.6	VIHDNFGIVEGLMTTVHAITATQK	74		0	74	3	74.2	1.37181
IPI00219018.6	LISWYDNEFGYSNR	73	y5	14.5509	87.5509	2	60.5	2.29792
IPI00219018.6	VPTANVSVVDLTCR	67	y8	50.5191	117.519	2	67	1.25121
IPI00219018.6	VVDLMAHMASKE	66	y7	42.1508	108.151	2	65.6	1.51045
IPI00219018.6	RVIISAPSADAPMFVMGVNHEK	63	b11 P	21.1608	84.1608	3	62.8	0.716043
IPI00219018.6	VGVNGFGR	56	y5	38.1758	94.1758	2	39.3	0.499232
IPI00219018.6	AGAHLQGGAK	48	y6	22.3874	70.3874	2	40.8	0.359584
IPI00306378.5	APGKDTFYSLGSSLDITFR	120	y9	44.9008	164.901	2	119	2.31622
IPI00306378.5	VLATLCGQESTDTER	94	y10	30.6519	124.652	2	94.1	0.308544
IPI00306378.5	DTFYSLGSSLDITFR	86	y9	9.28273	95.2827	2	86.3	1.40547
IPI00306378.5	LASPGFPGEYANDQER	73	P y++13	178.189	251.189	2	71.9	2.11005
IPI00306378.5	AGYVLHR	53	y4	44.5113	97.5113	2	37.6	0.156285
IPI00306378.5	LYFTHFDLELSHLCEYDFVK	32		0	32	4	30.4	2.0986
IPI00306378.5	TCSEQSL	27	b5	52.947	79.947	1	18.9	2.98018
IPI00306378.5	WTLTAPPGYR	27	P y5	38.1758	65.1758	2	19.4	0.725435
IPI00306378.5	LASPGFPGEYANDQERR	25		0	25	3	25.1	1.98023
IPI00219029.2	NLDYVATSIHEAVTK	95	y10	65.0012	160.001	2	94.1	0.396303
IPI00219029.2	IVASTLSNPELFEEWTGNVK	83	y6	46.7694	129.769	2	80.5	2.77495
IPI00219029.2	TPGTWNHITDQIGMFSFTGLNPK	73		0	73	3	72.1	0.783501
IPI00219029.2	ITWSNPPAQGAR	57	P y7	42.1508	99.1508	2	52.2	0.622482
IPI00219029.2	IGADFLAR	57	y7	30.3898	87.3898	2	46.3	0.41622
IPI00219029.2	LALGDDSPALK	52	y++9	154.782	206.782	2	38.4	0.815369
IPI00219029.2	QVEYLVNEK	43	y4	29.4598	72.4598	2	37.1	0.819889
IPI00219029.2	EPESILQVLSQMEK	38	y5	52.947	90.947	2	38.3	2.50416
IPI00219029.2	INVSGLTTK	38	y7	30.3898	68.3898	2	37	1.57292
IPI00551005.1	YAASSYLSLTPEQWK	87	P y5	69.7594	156.759	2	86.8	1.14599
IPI00551005.1	SYSCQVTHEGSTVEK	84	y9	35.4443	119.444	2	76.2	0.639667
IPI00551005.1	ATLVCLISDFYPGAVTVAWK	82	b11 P	4.26245	86.2625	2	82.3	0.392558
IPI00551005.1	AGVETTTPSK	67	y6	33.7591	100.759	2	52.1	1.14229
IPI00551005.1	ITCQGDSLR	50	y7	11.5362	61.5362	2	47.4	1.86043
IPI00551005.1	LTVLSQPK	45	y6	46.7694	91.7694	2	45	0.745138
IPI00551005.1	AAPSVTLFPPSSEELQANK	43		0	43	3	41.3	2.05485
IPI00551005.1	ADSSPVK	35	y5	69.7594	104.759	2	17.2	0.13686
IPI00551005.1	TVAPTECS	26	P y5	52.947	78.947	1	26.5	0.925175
IPI00299086.3	LYPELSQYMGLSLNEEEIR	111	P y++17	193.985	304.985	2	110.9	0.376085
IPI00299086.3	SIDNGIFVQLVQANSPASLVGLR	99	P y8	18.2774	117.277	2	15.7	1.09211
IPI00299086.3	SLYPSLEDLKVDK	64	P y10	75.5127	139.513	2	55.4	1.7353
IPI00299086.3	EVILCKDQDGK	49	y7	42.1508	91.1508	2	48.7	1.11852
IPI00299086.3	NGLLTEHNICEINGQNVIGLK	43		0	43	3	43.2	0.684667
IPI00299086.3	DSTGHVGFIFK	40		0	40	2	40	0.80952
IPI00299086.3	PSSINYMVAPVTGNDVGIR	39	P y10	31.724	70.724	2	36.8	0.556802
IPI00299086.3	SLYPSLEDLK	35	P y7	69.755	104.755	1	34.7	1.69042
IPI00299086.3	VIQAQTAFSANPANPAILSEASAPIPHDGNLYPR	32	y++24	127.393	159.393	3	27.6	0.725229
IPI00291867.3	GLETSLAECTFTK	84	y7	55.2834	139.283	2	84.4	2.95835
IPI00291867.3	IIFHENYNAGTYQNDIALIEMK	76	b8	26.5164	102.516	3	71.4	0.953762
IPI00291867.3	VANYFDWISYHVGR	57	y6	33.7591	90.7591	2	56.6	0.656542
IPI00291867.3	VFSLQWGEVK	55	y8	38.4779	93.4779	2	47.9	2.548
IPI00291867.3	YQIWTTVVDWIHPDLK	54	y++13	223.607	277.607	3	52.4	1.37055
IPI00291867.3	YQIWTTVVDWIHPDLKR	53	y++14	112.169	165.169	3	53.5	2.32262
IPI00291867.3	AQLGDLPWQVAIK	48	P y7	85.5983	133.598	2	48.1	1.7637
IPI00291867.3	VTYTSQEDLVEK	48	y8	50.5191	98.5191	2	44.9	1.81666
IPI00291867.3	PFISQYNV	27	b6	61.3634	88.3634	1	26.6	0.926833
IPI00026314.1	TPSAAYLWVGTGASEAEK	78	y9	35.4443	113.444	2	76.3	2.79155
IPI00026314.1	DPDQTDGLGLSYLSSHIANVER	73	y++18	161.385	234.385	3	72.6	2.20458
IPI00026314.1	NWRDPDQTDGLGLSYLSSHIANVER	70	y9	44.9008	114.901	3	68.4	2.33153
IPI00026314.1	TGAQELLR	66	y4	44.5113	110.511	2	38.8	0.764658
IPI00026314.1	AGALNSNDAFVLK	58	y9	16.7611	74.7611	2	58.2	1.17089
IPI00026314.1	VPFDAATLHTSTAMAAQHGMDDDGTGQK	55	y++20	126.498	181.498	3	55.2	0.345043
IPI00026314.1	HVVPNEVVVQR	35	P y8	63.7413	98.7413	2	34.9	1.06711
IPI00026314.1	AVEVLPK	32	y5	52.947	84.947	2	18	0.766187
IPI00026314.1	EPAHLMSLFGGK	29	y7	42.1508	71.1508	2	28.2	2.43185
IPI00063827.1	FSSETWQNLGTLHR	81	y5	25.3428	106.343	2	81	2.10004
IPI00063827.1	EGTIQVQGQALFFR	67	y8	18.2774	85.2774	2	59.2	2.65443
IPI00063827.1	FSVLLLHGIR	64	y4	29.4598	93.4598	2	64.1	0.290384
IPI00063827.1	TPALIVYGDQDPMGQTSFEHLK	60	y++16	111.873	171.873	3	59.8	1.60965
IPI00063827.1	AASVEQR	53	y5	14.5509	67.5509	2	32.6	0.321877
IPI00063827.1	LAQAGYR	46	y5	38.1758	84.1758	2	13.4	0.61404
IPI00063827.1	AVAIDLPGLGHSK	41	P y7	30.3898	71.3898	2	33.4	1.0756
IPI00063827.1	EALPGSGQAR	39	P y7	20.1096	59.1096	2	36.7	0.86304
IPI00063827.1	INAANYASVK	38	y8	38.4779	76.4779	2	37.4	0.558786
IPI00013179.1	TMLLQPAGSLGSYSYR	97	P y11	46.798	143.798	2	91.1	0.618215
IPI00013179.1	AQGFTEDTIVFLPQTDK	84	P y5	69.7594	153.759	2	80.4	0.425126
IPI00013179.1	SPHWGSTYSVSVVETDYDQYALLYSQGSK	59	y6	46.7694	105.769	3	11.7	1.90273
IPI00013179.1	GPGEDFR	56	y5	25.3428	81.3428	2	55.6	0.5157
IPI00013179.1	MATLYSR	44	y5	38.1758	82.1758	2	44.2	1.20318
IPI00013179.1	AALSMCK	44	y4	29.4598	73.4598	2	43.9	1.09559
IPI00013179.1	KAALSMCK	34	y7	69.755	103.755	2	34.3	1.16617
IPI00013179.1	EKFTAFCK	30	y6	61.3634	91.3634	2	14.6	0.0226852
IPI00013179.1	SVVAPATDGGLNLTSTFLR	28	P y++15	51.9356	79.9356	2	27.5	1.13138
IPI00295414.6	LSGVEDGHQR	87	y6	12.845	99.845	2	76.8	0.495567
IPI00295414.6	DFAISVVVKPSSTR	67	y8	10.4958	77.4958	2	67	0.827825
IPI00295414.6	GGVLFAITDAFQK	66		0	66	2	59.5	2.38499
IPI00295414.6	IILYYTEPGSHVSQEAAAFSVPVMTHR	57	P y++20	148.174	205.174	3	55.2	1.04704
IPI00295414.6	FTGSLQQLTVHPDPR	56	b11 P	0	56	2	53.9	0.930173
IPI00295414.6	GATETASQGHLDLTQLIGVPLPSSVSFVTGYGGFPAYSFGPGANVGR	40	P y++28	200.441	240.441	4	7.9	2.05198
IPI00295414.6	VIYLGLR	40	y5	52.947	92.947	2	27.8	0.112159
IPI00295414.6	TLIPSTFFR	33	P y6	33.7591	66.7591	2	33.2	1.0192
IPI00295414.6	TLIPSTFFRDFAISVVVKPSSTR	27	P y++20	126.498	153.498	3	27.3	0.131456
IPI00374563.2	TFVEYLNAVTESEK	109	y8	50.5191	159.519	2	104.2	0.883856
IPI00374563.2	FGALCEAETGR	70	y7	42.1508	112.151	2	65.7	2.60524
IPI00374563.2	SAGDVDTLAFDGR	69	y5	25.3428	94.3428	2	68.1	1.59547
IPI00374563.2	ALQSNHFELSLR	60		0	60	2	57	2.23302
IPI00374563.2	LLDVNNQR	45	y6	12.845	57.845	2	42.5	1.03996
IPI00374563.2	ALEPQGLLLYNGNAR	34	P y++12	158.191	192.191	2	33.7	1.89547
IPI00374563.2	VLGAPVPAFEGR	28	P y8	18.2774	46.2774	2	27.8	2.96981
IPI00374563.2	STVPVNTNR	28		0	28	2	24.4	0.29903
IPI00374563.2	FNAVCLSR	27	y4	62.2928	89.2928	2	2.8	1.34926
IPI00004101.3	ISGQEVNEAACDIAR	110	y9	56.7399	166.74	2	109.1	1.93136
IPI00004101.3	VFLQQLEVFMK	71	y7	42.1508	113.151	2	50.5	2.52205
IPI00004101.3	AIAEELAPER	65	y4	44.5113	109.511	2	55.2	0.127866
IPI00004101.3	KEYWENLR	47	y6	77.5959	124.596	2	47.1	1.87638
IPI00004101.3	GTAELMQQK	43	y4	16.907	59.907	2	30.6	0.0431193
IPI00004101.3	AGASIIGVNCHFDPTISLK	41	y++14	167.377	208.377	3	36.4	2.45904
IPI00004101.3	HGSWGSGLDMHTKPWVR	37	y++15	92.1722	129.172	3	37	2.63043
IPI00004101.3	PYNPSMSKPDGWGVTK	29	y++14	101.779	130.779	3	14.8	2.28393
IPI00004101.3	KVFLQQLEVFMK	26		0	26	2	26.4	0.349073
IPI00441344.1	AGATLDLLVENMGR	76	y5	52.947	128.947	2	63.7	0.258358
IPI00441344.1	SSDPDYLAAVDKWLGVLLPK	53	P y++17	182.814	235.814	3	52.8	2.11133
IPI00441344.1	VNYGAYINDFK	50	y6	95.6577	145.658	2	49.6	2.60256
IPI00441344.1	HHLGDDVVLFTTDGAHK	49	y++10	77.9318	126.932	4	30.3	0.155394
IPI00441344.1	GQVWINGFNLGR	48	y7	11.5362	59.5362	2	47.7	1.22522
IPI00441344.1	SLYPLTFIQVK	44	P y8	78.1234	122.123	2	41.2	2.38012
IPI00441344.1	VPEGPIPPSTPK	37	P y++11	130.065	167.065	2	31.8	2.66414
IPI00441344.1	MFEIDYSR	36	y6	46.7694	82.7694	2	35.7	2.73146
IPI00441344.1	AYVAVDGIPQGVLER	31	y10	14.383	45.383	2	30.6	1.41347
IPI00026270.1	SLTPDDDVFQYLAHTYASR	66	P y++16	149.914	215.914	2	66.4	0.872892
IPI00026270.1	ENYNQYDLNR	58	y5	38.1758	96.1758	2	51.1	2.93278
IPI00026270.1	ASLIEYIK	53		0	53	2	27.1	1.40964
IPI00026270.1	GQVFDQNGNPLPNVIVEVQDRK	47	P y++13	133.277	180.277	3	47.1	1.83605
IPI00026270.1	GQVFDQNGNPLPNVIVEVQDR	41	P y++10	168.673	209.673	3	40.2	1.70204
IPI00026270.1	YVANMHGDETVGR	41	y8	78.1234	119.123	2	34.9	2.73125
IPI00026270.1	NLWVLVVGR	41	y7	42.1508	83.1508	2	36.7	0.975164
IPI00026270.1	LPSFWNNNK	38	P y++8	105.905	143.905	2	37.8	1.54333
IPI00026270.1	QEGMEAFLK	36	y5	69.7594	105.759	2	32.9	1.68901
IPI00029997.1	FALGLSGGSLVSMLAR	89	y11	0	89	2	86.9	1.40087
IPI00029997.1	LCWFLDEAAAR	59	y9	58.8671	117.867	2	54.5	1.93427
IPI00029997.1	ELPAAVAPAGPASLAR	46	P y9	35.4443	81.4443	2	43.2	2.0903
IPI00029997.1	TVIFVATGEGK	45	y9	35.4443	80.4443	2	42.4	2.06605
IPI00029997.1	ILEDQEENPLPAALVQPHTGK	45	y++19	21.252	66.252	3	37.7	0.889924
IPI00029997.1	LPIPESQVITINPELPVEEAAEDYAKK	40	P y++24	46.425	86.425	3	39.7	2.33413
IPI00029997.1	LVPFDHAESTYGLYR	34	P y++13	211.177	245.177	2	34.4	0.365543
IPI00029997.1	IVAPISDSPKPPPQR	33		0	33	2	33	0.246801
IPI00029997.1	LLTVPFEK	30	y6	46.7694	76.7694	2	24.6	0.196925
IPI00247063.2	IGYPDDIVSNDNK	69	P y10	103.117	172.117	2	60.6	1.13215
IPI00247063.2	YGASWTAEK	58	y6	46.7694	104.769	2	58.1	1.62845
IPI00247063.2	AIAQLNSK	50	y6	95.6577	145.658	2	34.6	0.133176
IPI00247063.2	YGNFDILRDELEVVLK	46	y++15	118.121	164.121	3	45.9	2.52987
IPI00247063.2	TEDIVAVQK	46	y7	102.922	148.922	2	13.8	1.58875
IPI00247063.2	NSVNHVIHIDQPR	43	y++10	88.9009	131.901	3	43.1	1.43068
IPI00247063.2	QEERLPIDENQLALEMNK	33		0	33	3	3.3	0.0795645
IPI00247063.2	EDEYFENIIQNLK	31		0	31	2	29.3	0.584852
IPI00247063.2	AYQNYIK	30	y5	38.1758	68.1758	2	21.5	0.916633
IPI00020632.3	EQGYDVIAYLANIGQK	105	y9	56.7399	161.74	2	105.3	0.227381
IPI00020632.3	APNTPDILEIEFKK	47	y++12	98.0107	145.011	3	46.6	1.89753
IPI00020632.3	MPEFYNR	43	P y6	33.7591	76.7591	2	42.3	0.213696
IPI00020632.3	VFIEDVSR	40	y6	77.5959	117.596	2	26.8	0.899622
IPI00020632.3	KVFIEDVSR	38	y7	55.2834	93.2834	2	18.1	0.209032
IPI00020632.3	VQVSVLK	35	y5	89.0022	124.002	2	20	0.64331
IPI00020632.3	YVSHGATGK	32	y7	69.755	101.755	2	29.2	1.07597
IPI00020632.3	APNTPDILEIEFK	31	P y9	16.0951	47.0951	2	30.9	0.536099
IPI00020632.3	EFVEEFIWPAIQSSALYEDR	30	y++13	49.2315	79.2315	3	27.2	2.1022
IPI00555812.4	HLSLLTTLSNR	55	y9	24.4566	79.4566	2	55	0.151626
IPI00555812.4	VPTADLEDVLPLAEDITNILSK	51		0	51	3	51.2	1.74645
IPI00555812.4	RTHLPEVFLSK	40	P y7	85.5983	125.598	3	40.2	0.587085
IPI00555812.4	YTFELSR	32	y5	52.947	84.947	2	23.2	0.00392814
IPI00555812.4	VLEPTLK	32	P y4	29.4598	61.4598	1	26.2	2.13348
IPI00555812.4	VCSQYAAYGEK	31	y9	98.1463	129.146	2	10.6	0.116249
IPI00555812.4	ELPEHTVK	30	P y6	33.7591	63.7591	2	23.7	0.903392
IPI00555812.4	AKLPDATPK	29	P y6	77.5959	106.596	2	29.1	0.965001
IPI00555812.4	ELSSFIDK	25		0	25	2	15.9	1.00118
IPI00219757.12	FQDGDLTLYQSNTILR	112	y7	20.1096	132.11	2	111	2.28568
IPI00219757.12	DQQEAALVDMVNDGVEDLR	101	y8	18.2774	119.277	2	99.3	0.360908
IPI00219757.12	AFLASPEYVNLPINGNGKQ	96		0	96	2	12.5	1.11871
IPI00219757.12	AFLASPEYVNLPINGNGK	79		0	79	2	14.8	0.159813
IPI00219757.12	PPYTVVYFPVR	68	y6	33.7591	101.759	2	68.3	2.07988
IPI00219757.12	MLLADQGQSWK	50	y8	38.4779	88.4779	2	39.1	0.115369
IPI00219757.12	ASCLYGQLPK	47	y6	46.7694	93.7694	2	43.7	0.134847
IPI00219757.12	ALPGQLKPFETLLSQNQGGK	43		0	43	3	42.4	0.31628
IPI00385173.2	VSAGNGGSSLSYTNPAVAATSANL	109	P y10	32.8729	141.873	2	64.2	0.879395
IPI00385173.2	KNYGQLDIFPAR	82	y5	38.1758	120.176	2	81.6	1.79749
IPI00385173.2	EGTINVHDVETQFNQYK	76	y10	61.0545	137.055	2	76.3	2.26124
IPI00385173.2	DTYHPMSEYPTYHTHGR	60	y++9	69.5729	129.573	3	60.5	1.90605
IPI00385173.2	QGGFLGLSNIK	59	y6	22.3874	81.3874	2	53.6	1.56737
IPI00385173.2	DISEMFLQIYK	49		0	49	2	45.9	2.48713
IPI00385173.2	NYGQLDIFPAR	47	y4	29.4598	76.4598	2	46.5	1.37055
IPI00385173.2	YVPPSSTDR	25	P y7	42.1508	67.1508	2	13.7	1.09281
IPI00060800.5	YFSTTEDYDHEITGLR	109	y7	55.2834	164.283	2	109.3	2.45672
IPI00060800.5	VFVAFQAFLR	75	y6	46.7694	121.769	2	71.1	0.851266
IPI00060800.5	LGALGGNTQEVTLQPGEYITK	71	P y7	85.5983	156.598	3	70.8	1.07801
IPI00060800.5	LGDSWDVK	67	y7	55.2834	122.283	2	58.2	0.401321
IPI00060800.5	VSVGLLLVK	61	y7	42.1508	103.151	2	47.6	0.570087
IPI00060800.5	LDGQISSAYPSQEGQVLVGIYGQYQLLGIK	46	y9	9.28273	55.2827	3	0	0.743289
IPI00060800.5	GMVMYTSK	37	y6	61.3634	98.3634	2	30.3	0.698071
IPI00060800.5	DRYFYFGK	35	y++7	85.5983	120.598	2	30.8	0.212123
IPI00022255.1	LYVYNDGYLLNYDLSVLQKPQ	98	y5	52.947	150.947	2	91.3	2.0805
IPI00022255.1	TEEIFYYYDTNTGK	86	y9	56.7399	142.74	2	86.5	2.68079
IPI00022255.1	PSVVQLNWR	66	y5	14.5509	80.5509	2	65.7	2.77952
IPI00022255.1	LEFTAHVLSQK	55	y++9	135.861	190.861	2	51.5	2.14995
IPI00022255.1	LYNTLDDLLLYINAR	46	y4	44.5113	90.5113	3	34.5	1.04532
IPI00022255.1	LETLDKNNVLAIR	40	y4	16.907	56.907	3	34.7	0.135854
IPI00022255.1	EGKLDIVMHK	40		0	40	2	39.7	2.76207
IPI00022255.1	VQSINYNPFDQK	31	y10	49.6828	80.6828	2	30.8	2.72295
IPI00029658.1	EHIVDLEMLTVSSIGTFR	119	y7	11.5362	130.536	2	119	0.752126
IPI00029658.1	QTSPVSAMLVLVK	75	y8	50.5191	125.519	2	72	2.57982
IPI00029658.1	SVPSDIFQIQATTIYANTINTFR	65	P y++21	88.4689	153.469	2	58.7	2.64879
IPI00029658.1	ADQVCINLR	52	y5	38.1758	90.1758	2	38.1	1.86351
IPI00029658.1	SGNENGEFYLR	46		0	46	2	23.9	1.88215
IPI00029658.1	IPSNPSHR	39	P y4	16.907	55.907	2	26.5	0.304464
IPI00029658.1	FSCMCPQGYQVVR	36	P y8	50.5191	86.5191	2	36.5	1.50448
IPI00029658.1	LTIIVGPFSF	25	y6	33.7591	58.7591	1	24.6	1.49109
IPI00065500.3	LLELFTDLSCNPEMMK	91	y8	17.4855	108.486	2	80.5	2.37878
IPI00065500.3	HAPGLIAALAYETANFYQK	85		0	85	3	82.5	2.86339
IPI00065500.3	ADHTLSSLEPAYSAK	78	y10	31.724	109.724	2	68.2	2.42106
IPI00065500.3	ANYGLVEPIPFEFPPTSVQWTPETLAAFDLTK	50	P y++19	156.709	206.709	3	48.5	1.99398
IPI00065500.3	GPGPTVKPSGHLFFR	44	P y8	63.7413	107.741	2	37.3	2.25512
IPI00065500.3	IAAGIFK	34		0	34	2	12.6	0.643207
IPI00065500.3	ENGFIYFQK	30	y4	62.2928	92.2928	2	17.7	0.997235
IPI00065500.3	LITPAEK	29	y5	52.947	81.947	2	16.4	0.576852
IPI00043992.3	SAAVTSEFHLVPSR	77	b11 P	36.8494	113.849	2	75.8	1.55974
IPI00043992.3	NPLDGSVLLR	70	y7	42.1508	112.151	2	60.1	0.176467
IPI00043992.3	GLEDQNLWHIGR	66	y5	25.3428	91.3428	2	65.7	0.411752
IPI00043992.3	LDGPLPSGVR	65	P y5	52.947	117.947	2	55.2	0.784523
IPI00043992.3	VSTFPAGSFQAR	48	P y8	50.5191	98.5191	2	38	1.90313
IPI00043992.3	VEQPPPPR	45	P y5	52.947	97.947	2	35.8	0.213578
IPI00043992.3	YGLHVSPAYEGR	35	y4	29.4598	64.4598	3	31.3	0.612211
IPI00043992.3	VDAGEGAQELALLHSK	33		0	33	2	32.6	1.47505
IPI00180707.8	IQVLAVDNSVPQIAVNK	82	b10 P	31.724	113.724	2	81.7	2.41035
IPI00180707.8	VVILDDLGQPALEGIEK	74	P y8	93.6864	167.686	2	69.7	2.91513
IPI00180707.8	LAVDDPEAILLVNQPGSDGFK	68	y9	35.4443	103.444	2	64.1	2.97953
IPI00180707.8	YSVEEDVGELFIPIRR	60	y++14	74.8061	134.806	3	59.1	1.27655
IPI00180707.8	EHFQVLVR	41	y6	46.7694	87.7694	2	32.8	2.14607
IPI00180707.8	YTDLDTDDRELR	37	y++9	43.3171	80.3171	2	28.2	2.80848
IPI00180707.8	VNVRPVDDEVPILSHPTGTLESYLDVLENGATEITANVIK	34		0	34	4	4.2	1.69722
IPI00180707.8	IYTGSESDGQIVTMIHR	33	y++15	158.075	191.075	3	29.8	2.48362
IPI00009997.1	TALASGGVLDASGDYR	100	y8	18.2774	118.277	2	99.7	1.25077
IPI00009997.1	TTMDPNDVILATHASVDNLLHLSGLLER	62		0	62	3	61.6	0.669022
IPI00009997.1	YEAAVPDPR	57	b5 P	52.947	109.947	2	49.7	0.655273
IPI00009997.1	PAYVVPWQDPWEPFYVAGGK	51	P y11	97.239	148.239	2	51.4	2.35678
IPI00009997.1	VAMHLVCPSR	47	y5	38.1758	85.1758	2	44.9	1.5457
IPI00009997.1	WVNLPEESLLR	42	P y7	69.755	111.755	2	33.5	1.66016
IPI00009997.1	VPTFDER	36	y5	25.3428	61.3428	2	21.5	1.1286
IPI00009997.1	EPGEFALLR	26	y4	29.4598	55.4598	2	16.6	0.614396
IPI00000760.1	TVVAGSSDAAQK	66	y8	63.7413	129.741	2	66.3	0.954885
IPI00000760.1	KALQDLGLR	65	y4	16.907	81.907	2	56.6	0.589976
IPI00000760.1	GVPESLASGEGAGAGLPALDLAK	57	P y7	69.755	126.755	2	57.4	0.24093
IPI00000760.1	RPEVDGVRK	55	y4	7.08433	62.0843	3	47.4	0.0246783
IPI00000760.1	GAEIVADTFRDFAVSTVPVSGPSHLR	47	P y9	25.4443	72.4443	3	45.8	1.72102
IPI00000760.1	RPEVDGVR	39	b5	25.3428	64.3428	2	24.6	1.21981
IPI00000760.1	LSDVTLVPVSCSELEK	37	P y9	69.5729	106.573	2	35.8	0.74815
IPI00000760.1	ALQDLGLR	37		0	37	2	26.8	0.0320353
IPI00299547.4	TKELTSELKENFIR	86	y6	33.7591	119.759	2	81	1.07587
IPI00299547.4	WYVVGLAGNAILR	59	y6	22.3874	81.3874	2	36.5	0.973187
IPI00299547.4	VPLQQNFQDNQFQGK	58		0	58	2	7.6	2.50905
IPI00299547.4	MYATIYELKEDK	51	y7	102.922	153.922	2	50.5	2.28769
IPI00299547.4	SYPGLTSYLVR	48	P y++9	188.71	236.71	2	48	2.81728
IPI00299547.4	TKELTSELK	42	y7	69.755	111.755	2	30.3	0.681786
IPI00299547.4	MYATIYELK	32	y7	42.1508	74.1508	2	32.3	1.20027
IPI00299547.4	ELTSELK	25		0	25	1	8.3	0.604433
IPI00289831.4	VLAFTSVGDGPLSDPIQVK	83	y12	44.2282	127.228	2	82.8	2.15344
IPI00289831.4	SPQGLGAFTPVVR	72	y8	38.4779	110.478	2	64.6	2.77979
IPI00289831.4	TGEQAPASAPR	61	P y6	61.3634	122.363	2	53.5	1.51113
IPI00289831.4	HNVDDSLLTTVGSLLEDETYTVR	47		0	47	3	46.5	1.00877
IPI00289831.4	GAVLGRPTLSVQQTPEGSLLAR	39	P y8	38.4779	77.4779	3	38.5	1.63129
IPI00289831.4	TFDPTTSYVVEDLKPNTEYAFR	38	y++20	158.3	196.3	3	38.3	2.95697
IPI00289831.4	TQQGVPGQPMNLR	31	P y8	63.7413	94.7413	2	22.9	2.05112
IPI00289831.4	VYYTMEPEHPVGNWQK	27	y++14	214.411	241.411	3	26.7	1.77183
IPI00216691.4	DSLLQDGEFSMDLR	82	y9	32.8729	114.873	2	77.6	2.51736
IPI00216691.4	SSFYVNGLTLGGQK	71	y9	46.614	117.614	2	69.5	1.55351
IPI00216691.4	TFVNITPAEVGVLVGK	63	P y++10	80.542	143.542	3	60.1	0.9928
IPI00216691.4	TLVLLMGK	44	y6	77.5959	121.596	2	44.5	0.614928
IPI00216691.4	STGGAPTFNVTVTK	38	P y9	44.9008	82.9008	2	35	0.946895
IPI00216691.4	TFVNITPAEVGVLVGKDR	36	y++16	210.491	246.491	3	30.6	2.38962
IPI00216691.4	DSPSVWAAVPGK	33	b9 P	35.4443	68.4443	2	33.2	0.51489
IPI00216691.4	EGVHGGLINK	29	y6	46.7694	75.7694	2	27	1.43319
IPI00246975.7	LTFVDFLTYDILDQNR	86	y4	44.5113	130.511	2	67.9	1.90952
IPI00246975.7	VDIIENQVMDFR	63	y8	17.4855	80.4855	2	62.8	2.96971
IPI00246975.7	ITQSNAILR	61	y7	30.3898	91.3898	2	44.5	1.61677
IPI00246975.7	SQWLDVK	47	y5	69.7594	116.759	2	38.1	0.257396
IPI00246975.7	LDLDFPNLPYLLDGK	47	P y10	62.96	109.96	2	47.3	1.4116
IPI00246975.7	LKPQYLEELPGQLK	32	P y++12	174.298	206.298	2	28.3	0.641784
IPI00246975.7	LCYSSDHEK	32	y7	20.1096	52.1096	2	31.6	1.35008
IPI00246975.7	QFSMFLGK	25	y6	77.5959	102.596	2	22.8	0.0139803
IPI00006971.2	CVALEASGEHR	71	y7	42.1508	113.151	2	61	1.39023
IPI00006971.2	ELGGDLATPR	56		0	56	2	50.3	1.96436
IPI00006971.2	VDSLVGAGPASR	49	y7	11.5362	60.5362	2	47.3	2.36843
IPI00006971.2	LLWIGLQR	45	y6	46.7694	91.7694	2	32.6	1.45395
IPI00006971.2	TPEEAQR	44	y5	14.5509	58.5509	2	33.1	0.564825
IPI00006971.2	QPEGGVGWSR	43	y4	29.4598	72.4598	2	39.6	2.81913
IPI00006971.2	TFLEAWR	42	y5	52.947	94.947	2	32.4	0.722913
IPI00006971.2	LGFRPAEDDPHR	34	y++11	69.1734	103.173	3	34.4	0.837355
IPI00215767.1	LPQLVGVSTPLQGGSNSAAAIGQSSGELR	60	y8	38.4779	98.4779	3	60.3	1.49477
IPI00215767.1	ETMLSDGLNSLTYQVLDVQR	58	y4	29.4598	87.4598	2	58.2	2.66405
IPI00215767.1	LLNVGFQEALK	49	y7	20.1096	69.1096	2	49.2	1.32586
IPI00215767.1	GMSISRPNAVVGR	46	P y7	42.1508	88.1508	2	25.5	1.25631
IPI00215767.1	FGFSLPYVQYFGGVSALSK	46	y11	13.8909	59.8909	2	46	1.84395
IPI00215767.1	YWLYYLHPVLQR	44		0	44	2	43.6	1.56512
IPI00215767.1	HISVAMDK	41	y6	77.5959	118.596	2	35.4	1.02766
IPI00215767.1	VAIIIPFR	34	y4	62.2928	96.2928	2	0	1.57852
IPI00004656.1	IEKVEHSDLSFSK	84	y++11	207.246	291.246	2	75.3	0.529416
IPI00004656.1	VNHVTLSQPK	49		0	49	2	47.8	2.60886
IPI00004656.1	VEHSDLSFSK	48		0	48	2	47.7	1.5505
IPI00004656.1	SNFLNCYVSGFHPSDIEVDLLK	47	y++18	43.5136	90.5136	3	46.7	1.93217
IPI00004656.1	VNHVTLSQPKIVK	46	y9	56.7399	102.74	2	46.3	1.05227
IPI00004656.1	IVKWDRDM	42	y5	25.3428	67.3428	2	40.7	0.834242
IPI00004656.1	SNFLNCYVSGFHPSDIEVDLLKNGER	31		0	31	4	30.6	0.975039
IPI00004656.1	TPKIQVYSR	28	P y++8	148.517	176.517	3	25.6	0.946294
IPI00328609.3	LFHTNFYDTVGTIQLINDHVK	70		0	70	3	61.2	0.934533
IPI00328609.3	GFQHLLHTLNLPGHGLETR	65	P y8	93.6864	158.686	3	58.4	2.09887
IPI00328609.3	VGSALFLSHNLK	54	y7	42.1508	96.1508	2	50.8	1.46215
IPI00328609.3	FFSAQTNR	54	y6	12.845	66.845	2	44.6	1.06477
IPI00328609.3	LGFTDLFSK	39	y6	77.5959	116.596	2	38.6	0.154003
IPI00328609.3	WADLSGITK	33	y7	69.755	102.755	2	32.3	0.992806
IPI00328609.3	IAPANADFAFR	30	P y++9	148.676	178.676	2	26.4	2.78179
IPI00328609.3	VPMMLQDQEHHWYLHDR	29		0	29	4	5.4	2.83882
IPI00291005.7	GEFVTTVQQR	63	y6	12.845	75.845	2	51.1	2.42311
IPI00291005.7	DVIATDKEDVAFK	61	y++11	108.393	169.393	2	58.9	0.364801
IPI00291005.7	EVGVYEALKDDSWLK	56	y6	12.845	68.845	2	55.3	0.417824
IPI00291005.7	LGVTANDVK	49	y6	61.3634	110.363	2	34.4	0.38953
IPI00291005.7	KLSSAMSAAK	41	y8	27.6861	68.6861	2	32.5	0.832138
IPI00291005.7	ENFSCLTR	36	y5	25.3428	61.3428	2	36	0.232025
IPI00291005.7	DLDVAILVGSMPR	33	y5	6.18951	39.1895	2	31.9	2.4773
IPI00291005.7	NVIIWGNHSSTQYPDVNHAK	30	y++18	148.552	178.552	3	30.3	2.60463
IPI00411356.5	SLATTRPTVNADDLLK	87	b13	6.79336	93.7934	2	57.3	1.47406
IPI00411356.5	LHLGSTPHNLTDANIHELAR	60	y++18	231.365	291.365	3	57.4	2.40376
IPI00411356.5	EAVILPIK	47		0	47	2	39.2	0.133096
IPI00411356.5	WNDVAGLEGAK	37		0	37	2	25.3	1.32554
IPI00411356.5	LYQHAVEYFLHAIK	35		0	35	3	30.6	1.56182
IPI00411356.5	NLFELAR	32	y5	69.7594	101.759	2	2	0.379161
IPI00411356.5	AIDLVTK	32		0	32	1	15.4	0.600031
IPI00411356.5	FPHLFTGK	31		0	31	2	22.8	0.152609
IPI00016150.1	YFNAAVNHVDFSQNVAVANYINK	60	y8	78.1234	138.123	3	60	0.265317
IPI00016150.1	NGEEFSFLK	56	y6	12.845	68.845	2	54.1	1.30573
IPI00016150.1	AQLVEEWANSVK	51		0	51	2	50.6	2.85689
IPI00016150.1	TGTILFMGR	40	y5	25.3428	65.3428	2	40	0.118008
IPI00016150.1	ALGITEIFIK	37	y6	77.5959	114.596	2	36.9	2.15109
IPI00016150.1	QEVPLATLEPLVK	35		0	35	2	33.5	1.61659
IPI00016150.1	EFSNMVTAK	35		0	35	2	34.5	1.97314
IPI00016150.1	QKVEVYLPR	31	y7	55.2834	86.2834	2	31.4	0.618368
IPI00007047.1	LLETECPQYIR	72	P y5	52.947	124.947	2	63.4	1.77028
IPI00007047.1	ALNSIIDVYHK	51	y6	46.7694	97.7694	2	47.8	1.52657
IPI00007047.1	GNFHAVYR	50	y4	16.907	66.907	2	48.3	0.268951
IPI00007047.1	GADVWFK	48	y5	52.947	100.947	2	30.2	1.00726
IPI00007047.1	KGADVWFK	36	y7	69.755	105.755	2	31.8	1.12389
IPI00007047.1	MLTELEKALNSIIDVYHKYSLIK	31		0	31	4	30.8	1.84505
IPI00007047.1	MLTELEK	29	y5	69.7594	98.7594	2	22.2	0.843426
IPI00007047.1	GNFHAVYRDDLK	26		0	26	3	14.6	1.55416
IPI00217966.6	LLIVSNPVDILTYVAWK	58	P y11	46.798	104.798	2	0	1.91679
IPI00217966.6	LVIITAGAR	55	y7	30.3898	85.3898	2	41.9	1.38466
IPI00217966.6	QVVESAYEVIK	52	y7	69.755	121.755	2	51.6	2.39586
IPI00217966.6	RVHPVSTMIK	42	b8	27.6861	69.6861	2	42.4	0.183456
IPI00217966.6	SADTLWGIQK	40	y5	52.947	92.947	2	36.1	1.08736
IPI00217966.6	DYNVTANSK	35	y5	25.3428	60.3428	2	35	1.41691
IPI00217966.6	DLADELALVDVIEDKLK	27	y++15	251.252	278.252	3	22.1	1.38929
IPI00217966.6	TLHPDLGTDKDKEQWK	26		0	26	3	19.8	2.14017
IPI00296099.5	GFLLLASLR	58	y5	6.18951	64.1895	2	46.6	0.319395
IPI00296099.5	IEDANLIPPVPDDKFQDLVDAVR	43	P y++16	306.45	349.45	3	39.2	2.4596
IPI00296099.5	GTLLALER	43	y4	44.5113	87.5113	2	17.8	2.45831
IPI00296099.5	LCNNPTPQFGGK	42	P y8	50.5191	92.5191	2	42.1	2.40724
IPI00296099.5	GPDPSSPAFR	38	P y7	5.13775	43.1378	2	38.3	1.7173
IPI00296099.5	TIVTTLQDSIR	38	y8	4.82286	42.8229	2	38.1	2.39752
IPI00296099.5	FVFGTTPEDILR	37	P y6	46.7694	83.7694	2	37.1	1.44755
IPI00296099.5	FQMIPLDPK	36	y7	20.1096	56.1096	2	32.9	2.30858
IPI00009268.1	VVNSILAFR	52	y7	5.13775	57.1378	2	51.6	1.28833
IPI00009268.1	AVGVPALGFSPMNR	48	P y10	30.6519	78.6519	2	47.9	2.38884
IPI00009268.1	TPVLLHDHDER	47	y++8	61.1886	108.189	3	31.5	0.227265
IPI00009268.1	DSEGYIYAR	42	y6	22.3874	64.3874	2	42	0.380271
IPI00009268.1	VAPDVDFK	35	P y6	95.6577	130.658	2	30.7	1.1987
IPI00009268.1	FMEDTAAEK	34	y7	69.755	103.755	2	22	0.3216
IPI00009268.1	GVDIYTR	30	y5	25.3428	55.3428	2	6.2	0.0322644
IPI00009268.1	CVSIQYLEAVR	29		0	29	2	29.3	2.66782
IPI00479359.5	FYPEDVAEELIQDITQK	66	P y++15	218.16	284.16	2	64.3	2.87071
IPI00479359.5	APDFVFYAPR	51	y5	52.947	103.947	2	51.4	2.25279
IPI00479359.5	DNAMLEYLK	41	y5	69.7594	110.759	2	40.9	1.46637
IPI00479359.5	EKEELMLR	37	y6	77.5959	114.596	2	26.9	2.58393
IPI00479359.5	ALQLEEER	37	y6	5.57499	42.575	2	6.6	2.01757
IPI00479359.5	LFFLQVK	32	y5	89.0022	121.002	2	23.6	0.69298
IPI00479359.5	QLFDQVVK	25	y6	61.3634	86.3634	2	11.5	2.78696
IPI00479359.5	FVIKPIDK	25	y6	46.7694	71.7694	2	15.1	2.20217
IPI00009793.2	GQESSTDIKAPEGFAVR	55	y++15	95.7798	150.78	3	53.4	2.41713
IPI00009793.2	LGNFPWQAFTSIHGR	54	y7	30.3898	84.3898	2	45.7	1.39351
IPI00009793.2	APEGFAVR	53	y5	52.947	105.947	2	46.7	0.167089
IPI00009793.2	LGNHPVHR	36	P y4	29.4598	65.4598	2	30.4	0.529385
IPI00009793.2	EFVSSGR	30	y5	6.18951	36.1895	2	12.3	0.440445
IPI00009793.2	WILTAAHTIYPK	29	y++10	103.117	132.117	3	0	0.667395
IPI00009793.2	VVVHPDYR	26	b6	46.7694	72.7694	2	25.8	0.437935
IPI00009793.2	VLSYVDWIK	25	y7	30.3898	55.3898	2	21.4	2.83938
IPI00031065.1	WGLEDVMLMGDFNAGCSYVRPSQWSSIR	130	y++22	17.6262	147.626	3	11.9	1.53834
IPI00031065.1	IAAFNIQTFGETK	92		0	92	2	34.6	2.09774
IPI00031065.1	YDIALVQEVR	83	y5	52.947	135.947	2	68.7	1.24592
IPI00031065.1	LLDNLNQDAPDTYHYVVSEPLGR	80	P y++14	186.24	266.24	3	79.1	1.31308
IPI00031065.1	DSHLTAVGK	44	b7	30.3898	74.3898	1	26.4	1.56304
IPI00031065.1	EFAIVPLHAAPGDAVAEIDALYDVYLDVQEK	42		0	42	3	42.5	1.15099
IPI00031065.1	PSQWSSIR	39	y5	6.18951	45.1895	2	34.1	0.117109
IPI00022974.1	TVQIAAVVDVIR	86	y5	69.7594	155.759	2	83.1	1.33829
IPI00022974.1	TYLISSIPLQGAFNYK	77	P y9	83.3751	160.375	2	70.6	0.505183
IPI00022974.1	SVRPNDEVTAVLAVQTELK	73	b13	17.0603	90.0603	2	51.6	2.42661
IPI00022974.1	FYTIEILKVE	73		0	73	2	66.2	0.202595
IPI00022974.1	SVRPNDEVTAVLAVQTELKECMVVK	68		0	68	3	68.1	0.58318
IPI00022974.1	ELGICPDDAAVIPIK	59	P y10	138.461	197.461	2	53.8	2.75732
IPI00022974.1	TFYWDFYTNR	27	y8	26.5164	53.5164	2	26.6	1.75321
IPI00022432.1	YTIAALLSPYSYSTTAVVTNPK	86	y5	14.5509	100.551	2	83.5	2.22442
IPI00022432.1	TSESGELHGLTTEEEFVEGIYK	83	y7	55.2834	138.283	3	83.4	0.745534
IPI00022432.1	KAADDTWEPFASGK	78	P y6	95.6577	173.658	2	78.5	2.9634
IPI00022432.1	GSPAINVAVHVFR	72	y8	50.5191	122.519	2	72.4	0.581532
IPI00022432.1	AADDTWEPFASGK	69	P y6	115.992	184.992	2	67.8	2.43503
IPI00022432.1	YTIAALLSPYSYSTTAVVTNPKE	40	y4	29.4598	69.4598	3	39.6	0.771928
IPI00022432.1	TSESGELHGLTTEEEFVEGIYKVEIDTK	30	y++21	44.5172	74.5172	3	30.3	1.77185
IPI00218918.4	GLGTDEDTLIEILASR	113	y6	22.3874	135.387	2	106	0.345914
IPI00218918.4	SEDFGVNEDLADSDAR	94	y10	31.724	125.724	2	85.9	1.68687
IPI00218918.4	ALTGHLEEVVLALLK	86	y9	46.614	132.614	2	85.6	2.57529
IPI00218918.4	GVDEATIIDILTK	72	y8	38.4779	110.478	2	69.2	1.32592
IPI00218918.4	SEIDMNDIK	36	y7	69.755	105.755	2	26	0.916565
IPI00218918.4	GGPGSAVSPYPTFNPSSDVAALHK	28	y++17	17.9198	45.9198	3	27.9	0.509251
IPI00218918.4	TPAQFDADELR	28		0	28	2	27.5	0.592272
IPI00006114.4	IAQLPLTGSMSIIFFLPLK	106	P y++15	82.6164	188.616	2	106	1.38569
IPI00006114.4	LAAAVSNFGYDLYR	83	y9	8.94849	91.9485	2	83.1	2.00373
IPI00006114.4	ALYYDLISSPDIHGTYK	78	P y8	63.7413	141.741	2	75.1	2.06921
IPI00006114.4	DTDTGALLFIGK	55	y4	83.8764	138.876	2	54.8	1.68367
IPI00006114.4	LQSLFDSPDFSK	50	y10	51.2664	101.266	2	49.6	2.10401
IPI00006114.4	SSMSPTTNVLLSPLSVATALSALSLGAEQR	49	y5	6.18951	55.1895	3	49.2	0.849153
IPI00006114.4	LSYEGEVTK	29	y7	69.755	98.755	2	27.9	2.00522
IPI00099883.3	VPSEGAYDIILPR	101	P y++12	191.11	292.11	2	96.9	1.63506
IPI00099883.3	RPVSPYSGYNGQLLTSVYQPTEMALMHK	72	y++15	93.9407	165.941	4	64.3	1.36593
IPI00099883.3	ATANSQVMGSANSTLR	64	y9	46.614	110.614	2	64.1	2.38652
IPI00099883.3	GQSMFVENK	62	y7	42.1508	104.151	2	60.2	0.516677
IPI00099883.3	SSPEQSYQGDMYPTR	50	P y++13	178.189	228.189	2	47.3	0.460054
IPI00099883.3	AFSMDEPVAAK	48	y9	46.614	94.614	2	33.6	2.3054
IPI00099883.3	GVGYETILK	37	y7	30.3898	67.3898	2	28.7	1.17831
IPI00419585.8	HTGPGILSMANAGPNTNGSQFFICTAK	86	y++15	42.9047	128.905	3	16.3	1.27827
IPI00419585.8	VNPTVFFDIAVDGEPLGR	72	y7	20.1096	92.1096	2	71.5	1.54052
IPI00419585.8	SIYGEKFEDENFILK	58	y9	56.7399	114.74	2	58.3	1.75098
IPI00419585.8	VKEGMNIVEAMER	55	y11	27.8185	82.8185	2	48.2	2.19704
IPI00419585.8	KITIADCGQLE	54	b9	25.4443	79.4443	2	51	2.77454
IPI00419585.8	EGMNIVEAMER	48		0	48	2	36.7	2.55426
IPI00419585.8	IIPGFMCQGGDFTR	42	P y++12	174.298	216.298	2	36.7	1.1966
IPI00012011.4	NIILEEGKEILVGDVGQTVDDPYATFVK	94		0	94	3	93.4	2.03422
IPI00012011.4	LGGSAVISLEGKPL	84	b12	45.4776	129.478	2	83.3	0.347746
IPI00012011.4	HELQANCYEEVKDR	70	y++12	111.191	181.191	3	64.1	1.08884
IPI00012011.4	YALYDATYETK	49	y8	50.5191	99.5191	2	42.9	1.37558
IPI00012011.4	AVLFCLSEDKK	44		0	44	2	43.6	2.10073
IPI00012011.4	MLPDKDCR	34	P y6	33.7591	67.7591	2	34.1	0.0768723
IPI00012011.4	KEDLVFIFWAPESAPLK	28	P y7	69.755	97.755	3	28.4	0.79068
IPI00018901.1	TAGGWAAASDSR	77	y7	20.1096	97.1096	2	69.6	1.84818
IPI00018901.1	NIDQAVTAALETR	64		0	64	2	59.5	0.912072
IPI00018901.1	HHHTQIASTFIAVVQAIVR	61		0	61	3	60.6	1.02718
IPI00018901.1	GLAAALENKR	52	y5	25.3428	77.3428	2	41.2	0.0425447
IPI00018901.1	KAEVINAR	47	y7	11.5362	58.5362	2	27.1	0.51845
IPI00018901.1	GYELAHQR	46	y4	62.2928	108.293	2	38.2	1.15691
IPI00018901.1	LFQPSIQLAR	44	P y7	42.1508	86.1508	2	34	0.888994
IPI00027500.1	QVELALWDTAGQEDYDR	92	y7	20.1096	112.11	2	91.7	1.81568
IPI00027500.1	DQFPEVYVPTVFENYVADIEVDGK	62	b8 P	10.4958	72.4958	3	60.7	0.361433
IPI00027500.1	MKQEPVKPEEGR	59		0	59	3	59	0.299424
IPI00027500.1	IGAFGYMECSAK	48	y8	50.5191	98.5191	2	48.4	2.8431
IPI00027500.1	TCLLIVFSK	47	y7	55.2834	102.283	2	22.3	1.77641
IPI00027500.1	HFCPNVPIILVGNKK	40	b6 P	46.7694	86.7694	3	36.4	0.922392
IPI00027500.1	LVIVGDGACGK	39	y7	20.1096	59.1096	2	39.5	0.194203
IPI00179330.5	ESTLHLVLR	79	y5	69.7594	148.759	2	56.6	0.774264
IPI00179330.5	LIFAGKQLEDGR	67	y++10	207.613	274.613	2	66.3	1.70314
IPI00179330.5	TITLEVEPSDTIENVK	67	P y9	98.1463	165.146	2	63	0.807408
IPI00179330.5	IQDKEGIPPDQQR	54	b7 P	12.1508	66.1508	2	54.3	0.820048
IPI00179330.5	TLSDYNIQK	53	y7	85.5983	138.598	2	0	0.0290053
IPI00179330.5	EGIPPDQQR	26	P y6	77.5959	103.596	2	22.4	1.00949
IPI00179330.5	MQIFVKTLTGK	25		0	25	2	23.4	2.32348
IPI00655854.1	NDGYLMFQQVPMVEIDGMK	89	P y9	130.724	219.724	2	88.7	0.73582
IPI00655854.1	SAEDLDKLR	72	y6	33.7591	105.759	2	41.1	0.0339839
IPI00655854.1	SHGQDYLVGNK	44		0	44	2	43.5	1.52175
IPI00655854.1	FLQPGSPR	41		0	41	2	17.3	0.472689
IPI00655854.1	AILNYIASK	40	y7	85.5983	125.598	2	34.5	0.162442
IPI00655854.1	ISNLPTVK	35	y6	46.7694	81.7694	2	21.3	0.213631
IPI00655854.1	KFLQPGSPR	29	y7	30.3898	59.3898	2	19	1.32972
IPI00182728.2	ENKPSIIFIDEIDSLCGSR	80	y7	11.5362	91.5362	3	75.2	0.889754
IPI00182728.2	LLEPVVSMSDMLR	61	P y10	103.117	164.117	2	60	2.33327
IPI00182728.2	WSDVAGLEGAK	50	y7	42.1508	92.1508	2	44.3	1.82027
IPI00182728.2	AGNYEEALQLYQHAVQYFLHVVK	42	y++19	65.7048	107.705	3	37.9	2.12023
IPI00182728.2	LHLGTTQNSLTEADFR	39	y6	22.3874	61.3874	3	34.9	2.02896
IPI00182728.2	NLFQLAR	36	y5	25.3428	61.3428	2	32.1	0.0482318
IPI00182728.2	LQNQLQGAIVIERPNVK	34	y++15	158.075	192.075	3	33.9	0.0244002
IPI00301395.4	KQNWFEAFEILDK	92	y9	34.1089	126.109	2	85.5	2.74345
IPI00301395.4	SDSEVAGYIR	66	y5	14.5509	80.5509	2	54.5	1.17846
IPI00301395.4	QNWFEAFEILDK	52	y7	85.5983	137.598	2	49.4	2.80732
IPI00301395.4	EDTVQSVKPWLTEIMNNYK	38	y5	69.7594	107.759	3	35.5	1.35085
IPI00301395.4	GGGHILPYDQPLR	35	P y7	102.922	137.922	2	24.1	2.349
IPI00301395.4	FLSLPEVR	29	y6	12.845	41.845	2	20.1	0.136653
IPI00301395.4	QAGDFHQVIIR	27		0	27	2	27.3	0.218262
IPI00291928.5	NLTNPNTVIILIGNK	82	P y11	71.1521	153.152	2	81.9	1.82553
IPI00291928.5	LQIWDTAGQER	74	y8	27.6861	101.686	2	0	1.48626
IPI00291928.5	TGENVEDAFLEAAKK	39	y10	31.724	70.724	2	39.5	0.275201
IPI00291928.5	STYNHLSSWLTDAR	39		0	39	2	39.4	0.406467
IPI00291928.5	SCLLHQFTEK	37	y6	61.3634	98.3634	2	31.4	0.65953
IPI00291928.5	GAAGALMVYDITR	37		0	37	2	37.2	0.383508
IPI00291928.5	YIIIGDMGVGK	30	y9	35.4443	65.4443	2	30.3	1.31781
IPI00328113.2	YEDEECTLPIAGR	84	P y5	52.947	136.947	2	84	1.29008
IPI00328113.2	NTPEYEELCPR	51	P y++9	181.106	232.106	2	51.2	1.84392
IPI00328113.2	AGYQSTLTR	50	y5	38.1758	88.1758	2	37.5	0.394379
IPI00328113.2	CSNQLPQSITK	49	P y6	61.3634	110.363	2	47.5	0.182197
IPI00328113.2	MSYCYAK	36	y6	61.3634	97.3634	2	36.1	0.978571
IPI00328113.2	GFQLDLR	35		0	35	2	19.2	0.366582
IPI00328113.2	LETCFLR	31	y5	69.7594	100.759	2	23.2	1.81227
IPI00029275.1	ADTDGGLIFR	85		0	85	2	73.4	1.05899
IPI00029275.1	TVGWNVPVGYLVESGR	54	P y10	138.461	192.461	2	47	0.585037
IPI00029275.1	VPAHAVVVR	42		0	42	2	40.4	1.25808
IPI00029275.1	YYDYSGAFR	37	y7	30.3898	67.3898	2	37.2	2.69269
IPI00029275.1	SCHAGFGSPAGWDVPVGALIQR	36	P y8	38.4779	74.4779	3	33.7	2.65445
IPI00029275.1	SSHVTIDTLK	34		0	34	2	26.6	2.73547
IPI00029275.1	WCVLSTPEIQK	31	y8	27.6861	58.6861	2	28.2	0.753029
IPI00022488.1	SGAQATWTELPWPHEK	65	P y6	46.7694	111.769	3	64.6	0.628892
IPI00022488.1	RLWWLDLK	49	b6	22.3874	71.3874	2	34.2	1.78338
IPI00022488.1	GGYTLVSGYPK	48	y6	77.5959	125.596	2	35.9	2.50517
IPI00022488.1	EVGTPHGIILDSVDAAFICPGSSR	43	y7	5.13775	48.1378	3	39.3	1.4455
IPI00022488.1	LLQDEFPGIPSPLDAAVECHR	39	P y++15	158.075	197.075	3	37.4	1.72814
IPI00022488.1	QGHNSVFLIK	36	y++8	128.694	164.694	2	35.6	1.32507
IPI00022488.1	LHIMAGR	33	b5	38.1758	71.1758	1	0	2.32957
IPI00221225.3	AASGFNAMEDAQTLR	88	y8	63.7413	151.741	2	78.4	1.76871
IPI00221225.3	GAGTDEGCLIEILASR	54	y6	22.3874	76.3874	2	54.5	2.64153
IPI00221225.3	AEIDMLDIR	46	y7	20.1096	66.1096	2	38.9	0.632946
IPI00221225.3	DEGNYLDDALVR	36	y7	20.1096	56.1096	2	35.7	2.15435
IPI00221225.3	SLEDDIR	32		0	32	1	13.6	0.605016
IPI00221225.3	SETSGSFEDALLAIVK	28		0	28	2	28	1.23536
IPI00221225.3	DIEQSIK	26	y6	77.5959	103.596	1	5.3	0.883786
IPI00006705.1	VIETLLMDTPSSYEAAMELFSPDQDMR	61	y7	20.1096	81.1096	3	18.5	0.0515141
IPI00006705.1	KLVDTLPQKPR	55	y7	30.3898	85.3898	2	54.8	2.64348
IPI00006705.1	EAGAQLKK	50		0	50	2	26.7	0.333059
IPI00006705.1	LVDTLPQK	47	y6	22.3874	69.3874	2	22.2	0.420319
IPI00006705.1	LVDTLPQKPR	41		0	41	2	32	1.47038
IPI00006705.1	EAGAQLK	31		0	31	1	19.7	0.916675
IPI00006705.1	IAQSSLCN	25	b7	5.13775	30.1378	2	19.2	0.918262
IPI00218414.4	SADFTNFDPR	60	b8	50.5191	110.519	2	57.5	2.21302
IPI00218414.4	VVDVLDSIK	48	y7	55.2834	103.283	2	26.9	0.36072
IPI00218414.4	GGPLDGTYR	44	y5	38.1758	82.1758	2	34.4	1.49562
IPI00218414.4	ILNNGHAFNVEFDDSQDKAVLK	44		0	44	3	43.6	1.51847
IPI00218414.4	EPISVSSEQVLK	40	y7	55.2834	95.2834	2	24.5	0.171943
IPI00218414.4	YAAELHLVHWNTK	36	y++11	154.205	190.205	3	35.1	1.9586
IPI00218414.4	VGSAKPGLQK	36	P y5	52.947	88.947	2	25	1.29526
IPI00177728.3	YPSLSLHGIEGAFSGSGAK	55		0	55	3	53.9	0.639963
IPI00177728.3	MMEVAAADVK	53	y8	50.5191	103.519	2	43.6	1.77885
IPI00177728.3	QLGGSVELVDIGK	45		0	45	2	44.6	1.47933
IPI00177728.3	LGSDPQKK	42	P y4	62.2928	104.293	2	20	1.03081
IPI00177728.3	LPDGSEIPLPPILLGR	42	P y9	46.614	88.614	2	42	1.16553
IPI00177728.3	AALTTLFK	35		0	35	1	10.9	2.7442
IPI00177728.3	EGGSIPVTLTFQEATGK	34	P y12	44.2282	78.2282	2	28.5	1.46748
IPI00453476.2	KAMEAVAAQGK	73	y10	91.7339	164.734	2	66.2	2.70271
IPI00453476.2	AMEAVAAQGK	54	y6	46.7694	100.769	2	50.3	1.75996
IPI00453476.2	FSGWYDADLSPAGHEEAKR	40	y++15	175.582	215.582	3	38.2	1.68527
IPI00453476.2	HGESAWNLENR	36		0	36	2	35.5	2.0382
IPI00453476.2	HYGGLTGLNK	32	y8	78.1234	110.123	2	31.6	0.196688
IPI00453476.2	ALPFWNEEIVPQIK	31	P y4	62.2928	93.2928	2	30.1	0.459607
IPI00453476.2	NLKPIKPMQFLGDEETVR	30	P y++15	130.954	160.954	3	30.3	1.45106
IPI00232571.1	FDEFFKELLENAEK	91	y++12	33.8005	124.801	2	91.5	0.744602
IPI00232571.1	DLFVELKR	48	y5	25.3428	73.3428	2	37.9	0.918679
IPI00232571.1	VSVVNPTAQCTHALLK	36	y++12	142.762	178.762	3	35.7	2.89268
IPI00232571.1	YTEQLKPFGDVPR	33	y++11	69.1734	102.173	3	32.1	0.800417
IPI00232571.1	SLNDMFVK	31	y6	77.5959	108.596	2	30.8	0.0255636
IPI00232571.1	NDAPLHEINGDHLK	28	y++12	25.4391	53.4391	3	19.5	0.915169
IPI00232571.1	LVNSQYHFTDEYLECVSK	27	y++16	149.914	176.914	3	26.2	1.46376
IPI00009027.1	WHWSSGSLVSYK	50	y4	62.2928	112.293	3	43.2	0.400428
IPI00009027.1	ISCPEGTNAYR	46	y++9	113.911	159.911	2	36	1.01326
IPI00009027.1	WKDVPCEDKFSFVCK	46	y++10	100.072	146.072	4	45.2	1.10487
IPI00009027.1	RWHWSSGSLVSYK	40		0	40	2	40	1.61538
IPI00009027.1	ESGTDDFNVWIGLHDPKK	37	y++14	167.377	204.377	3	37.3	1.48499
IPI00009027.1	ESGTDDFNVWIGLHDPK	34	y7	5.13775	39.1378	2	27.9	1.17168
IPI00009027.1	WKDVPCEDK	31	y7	55.2834	86.2834	2	28.3	1.11045
IPI00413641.6	TTAQVLIR	59	y6	33.7591	92.7591	2	37.6	1.30363
IPI00413641.6	REELFIVSK	45	b6	33.7591	78.7591	2	36.7	0.168146
IPI00413641.6	VAIDVGYR	42	y6	22.3874	64.3874	2	42.5	1.21053
IPI00413641.6	SPPGQVTEAVK	40	P y9	72.1577	112.158	2	30.4	1.06807
IPI00413641.6	MPILGLGTWK	39	y6	33.7591	72.7591	2	0	2.15057
IPI00413641.6	NLVVIPK	31		0	31	2	14.5	0.0109761
IPI00413641.6	EELFIVSK	27		0	27	2	26.9	0.630112
IPI00019755.3	EDPTVSALLTSEK	51	y8	38.4779	89.4779	2	51.1	1.71882
IPI00019755.3	VPSLVGSFIR	45	y5	25.3428	70.3428	2	0	0.775912
IPI00019755.3	HEVININLK	40	y7	69.755	109.755	2	38.4	1.57168
IPI00019755.3	GSAPPGPVPEGSIR	35	P y++11	176.006	211.006	2	29.4	1.66407
IPI00019755.3	EFTKLEEVLTNKK	33	y4	44.5113	77.5113	3	25.7	1.84902
IPI00019755.3	LEEVLTNKK	33	y7	42.1508	75.1508	2	22.2	1.83822
IPI00019755.3	MILELFSK	30	y6	46.7694	76.7694	2	29.8	0.4283
IPI00298547.3	EGPYDVVVLPGGNLGAQNLSESAAVK	44	b9 P	4.59752	48.5975	3	44.2	2.67834
IPI00298547.3	DGLILTSR	42	y4	16.907	58.907	2	21	0.721411
IPI00298547.3	EILKEQENRK	39		0	39	2	25.6	2.09394
IPI00298547.3	ALVILAK	38	y5	89.0022	127.002	2	30.6	0.4538
IPI00298547.3	EILKEQENR	38	y5	25.3428	63.3428	2	13	0.647972
IPI00298547.3	GPGTSFEFALAIVEALNGK	34		0	34	3	34	2.74885
IPI00298547.3	GAEEMETVIPVDVMR	26	P y6	61.3634	87.3634	2	25.4	1.21218
IPI00297284.1	GDPECHLFYNEQQEAR	46		0	46	3	45.5	2.8634
IPI00297284.1	HHLGLEEPKK	40	y++9	83.3751	123.375	2	27.8	1.66776
IPI00297284.1	MPCAELVR	39	y6	77.5959	116.596	2	15.3	1.7772
IPI00297284.1	HHLGLEEPK	37		0	37	2	25.7	0.0684541
IPI00297284.1	LIQGAPTIR	35	y6	33.7591	68.7591	2	16.8	0.244019
IPI00297284.1	EKVTEQHR	27		0	27	2	21.8	1.24803
IPI00297284.1	LRPPPAR	25	P y5	52.947	77.947	2	8.9	1.30723
IPI00383046.1	TFSGQTHGFVHR	52	y5	14.5509	66.5509	2	51.5	2.48524
IPI00383046.1	EVQVEHIK	39	y5	38.1758	77.1758	2	28.5	0.900113
IPI00383046.1	AGVSVYGIVK	38	y7	11.5362	49.5362	2	36.9	0.261075
IPI00383046.1	NLIEWLNK	30	y6	95.6577	125.658	2	26.6	1.4454
IPI00383046.1	DSEDIYNLK	26	y6	46.7694	72.7694	2	26.3	0.997337
IPI00383046.1	SPVDAGK	26		0	26	1	8	0.856462
IPI00383046.1	EISAILK	25		0	25	1	8.6	1.33126
IPI00216914.2	CSDGEELQGPGLSWGDFGDWSDHCPK	105	y++18	110.705	215.705	3	105.5	0.491151
IPI00216914.2	VEAPTTLGDNTAANNVR	85	y10	52.96	137.96	2	84.8	0.160906
IPI00216914.2	GGAYLVAFSLR	82	y5	52.947	134.947	2	74.4	0.715892
IPI00216914.2	GNVLGNTHVVESQSGSWGEWSEPLWCR	75	P y5	25.3428	100.343	3	74.2	0.277183
IPI00216914.2	GLGDDTALNDAR	73		0	73	2	69.3	2.91027
IPI00216914.2	VEPPQGIPGDDTALNGIR	50	P y++16	59.1609	109.161	2	47.2	0.930124
IPI00024046.1	MTAFDADDPATDNALLR	106	P y9	72.1577	178.158	2	105.9	0.126017
IPI00024046.1	VNSDGGLVALR	98	y9	9.64902	107.649	2	90.2	0.545019
IPI00024046.1	INENTGSVSVTR	94	y4	44.5113	138.511	2	82.7	2.28496
IPI00024046.1	TPHAEDMAELVIVGGK	49	y5	52.947	101.947	3	38.9	1.46693
IPI00024046.1	DIQGSLQDIFK	41		0	41	2	27.2	1.90596
IPI00024046.1	YEVSSPYFK	28	y7	20.1096	48.1096	2	27.9	1.98511
IPI00019359.3	VQALEEANNDLENK	105	y9	34.1089	139.109	2	97	2.59697
IPI00019359.3	DIENQYETQITQIEHEVSSSGQEVQSSAK	102	y++24	118.327	220.327	3	0.3	1.44511
IPI00019359.3	SGGGGGGGLGSGGSIR	65	y7	11.5362	76.5362	2	54.9	0.669096
IPI00019359.3	QGVDADINGLR	48	y7	5.13775	53.1378	2	45.5	1.33126
IPI00019359.3	HGVQELEIELQSQLSK	41	y7	0	41	3	41.3	1.59627
IPI00019359.3	TLLDIDNTR	34	y7	42.1508	76.1508	2	25.5	1.73272
IPI00473011.2	VNVDAVGGEALGR	92	y7	20.1096	112.11	2	91.5	0.465465
IPI00473011.2	VLGAFSDGLAHLDNLK	86	y9	69.5729	155.573	2	75.4	0.346161
IPI00473011.2	KVLGAFSDGLAHLDNLK	75	y++15	251.252	326.252	3	74.6	0.421167
IPI00473011.2	LLVVYPWTQR	49	P y5	52.947	101.947	2	48.6	0.784961
IPI00473011.2	VVAGVANALAHK	45	y++10	94.8017	139.802	3	44.8	1.66095
IPI00473011.2	VHLTPEEK	33	y6	33.7591	66.7591	2	23.8	0.928562
IPI00329538.2	NRPGVYTLASSYASWIQSK	83	b13	6.79336	89.7934	2	82.9	2.98127
IPI00329538.2	DIIPHPSYLQEGSQGDIALLQLSRPITFSR	68	y++16	78.0366	146.037	4	62.6	1.65161
IPI00329538.2	PLQQLEVPLISR	59	P y5	89.0022	148.002	2	58.5	0.83468
IPI00329538.2	DIIPHPSYLQEGSQGDIALLQLSR	58		0	58	3	7.2	2.72667
IPI00329538.2	LGAHQLDSYSEDAK	53	y9	56.7399	109.74	2	53.2	0.565834
IPI00329538.2	VTELQPR	40	y5	25.3428	65.3428	2	18.3	1.10661
IPI00017530.1	VDLVDFEDNYQFAK	93	y10	62.96	155.96	2	89.6	0.402394
IPI00017530.1	LGEFWLGNDNIHALTAQGTSELR	83	y++17	230.359	313.359	3	82.6	0.187518
IPI00017530.1	GTHGSFANGINWK	60	y++11	108.393	168.393	2	60.1	2.30586
IPI00017530.1	NCHVSNLNGR	43		0	43	2	13.5	2.59728
IPI00017530.1	RVDGSVDFYR	39	y3	36.0949	75.0949	2	36.4	1.81903
IPI00017530.1	VDGSVDFYR	30		0	30	2	29.6	0.183656
IPI00010477.1	FAVNFQTGFSGNDIAFHFNPR	87	y++18	11.6817	98.6817	3	84.3	0.313171
IPI00010477.1	GMPFDLCFLVQSSDFK	75	P y++14	266.704	341.704	2	74.5	0.0463031
IPI00010477.1	FEDGGYVVCNTR	69	y5	25.3428	94.3428	2	66.8	1.47316
IPI00010477.1	VMVNGILFVQYFHR	54	y++12	186.516	240.516	3	49.4	2.02542
IPI00010477.1	QNGSWGPEER	31	y5	14.5509	45.5509	2	31	2.90508
IPI00010477.1	KTHMPFQK	31		0	31	2	25.1	1.11133
IPI00009865.1	ALEESNYELEGK	86	y8	38.4779	124.478	2	86.4	1.05768
IPI00009865.1	VTMQNLNDR	66	y5	38.1758	104.176	2	64.6	0.756181
IPI00009865.1	VLDELTLTK	65	y7	102.922	167.922	2	64.9	0.770478
IPI00009865.1	LKYENEVALR	48	y8	93.6864	141.686	2	47.5	2.74698
IPI00009865.1	TIDDLKNQILNLTTDNANILLQIDNAR	41	y8	38.4779	79.4779	3	40.9	2.66712
IPI00009865.1	LAADDFR	40	y5	25.3428	65.3428	2	0	0.560856
IPI00022977.1	LGFSEVELVQMVVDGVK	105	y8	27.6861	132.686	2	93	0.535896
IPI00022977.1	LAVEALSSLDGDLAGR	80	y10	41.8463	121.846	2	77.4	1.12379
IPI00022977.1	VLTPELYAELR	55		0	55	2	54.7	2.55255
IPI00022977.1	DLFDPIIEDR	40	P y6	46.7694	86.7694	2	38.8	0.836074
IPI00022977.1	LEQGQAIDDLMPAQK	33		0	33	2	32.2	0.823605
IPI00022977.1	SMTEAEQQQLIDDHFLFDKPVSPLLLASGMAR	29		0	29	4	0	0.686238
IPI00419327.1	YGIVNGNTNQEFR	80	y9	54.7784	134.778	2	71.8	2.22406
IPI00419327.1	AKEQTFMFPENQPVSSLVTTITGSSLR	79	y10	8.64273	87.6427	3	78.1	0.970233
IPI00419327.1	EIDREQIADFYLSVVTK	69	y7	30.3898	99.3898	3	67	1.51184
IPI00419327.1	TILQVVAR	38	y6	22.3874	60.3874	2	22.1	0.797713
IPI00419327.1	TSYYLDCPELTEIGSK	37	P y9	101.822	138.822	2	37.1	2.4804
IPI00419327.1	YVVWIEAR	33	y6	61.3634	94.3634	2	29	2.85982
IPI00012007.5	KLDEAVAEAHLGK	84	y7	55.2834	139.283	2	56.4	2.62955
IPI00012007.5	VAVVAGYGDVGK	62	y7	69.755	131.755	2	62.2	1.93674
IPI00012007.5	GISEETTTGVHNLYK	62	y5	52.947	114.947	2	62.4	2.19138
IPI00012007.5	ALDIAENEMPGLMR	48	P y5	38.1758	86.1758	2	48	2.13639
IPI00012007.5	YPQLLPGIR	48	y5	25.3428	73.3428	2	43.3	2.52017
IPI00012007.5	VNIKPQVDR	31	P y5	69.7594	100.759	2	18.8	0.239898
IPI00004416.1	AEAAASALADADADLEER	110	y9	69.5729	179.573	2	106.1	2.44403
IPI00004416.1	KAEAAASALADADADLEER	62	y7	30.3898	92.3898	3	49.2	1.93446
IPI00004416.1	ANIQAVSLK	53	y6	22.3874	75.3874	2	32.5	1.81417
IPI00004416.1	IMMEFER	40	y5	38.1758	78.1758	2	39.6	0.43118
IPI00004416.1	KTPEELLR	35	P y6	46.7694	81.7694	2	32.5	1.11963
[truncated: 1,854 more rows]

## Sheet: Single insolution 1
Accession number	Sequence	MS2 score	MS3 precursor sequence	MS3 score	MS2+3 score	Charge	Peptide delta score	Delta mass [ppm]
IPI00024284.4	SIEYSPQLEDAGSR	111	P y9	72.1577	183.158	2	98.4	2.30342
IPI00024284.4	TSTASGLLLWQGVEVGEAGQGK	110	y11	73.2596	183.26	2	110	2.43366
IPI00024284.4	GSIQVDGEELVSGR	97	y9	35.4443	132.444	2	97	2.68094
IPI00024284.4	LCNECADGSFHLSTR	93	y8	38.4779	131.478	2	90.9	1.26691
IPI00024284.4	LPAVEPTDQAQYLCR	92	P y10	29.6482	121.648	2	89.9	0.116694
IPI00024284.4	GSVYIGGAPDVATLTGGR	91	P y10	32.8729	123.873	2	83.5	0.257465
IPI00024284.4	DFISLGLQDGHLVFR	86	y6	33.7591	119.759	2	79.8	1.7938
IPI00024284.4	SLPEVPETIELEVR	85	P y++12	266.51	351.51	2	85.1	2.39821
IPI00024284.4	IESSSPTVVEGQTLDLNCVVAR	85	y8	38.4779	123.478	2	84.7	1.71674
IPI00024284.4	GPSCQDCDTGYTR	85	y5	25.3428	110.343	2	84.7	2.98276
IPI00024284.4	SPGPNVAVNAK	79	P y++10	126.13	205.13	2	72.8	1.89991
IPI00024284.4	EVSEAVVDTLESEYLK	78	y10	30.6519	108.652	2	78.1	0.960096
IPI00024284.4	CSATGSPTPTLEWTGGPGGQLPAK	74	y10	67.1975	141.198	2	73.8	0.662296
IPI00024284.4	LEGDTLIIPR	72	y8	50.5191	122.519	2	64	0.675385
IPI00024284.4	LVSEDPINDGEWHR	72	P y9	32.8729	104.873	2	71.8	0.0056362
IPI00024284.4	PGAPPPQPLDLQHR	71	P y++11	108.393	179.393	3	67.8	0.281934
IPI00024284.4	CEQCQPGYYGDAQR	69	P y9	44.9008	113.901	2	69.5	2.04745
IPI00024284.4	AQAGANTRPCPS	66	b8 P	18.2774	84.2774	2	66.5	0.830993
IPI00024284.4	TPSGLYLGTCER	66	y5	14.5509	80.5509	2	66.4	1.99357
IPI00024284.4	VAEGQTLDLK	65	y8	38.4779	103.478	2	54.5	1.32478
IPI00024284.4	RGSIQVDGEELVSGR	63	y8	38.4779	101.478	2	56.3	2.89026
IPI00024284.4	PSDAGTYVCLAQNALGTAQK	61	y12	26.1894	87.1894	2	61.2	1.31539
IPI00024284.4	ASYAQQPAESR	60	P y5	52.947	112.947	2	52.6	0.921414
IPI00024284.4	LYQASPADSGEYVCR	60	P y10	40.4746	100.475	2	59.8	2.89007
IPI00024284.4	PINDGEWHR	60	y7	20.1096	80.1096	2	56.9	0.416706
IPI00024284.4	VGSSLPGR	56	y6	46.7694	102.769	2	34.4	0.245139
IPI00024284.4	IPGDQVVSVVFIK	55	P y++12	162.163	217.163	2	52.7	0.0552139
IPI00024284.4	AHSSAGQQVAR	55	y8	4.82286	59.8229	2	54.7	0.533541
IPI00024284.4	AMDFNGILTIR	54	y4	16.907	70.907	2	53.6	0.0011044
IPI00024284.4	ALEVEECR	53	y5	38.1758	91.1758	2	39.9	1.23262
IPI00024284.4	SPAYTLVWTR	52	y6	22.3874	74.3874	2	48.4	0.337843
IPI00024284.4	YQLGSGEAR	52	y7	11.5362	63.5362	2	44.3	2.09539
IPI00024284.4	LHLVSPADSGEYVCR	51	y4	29.4598	80.4598	3	47.6	0.134265
IPI00024284.4	FSSGITGCVK	50	y5	38.1758	88.1758	2	28.4	1.75159
IPI00024284.4	NLVLHSARPGAPPPQPLDLQHR	49	y++18	51.8751	100.875	3	49.1	1.30454
IPI00024284.4	TCESLGAGGYR	43	y9	35.4443	78.4443	2	33.6	1.73841
IPI00024284.4	CLCLPGFSGPR	42	P y7	55.2834	97.2834	2	37.1	0.943062
IPI00024284.4	NELLHFER	41	y4	62.2928	103.293	2	24.8	0.177035
IPI00024284.4	ATATSCRPCPCPYIDASR	41	y++14	55.4131	96.4131	3	41.1	1.47434
IPI00024284.4	VTSYGGELR	41		0	41	2	26.7	1.56701
IPI00024284.4	NLVLHSAR	40	y5	52.947	92.947	2	33.6	1.53273
IPI00024284.4	AQLHGASEEPGHFSLTNAASTHTTNEGIFSPTPGELGFSSFHR	39		0	39	5	38.6	0.163532
IPI00024284.4	LRFDQPDDFK	38	b8	18.2774	56.2774	2	25.7	1.30271
IPI00024284.4	AELLVTEAPSKPITVTVEEQR	37	y4	16.907	53.907	3	36.6	0.909539
IPI00024284.4	HCTSSSWSR	36	y7	11.5362	47.5362	2	36.4	1.55854
IPI00024284.4	SIVPQGGSHSLR	35	P y++9	46.614	81.614	2	31	0.50425
IPI00024284.4	AVLHVHGGGGPR	34	y++10	109.987	143.987	3	31.1	0.095715
IPI00024284.4	AQIHGGILR	34	y5	25.3428	59.3428	2	24.5	1.39047
IPI00024284.4	SPLPWQHR	32	P y5	38.1758	70.1758	2	30.6	0.279381
IPI00024284.4	AGFFGDAMK	28	y6	61.3634	89.3634	2	0	0.174283
IPI00024284.4	NPDGCLK	26	y4	44.5113	70.5113	1	25.9	1.21774
IPI00024284.4	HQTHGSLLR	26	y5	14.5509	40.5509	3	21.1	0.0665347
IPI00024284.4	EQAWQRPDGQPATR	25	y6	22.3874	47.3874	2	25.4	2.52962
IPI00300725.6	SGFSSVSVSR	75	y7	5.13775	80.1378	2	58.5	0.879515
IPI00300725.6	QCANLQAAIADAEQR	72	y6	22.3874	94.3874	2	63.3	1.2969
IPI00300725.6	ADTLTDEINFLR	71	y4	62.2928	133.293	2	61.1	0.71597
IPI00300725.6	AIGGGLSSVGGGSSTIK	71	y11	30.6519	101.652	2	71.5	0.176976
IPI00300725.6	LALDVEIATYR	71	y6	12.845	83.845	2	34.5	1.04736
IPI00300725.6	NKLEGLEDALQK	67	y8	63.7413	130.741	2	49.8	0.517097
IPI00300725.6	GSGGLGGACGGAGFGSR	65	y12	4.2549	69.2549	2	58.2	0.24368
IPI00300725.6	QNLEPLFEQYINNLR	64	P y++11	150.122	214.122	2	64.1	0.049472
IPI00300725.6	AQYEEIAQR	64	y7	55.2834	119.283	2	53.2	0.836769
IPI00300725.6	YEELQVTAGR	64	y6	5.57499	69.575	2	54.7	1.22459
IPI00300725.6	NLDLDSIIAEVK	62	y10	52.96	114.96	2	44.1	0.261961
IPI00300725.6	NTKQEIAEINR	62	y8	38.4779	100.478	2	53.1	0.402217
IPI00300725.6	ISIGGGSCAISGGYGSR	61	y7	20.1096	81.1096	2	61.1	1.52685
IPI00300725.6	QLDSIVGER	57	y4	62.2928	119.293	2	46.9	0.517324
IPI00300725.6	SRAEAESWYQTK	56	b9	24.4566	80.4566	2	50.8	2.56375
IPI00300725.6	WTLLQEQGTK	55	y8	63.7413	118.741	2	48.6	0.0129499
IPI00300725.6	TAAENEFVTLK	53	y9	24.4566	77.4566	2	46.2	2.66549
IPI00300725.6	LLEGEECR	53	y6	22.3874	75.3874	2	37	1.02
IPI00300725.6	KLLEGEECR	52	y7	42.1508	94.1508	2	46	0.196022
IPI00300725.6	QEIAEINR	51	y5	14.5509	65.5509	2	39.6	1.47054
IPI00300725.6	AEAESWYQTK	50	y6	95.6577	145.658	2	50	1.19121
IPI00300725.6	GMQDLVEDFK	48	y4	16.907	64.907	2	43.8	0.450211
IPI00300725.6	FLEQQNK	47	y5	25.3428	72.3428	2	16.2	0.378413
IPI00300725.6	LEGLEDALQK	43	y8	93.6864	136.686	2	25.4	0.334408
IPI00300725.6	SLYGLGGSKR	41	y7	11.5362	52.5362	2	40.5	0.594658
IPI00300725.6	FASFIDK	40	y5	52.947	92.947	1	0	1.56062
IPI00300725.6	ALYDAELSQMQTHISDTSVVLSMDNNR	39	y6	33.7591	72.7591	3	36.5	0.184151
IPI00300725.6	SEIDHVKK	37		0	37	2	12.3	0.615351
IPI00300725.6	DVDAAYMNK	34	y7	85.5983	119.598	2	12.7	0.16312
IPI00300725.6	EYQELMNVK	34	y4	62.2928	96.2928	2	0	1.07972
IPI00300725.6	GRLDSELR	34	b6	33.7591	67.7591	2	16	0.695813
IPI00300725.6	QCANLQAAIADAEQRGEMALK	34		0	34	3	32.5	2.44129
IPI00300725.6	SEIDHVK	32	y5	38.1758	70.1758	2	3.7	0.00531123
IPI00300725.6	SLYGLGGSK	31	y7	42.1508	73.1508	2	25.4	1.7367
IPI00300725.6	LRSEIDHVK	30	b4	16.907	46.907	3	11.9	1.0758
IPI00300725.6	LRSEIDHVKK	28	b6	46.7694	74.7694	2	24.1	0.758252
IPI00300725.6	RQLDSIVGER	28	y6	46.7694	74.7694	2	23	1.25984
IPI00300725.6	GFSANSAR	26	y6	22.3874	48.3874	2	26.5	0.841069
IPI00300725.6	YTTTSSSSR	26		0	26	2	25.9	0.251802
IPI00022463.1	CSTSSLLEACTFR	99	y6	22.3874	121.387	2	92.8	2.29896
IPI00022463.1	DQYELLCLDNTR	83	y7	42.1508	125.151	2	77.1	0.324264
IPI00022463.1	KCSTSSLLEACTFR	82	y6	12.845	94.845	2	82.3	0.420643
IPI00022463.1	IECVSAETTEDCIAK	81	y11	19.8142	100.814	2	81.2	1.62418
IPI00022463.1	NLNEKDYELLCLDGTR	79	y6	5.57499	84.575	2	78.7	2.70816
IPI00022463.1	KPVEEYANCHLAR	78	y10	30.6519	108.652	2	78.1	0.443134
IPI00022463.1	LCMGSGLNLCEPNNK	72		0	72	2	72.5	2.22723
IPI00022463.1	CDEWSVNSVGK	70	y7	42.1508	112.151	2	69.3	0.0463496
IPI00022463.1	DSGFQMNQLR	70	y6	12.845	82.845	2	63.5	1.85248
IPI00022463.1	SDNCEDTPEAGYFAVAVVK	69	P y12	44.2282	113.228	2	68.8	1.93185
IPI00022463.1	KSASDLTWDNLK	68	y11	27.8185	95.8185	2	62.7	2.80088
IPI00022463.1	HSTIFENLANK	68		0	68	2	68	0.714386
IPI00022463.1	EDPQTFYYAVAVVK	66	P y++12	158.191	224.191	2	66	2.05025
IPI00022463.1	FDEFFSEGCAPGSK	61	y9	58.8671	119.867	2	60.6	2.48919
IPI00022463.1	DGAGDVAFVK	61	y7	55.2834	116.283	2	54	1.14814
IPI00022463.1	SKEFQLFSSPHGK	58	y6	12.845	70.845	2	58.3	0.026394
IPI00022463.1	EFQLFSSPHGK	56	y7	69.755	125.755	2	52	1.06885
IPI00022463.1	EGYYGYTGAFR	55	y7	30.3898	85.3898	2	54.7	0.133585
IPI00022463.1	MYLGYEYVTAIR	52	y9	24.4566	76.4566	2	51.6	1.4466
IPI00022463.1	SVIPSDGPSVACVK	50	P y++11	176.006	226.006	2	48.8	1.39236
IPI00022463.1	WCAVSEHEATK	50	y9	44.9008	94.9008	2	50.4	2.05643
IPI00022463.1	APNHAVVTR	50	y5	25.3428	75.3428	2	41.9	0.718355
IPI00022463.1	DCHLAQVPSHTVVAR	50	P y8	18.2774	68.2774	2	47.5	2.20042
IPI00022463.1	WCALSHHER	48	y7	30.3898	78.3898	2	43.2	2.49267
IPI00022463.1	ADRDQYELLCLDNTR	47	y++13	119.475	166.475	2	46.1	0.283289
IPI00022463.1	EGTCPEAPTDECKPVK	44	P y9	98.1463	142.146	2	43.8	1.26104
IPI00022463.1	LKCDEWSVNSVGK	39		0	39	2	35.6	0.844265
IPI00022463.1	KSCHTAVGR	37	y8	18.2774	55.2774	2	0	2.31339
IPI00022463.1	GDVAFVK	36	y4	83.8764	119.876	2	15.7	0.476093
IPI00022463.1	YLGEEYVK	35	y6	61.3634	96.3634	2	21	1.77892
IPI00022463.1	DSAHGFLK	34		0	34	2	28.6	1.85688
IPI00022463.1	KDSGFQMNQLR	33		0	33	2	32.7	1.30728
IPI00022463.1	KASYLDCIR	32	y8	10.0516	42.0516	2	23.3	1.18997
IPI00022463.1	HQTVPQNTGGK	30	P y7	55.2834	85.2834	2	29.7	0.161528
IPI00022463.1	SCHTAVGR	28		0	28	2	0	0.733435
IPI00022463.1	DLLFRDDTVCLAK	27	y++12	75.3782	102.378	2	26.7	1.55961
IPI00022463.1	KPVDEYKDCHLAQVPSHTVVAR	27	P y8	27.6861	54.6861	4	27.1	1.65896
IPI00022463.1	NPDPWAK	26		0	26	2	24.6	0.0849819
IPI00220327.2	FSSCGGGGGSFGAGGGFGSR	135	y7	11.5362	146.536	2	134.9	2.11553
IPI00220327.2	QISNLQQSISDAEQR	113	y6	22.3874	135.387	2	102.5	2.47261
IPI00220327.2	GSGGGSSGGSIGGR	94	y7	11.5362	105.536	2	94	0.188933
IPI00220327.2	SLDLDSIIAEVK	89	y10	65.0012	154.001	2	85	1.2561
IPI00220327.2	LNDLEDALQQAK	85	y7	55.2834	140.283	2	74	0.593507
IPI00220327.2	SKAEAESLYQSK	84	y10	75.5127	159.513	2	81.9	0.0712541
IPI00220327.2	WELLQQVDTSTR	83	y8	18.2774	101.277	2	83.1	1.40348
IPI00220327.2	SGGGFSSGSAGIINYQR	79	y4	62.2928	141.293	2	77.5	0.292742
IPI00220327.2	SLNNQFASFIDK	78	y7	42.1508	120.151	2	61.4	1.53651
IPI00220327.2	THNLEPYFESFINNLR	75	b5 P	25.3428	100.343	2	74.5	0.128121
IPI00220327.2	FLEQQNQVLQTK	70		0	70	2	66.3	0.0505149
IPI00220327.2	TNAENEFVTIK	68	y9	69.5729	137.573	2	67.7	0.624958
IPI00220327.2	NKLNDLEDALQQAKEDLAR	67	y++17	182.814	249.814	3	60	0.0691173
IPI00220327.2	NMQDMVEDYR	67	y4	29.4598	96.4598	2	67.3	1.11222
IPI00220327.2	SLNNQFASFIDKVR	67	y8	27.6861	94.6861	2	65.6	2.14383
IPI00220327.2	NKLNDLEDALQQAK	67	y6	22.3874	89.3874	2	63.9	0.108943
IPI00220327.2	LALDLEIATYR	67	y4	7.08433	74.0843	2	0	1.62945
IPI00220327.2	MSGECAPNVSVSVSTSHTTISGGGSR	66	P y++20	218.655	284.655	3	64.2	0.493498
IPI00220327.2	NKYEDEINKR	63	y++8	89.8843	152.884	3	50.3	1.16345
IPI00220327.2	TNAENEFVTIKK	62	y++10	14.383	76.383	2	54.7	2.27039
IPI00220327.2	AEAESLYQSK	61	y8	78.1234	139.123	2	55.8	0.551773
IPI00220327.2	IEISELNR	61	y6	33.7591	94.7591	2	35.2	0.0978925
IPI00220327.2	GSYGSGGSSYGSGGGSYGSGGGGGGHGSYGSGSSSGGYR	60	y++29	110.291	170.291	3	60.3	2.34591
IPI00220327.2	LNDLEDALQQAKEDLAR	58	y++15	268.62	326.62	3	49.6	0.63215
IPI00220327.2	DYQELMNTK	54	y6	46.7694	100.769	2	46.6	1.07534
IPI00220327.2	TLLEGEESR	48	y7	30.3898	78.3898	2	14	1.0745
IPI00220327.2	KQISNLQQSISDAEQR	48	y6	22.3874	70.3874	3	39.9	1.32049
IPI00220327.2	SLVNLGGSK	44	y7	55.2834	99.2834	2	41.6	0.576352
IPI00220327.2	LRSEIDNVK	44	b6	46.7694	90.7694	2	28.2	1.03815
IPI00220327.2	GENALKDAK	44	b7	42.1508	86.1508	2	27.2	1.02651
IPI00220327.2	LRSEIDNVKK	43	b4	16.907	59.907	3	28.4	1.18459
IPI00220327.2	DVDGAYMTK	38	y7	69.755	107.755	2	21.2	1.69783
IPI00220327.2	SISISVAR	37	y6	12.845	49.845	2	31	0.521418
IPI00220327.2	SEIDNVKK	33	y6	61.3634	94.3634	2	17.9	0.88226
IPI00220327.2	YEDEINKR	30	y6	22.3874	52.3874	2	23	0.176671
IPI00220327.2	NKYEDEINK	29	y7	42.1508	71.1508	2	20.5	1.57131
IPI00220327.2	LDSELKNMQDMVEDYR	29		0	29	3	17.4	1.1033
IPI00295684.1	QSLEASLAETEGR	130	y6	12.845	142.845	2	116.9	0.935123
IPI00295684.1	SGGGGGGGGCGGGGGVSSLR	116	y10	8.94849	124.948	2	116.4	0.0719682
IPI00295684.1	ELTTEIDNNIEQISSYK	108		0	108	2	108.5	0.855165
IPI00295684.1	NQILNLTTDNANILLQIDNAR	104	y8	27.6861	131.686	2	103.5	1.07268
IPI00295684.1	ADLEMQIESLTEELAYLK	102	y11	36.8494	138.849	2	102.5	2.15521
IPI00295684.1	GSSGGGCFGGSSGGYGGLGGFGGGSFR	102	y9	25.4443	127.444	2	102.4	0.220393
IPI00295684.1	GSLGGGFSSGGFSGGSFSR	98	y12	18.6197	116.62	2	97.8	2.90184
IPI00295684.1	SKELTTEIDNNIEQISSYK	95	y10	21.9013	116.901	2	95	1.97035
IPI00295684.1	ALEESNYELEGK	91	y8	27.6861	118.686	2	88.4	1.71004
IPI00295684.1	AETECQNTEYQQLLDIK	88		0	88	2	87.8	0.205665
IPI00295684.1	SQYEQLAEQNR	85	y5	14.5509	99.5509	2	75.4	0.892403
IPI00295684.1	NVQALEIELQSQLALK	82	y6	77.5959	159.596	2	80.3	0.417348
IPI00295684.1	SLLEGEGSSGGGGR	81	y10	8.94849	89.9485	2	80.7	0.924023
IPI00295684.1	NVSTGDVNVEMNAAPGVDLTQLLNNMR	79	y10	40.4746	119.475	2	78.8	2.51117
IPI00295684.1	VTMQNLNDR	69		0	69	2	32.2	1.68473
IPI00295684.1	LKYENEVALR	68	y8	38.4779	106.478	2	62.6	0.45675
IPI00295684.1	VLDELTLTK	66	y7	102.922	168.922	2	66.2	0.754983
IPI00295684.1	SQYEQLAEQNRK	66	y7	30.3898	96.3898	2	66.1	2.33124
IPI00295684.1	IRLENEIQTYR	65	b6	46.7694	111.769	2	56.8	2.22082
IPI00295684.1	QSVEADINGLR	61		0	61	2	56.2	0.554499
IPI00295684.1	LENEIQTYR	55	y7	20.1096	75.1096	2	53.2	2.43924
IPI00295684.1	RNVQALEIELQSQLALK	51		0	51	3	47.9	1.19629
IPI00295684.1	DAEAWFNEK	50	y5	69.7594	119.759	2	41.5	0.376948
IPI00295684.1	ADLEMQIESLTEELAYLKK	49	y++15	187.131	236.131	3	49.1	0.531142
IPI00295684.1	KDAEAWFNEK	49	y9	67.1975	116.198	2	45.9	0.475217
IPI00295684.1	QSVEADINGLRR	49	y++9	16.0951	65.0951	3	40.9	0.054496
IPI00295684.1	YENEVALR	48	y6	46.7694	94.7694	2	43.6	0.972944
IPI00295684.1	LASYLDK	47	y5	89.0022	136.002	2	41	0.198162
IPI00295684.1	YCVQLSQIQAQISALEEQLQQIR	46		0	46	3	40.5	1.51901
IPI00295684.1	LAADDFR	43	y5	38.1758	81.1758	2	0	0.639035
IPI00295684.1	RVLDELTLTK	43	b4	29.4598	72.4598	2	36.2	0.937658
IPI00295684.1	KNHEEEMKDLR	40		0	40	3	38.1	1.46844
IPI00295684.1	LASYLDKVR	39		0	39	2	36.7	1.02532
IPI00295684.1	SEITELR	30	y5	14.5509	44.5509	2	14.6	0.443863
IPI00295684.1	SEITELRR	30		0	30	2	20.5	1.78247
IPI00215894.1	SLWNGDTGECTDNAYIDIQLR	98		0	98	2	97.6	2.1099
IPI00215894.1	YNSQNQSNNQFVLYR	85	y3	8.49066	93.4907	2	0	2.94085
IPI00215894.1	IGEIKEETTSHLR	84	y8	38.4779	122.478	2	74.2	2.77816
IPI00215894.1	AATGECTATVGK	79		0	79	2	79.3	2.43931
IPI00215894.1	KYNSQNQSNNQFVLYR	78	y9	4.44057	82.4406	2	77.5	0.822663
IPI00215894.1	DIPTNSPELEETLTHTITK	73	P y++17	106.277	179.277	2	72.9	1.15911
IPI00215894.1	LGQSLDCNAEVYVVPWEK	73	P y4	62.2928	135.293	2	38	2.91967
IPI00215894.1	EETTSHLR	73	y4	44.5113	117.511	2	54.5	1.62263
IPI00215894.1	ENFLFLTPDCK	72	P y4	44.5113	116.511	2	60.2	1.15089
IPI00215894.1	TWQDCEYKDAAK	71		0	71	2	62.9	2.29906
IPI00215894.1	TVGSDTFYSFK	67	y9	54.7784	121.778	2	58.9	0.793232
IPI00215894.1	IASFSQNCDIYPGKDFVQPPTK	64	y++18	101.217	165.217	3	64.3	0.186101
IPI00215894.1	AATGECTATVGKR	64		0	64	2	63.6	1.67435
IPI00215894.1	ITEATKTVGSDTFYSFK	59	y9	54.7784	113.778	2	59.4	2.34795
IPI00215894.1	GRPPKAGAEPASER	58	P y5	38.1758	96.1758	3	54.1	1.59318
IPI00215894.1	IASFSQNCDIYPGK	58		0	58	2	58.2	0.0322348
IPI00215894.1	ESNEELTESCETK	56	y7	69.755	125.755	2	55.7	0.412167
IPI00215894.1	QVVAGLNFR	53	y5	14.5509	67.5509	2	52.6	1.24391
IPI00215894.1	EGDCPVQSGK	52	P y6	61.3634	113.363	2	51.6	2.06279
IPI00215894.1	ESNEELTESCETKK	52	y8	50.5191	102.519	2	46.9	2.92246
IPI00215894.1	IDNVKKAR	52		0	52	2	30.6	1.14401
IPI00215894.1	YEIKEGDCPVQSGK	50	y7	69.755	119.755	2	47.8	0.469716
IPI00215894.1	KYFIDFVAR	50	y7	55.2834	105.283	2	49.8	2.19258
IPI00215894.1	KLGQSLDCNAEVYVVPWEK	48	P y4	44.5113	92.5113	2	44.8	1.98049
IPI00215894.1	AVDAALKK	45	y6	95.6577	140.658	2	12	0.412
IPI00215894.1	YFIDFVAR	45	y6	61.3634	106.363	2	39	1.29961
IPI00215894.1	VQVVAGK	44		0	44	1	21.4	0.253699
IPI00215894.1	AGAEPASER	43	P y5	38.1758	81.1758	2	40.8	0.428172
IPI00215894.1	DAAKAATGECTATVGK	38		0	38	2	38.2	0.343224
IPI00215894.1	DFVQPPTK	34	y6	33.7591	67.7591	2	31.6	0.221556
IPI00215894.1	VQVVAGKK	32	b3	23.3649	55.3649	1	17.2	1.95805
IPI00215894.1	AVDAALK	30	y5	89.0022	119.002	2	14.2	0.467163
IPI00215894.1	RPPGFSPFR	28	P y8	63.7413	91.7413	2	27.8	1.57558
IPI00215894.1	ICVGCPR	27	y5	38.1758	65.1758	2	10.2	0.842519
IPI00215894.1	SCEYKGRPPK	26		0	26	3	24.3	0.653717
IPI00022434.2	KVPQVSTPTLVEVSR	83	P y8	50.5191	133.519	2	83.3	1.67766
IPI00022434.2	QNCELFEQLGEYK	72	y8	38.4779	110.478	2	2.7	1.44637
IPI00022434.2	LVNEVTEFAK	69		0	69	2	65.7	1.03299
IPI00022434.2	CCTESLVNR	66		0	66	2	66	1.4578
IPI00022434.2	KQTALVELVK	65	y8	50.5191	115.519	2	29.7	1.26458
IPI00022434.2	YICENQDSISSK	64	y++10	174.516	238.516	2	41.8	1.4852
IPI00022434.2	AVMDDFAAFVEK	61	y++10	150.891	211.891	2	60.7	0.324938
IPI00022434.2	HPDYSVVLLLR	61	y8	10.4958	71.4958	2	61.1	2.61329
IPI00022434.2	ETYGEMADCCAK	59	y7	55.2834	114.283	2	59.5	1.90353
IPI00022434.2	ADDKETCFAEEGKK	58		0	58	3	51.1	1.40384
IPI00022434.2	LKECCEKPLLEK	56	P y5	69.7594	125.759	2	40.2	0.658094
IPI00022434.2	AAFTECCQAADK	52	y++10	51.2664	103.266	2	49.8	0.472543
IPI00022434.2	VPQVSTPTLVEVSR	52	P y8	38.4779	90.4779	2	51.5	0.98267
IPI00022434.2	FQNALLVR	51	y6	33.7591	84.7591	2	4.3	1.62547
IPI00022434.2	RHPYFYAPELLFFAK	51		0	51	3	38.2	1.06254
IPI00022434.2	VFDEFKPLVEEPQNLIK	48		0	48	2	8.6	1.32852
IPI00022434.2	QTALVELVK	47	y5	89.0022	136.002	2	28.9	0.444883
IPI00022434.2	RPCFSALEVDETYVPK	47		0	47	2	47.2	1.95069
IPI00022434.2	ECCEKPLLEK	46	P y5	89.0022	135.002	2	37.2	1.73011
IPI00022434.2	DDNPNLPR	46	P y5	69.7594	115.759	2	40.7	0.253437
IPI00022434.2	AEFAEVSK	44	y6	77.5959	121.596	2	37.7	0.801635
IPI00022434.2	AACLLPK	42	y5	89.0022	131.002	2	41.8	0.0266341
IPI00022434.2	FKDLGEENFK	42	y8	38.4779	80.4779	2	38.8	2.67316
IPI00022434.2	LCTVATLR	42	y6	12.845	54.845	2	34.4	1.64426
IPI00022434.2	RHPDYSVVLLLR	41	y8	10.4958	51.4958	2	41.4	1.83654
IPI00022434.2	LVRPEVDVMCTAFHDNEETFLK	40		0	40	3	38.4	0.0200205
IPI00022434.2	LDELRDEGK	39	b6	46.7694	85.7694	2	28.2	0.879178
IPI00022434.2	KYLYEIAR	38	y7	42.1508	80.1508	2	35.5	0.902521
IPI00022434.2	LVTDLTK	37	y5	52.947	89.947	2	26.2	0.121951
IPI00022434.2	SLHTLFGDK	36		0	36	2	33.1	0.000589076
IPI00022434.2	LVRPEVDVMCTAFHDNEETFLKK	35	y++14	87.7615	122.761	4	34.5	1.09881
IPI00022434.2	YLYEIAR	31	y5	69.7594	100.759	2	31.2	0.379752
IPI00022434.2	NECFLQHKDDNPNLPR	31		0	31	3	25.2	0.850399
IPI00022434.2	TYETTLEK	29	y6	46.7694	75.7694	2	29.4	1.60691
IPI00022434.2	ATKEQLK	27		0	27	2	10.1	2.00199
IPI00217963.2	ASLENSLEETKGR	113	y++12	4.26186	117.262	2	102.7	1.63487
IPI00217963.2	TEELNKEVASNSELVQSSR	106	y11	27.8185	133.818	2	104.6	0.6179
IPI00217963.2	IIAATIENAQPILQIDNAR	89	P y++9	188.71	277.71	3	88.5	0.73126
IPI00217963.2	ALEEANADLEVK	89	y7	69.755	158.755	2	74.4	1.82518
IPI00217963.2	EVASNSELVQSSR	78	y4	29.4598	107.46	2	55.1	1.5466
IPI00217963.2	CEMEQQSQEYQILLDVK	72	y5	69.7594	141.759	2	71.7	0.601122
IPI00217963.2	ASLENSLEETK	71	y7	69.755	140.755	2	68.7	0.624259
IPI00217963.2	GQTGGDVNVEMDAAPGVDLSR	71	P y7	55.2834	126.283	2	59.3	0.399721
IPI00217963.2	ISSVLAGGSCR	70	y6	22.3874	92.3874	2	54.7	0.650433
IPI00217963.2	VLDELTLAR	68	y7	42.1508	110.151	2	60.1	0.873859
IPI00217963.2	VLQGLEIELQSQLSMK	66	y6	33.7591	99.7591	2	65.8	1.26438
IPI00217963.2	TRLEQEIATYR	65	y5	25.3428	90.3428	2	58.9	1.69518
IPI00217963.2	EVFTSSSSSSSR	61	y7	55.2834	116.283	2	60.9	1.16648
IPI00217963.2	TKYEHELALR	58	y++8	170.448	228.448	3	52.6	0.698191
IPI00217963.2	LEQEIATYR	58	y4	7.08433	65.0843	2	46.7	0.227486
IPI00217963.2	TDLEMQIEGLKEELAYLR	55	y++16	177.519	232.519	3	51.5	2.24554
IPI00217963.2	GSCGIGGGIGGGSSR	54	y10	8.94849	62.9485	2	53.7	0.488124
IPI00217963.2	LLEGEDAHLSSQQASGQSYSSR	54		0	54	3	54.3	0.320606
IPI00217963.2	APSTYGGGLSVSSR	50		0	50	2	45.2	1.81582
IPI00217963.2	KNHEEEMLALR	49	y++10	118.168	167.168	2	49.4	1.74335
IPI00217963.2	DAETWFLSK	48	y6	77.5959	125.596	2	39.6	1.14037
IPI00217963.2	DQYEQMAEK	47	y7	102.922	149.922	2	28.2	1.15765
IPI00217963.2	QTVEADVNGLRR	45	y++10	75.5127	120.513	3	38.2	0.0302265
IPI00217963.2	TDLEMQIEGLK	45	y7	55.2834	100.283	2	41.1	2.19825
IPI00217963.2	QFTSSSSMK	45		0	45	2	44.8	0.648355
IPI00217963.2	RVLDELTLAR	44	b4	29.4598	73.4598	2	31.7	0.754696
IPI00217963.2	QTVEADVNGLR	43	y7	20.1096	63.1096	2	31.5	0.0271074
IPI00217963.2	NHEEEMLALR	39	y4	7.08433	46.0843	3	5.2	0.227644
IPI00217963.2	SEVTELRR	36		0	36	2	14.7	1.1949
IPI00217963.2	IRDWYQR	32	y4	16.907	48.907	2	10.4	0.434297
IPI00217963.2	YEHELALR	32		0	32	2	29.4	0.481223
IPI00217963.2	QTRPILK	29		0	29	2	19.3	0.0450646
IPI00217963.2	ILNEMRDQYEQMAEK	27	y++13	211.177	238.177	3	24.7	0.736831
IPI00217963.2	DYSPYFK	26	P y4	62.2928	88.2928	1	21.7	0.0127254
IPI00643914.1	FVVSYVSAGNQR	81	y6	22.3874	103.387	2	59.7	1.45034
IPI00643914.1	LGVLTVTDTTPDSMR	73	y9	9.28273	82.2827	2	73.3	1.41827
IPI00643914.1	YEVTVVSVR	70	y7	5.13775	75.1378	2	68.8	1.95006
IPI00643914.1	TITTMIDGPQDLR	61	y6	33.7591	94.7591	2	56.4	1.69154
IPI00643914.1	AGQCVCVEGFR	60	y6	46.7694	106.769	2	60.4	0.827845
IPI00643914.1	GLAPGQEYQVTVR	59	P y++10	168.673	227.673	2	50	2.90509
IPI00643914.1	GPDCAIQTCPGDCR	59	P y5	25.3428	84.3428	2	55.8	2.34541
IPI00643914.1	MNLYGFHGGQR	57	y7	55.2834	112.283	2	41.7	0.227548
IPI00643914.1	VTISGLEPDNK	57	P y4	44.5113	101.511	2	53	0.0439664
IPI00643914.1	EVTVYNLEPER	56	P y3	36.0949	92.0949	2	55.5	1.76827
IPI00643914.1	TLCSLHGVFDLSR	55	y7	42.1508	97.1508	2	52.5	0.254621
IPI00643914.1	VGPESVVAK	52		0	52	2	32.4	0.957236
IPI00643914.1	VGGEESEVTVGGLEPGRK	51	y++16	139.18	190.18	3	51.2	0.28808
IPI00643914.1	FDSFTVQYK	51	y7	42.1508	93.1508	2	40.7	1.75386
IPI00643914.1	ILISGLEPSTPYR	50	y7	11.5362	61.5362	2	49.6	2.51077
IPI00643914.1	VGGEESEVTVGGLEPGR	48	y7	11.5362	59.5362	2	48.5	0.854602
IPI00643914.1	GHGLCEDGVCVCDAGYSGEDCSTR	48		0	48	3	47.9	1.00296
IPI00643914.1	VPSSASAYDQR	48		0	48	2	47.9	1.56369
IPI00643914.1	EVTVYNLEPERK	47	P y4	29.4598	76.4598	2	39.2	0.261609
IPI00643914.1	VRGEESEVTVGGLEPGRK	47	y8	18.2774	65.2774	3	36.3	1.83529
IPI00643914.1	TSTIFLNGNR	40		0	40	2	13.8	0.249515
IPI00643914.1	MHLYGLHEGQR	39		0	39	2	39.4	0.488784
IPI00643914.1	MNMYGLHDGQR	38		0	38	3	38	0.0353354
IPI00643914.1	AGDEAVFAQYDSFHVDSAAEYYR	37	y++17	242.19	279.19	3	36.9	2.85667
IPI00643914.1	VPGHEDGVTISGLEPDHK	33	y8	27.6861	60.6861	3	33.3	0.224412
IPI00643914.1	DAQGQPQAVPVAGDENEVTVPGLDPDRK	32	P y++23	101.962	133.962	3	32.2	1.49905
IPI00643914.1	FLLYGLHEGK	29	y7	42.1508	71.1508	2	14	0.463296
IPI00643914.1	VPGHEEGVTISGLEPDHK	29	y8	38.4779	67.4779	3	28.7	0.666805
IPI00643914.1	MHLLEETTVR	29	y8	27.6861	56.6861	2	25.1	0.164763
IPI00643914.1	DKDGQPQVVPVAADQR	28	P y7	30.3898	58.3898	3	28.5	1.7415
IPI00643914.1	VPEGPGAHEEVLPGDVR	28		0	28	3	28	1.91597
IPI00643914.1	GTSWGLPASK	28		0	28	2	19.4	0.444587
IPI00643914.1	MHLYGLHEGR	27	y7	30.3898	57.3898	2	26.9	0.949735
IPI00643914.1	DRDGQPQVVR	25	y++9	86.4714	111.471	2	10.8	1.69792
IPI00032541.1	LCEGVGSVNVCVSSSR	108	y11	13.0018	121.002	2	108	1.31435
IPI00032541.1	VLQAHISDTSVIVKMDNSR	76	y++15	61.588	137.588	3	71.9	0.551777
IPI00032541.1	EAECVEADSGR	76	y6	33.7591	109.759	2	72.1	0.3029
IPI00032541.1	ATAENEFVVLKK	72	y++10	88.9009	160.901	2	3.1	1.03767
IPI00032541.1	LASELNHVQEVLEGYK	69	y9	56.7399	125.74	2	67.8	1.43206
IPI00032541.1	RTKEEINELNR	67	y5	38.1758	105.176	3	53.8	0.278467
IPI00032541.1	KKYEEEVALR	63	y8	50.5191	113.519	2	52	1.233
IPI00032541.1	VLQAHISDTSVIVK	57	y8	38.4779	95.4779	2	56.1	2.98212
IPI00032541.1	REAECVEADSGR	57	b9	16.0951	73.0951	2	56.9	1.90967
IPI00032541.1	DLNMDCIIAEIK	55		0	55	2	47.6	1.57526
IPI00032541.1	TKEEINELNR	55		0	55	2	25.9	0.954286
IPI00032541.1	SRAEAESWYR	54	y6	5.57499	59.575	2	46.2	0.447279
IPI00032541.1	KDVDCAYLR	53	y5	52.947	105.947	2	52.9	2.08109
IPI00032541.1	KYEEEVALR	53	y8	27.6861	80.6861	2	36.1	0.659809
IPI00032541.1	ATAENEFVVLK	51	y7	69.755	120.755	2	6.3	1.05725
IPI00032541.1	EEINELNR	51	y3	20.5319	71.5319	2	42	0.356164
IPI00032541.1	YEEEVALR	50	y6	33.7591	83.7591	2	28.8	0.568198
IPI00032541.1	AEAESWYR	50	y6	12.845	62.845	2	50.3	0.717658
IPI00032541.1	AKQDMACLLK	49	y8	27.6861	76.6861	2	49	1.35973
IPI00032541.1	QDMACLLK	49		0	49	2	27.2	0.385343
IPI00032541.1	LASELNHVQEVLEGYKK	48	y++15	187.131	235.131	3	47.7	1.62318
IPI00032541.1	LTAEIENAK	46	y7	69.755	115.755	2	37.3	0.705986
IPI00032541.1	FAAFIDK	46	y4	29.4598	75.4598	1	40.8	2.26303
IPI00032541.1	FAAFIDKVR	46	y5	14.5509	60.5509	2	42.8	1.26038
IPI00032541.1	EYQEVMNSK	42	y4	44.5113	86.5113	2	41.8	1.70082
IPI00032541.1	LYEEEIR	40	y5	25.3428	65.3428	2	21.5	0.524522
IPI00032541.1	CCISAAPYR	40	y6	12.845	52.845	2	25.7	0.980069
IPI00032541.1	RLYEEEIR	38	b6	22.3874	60.3874	2	7.9	1.06496
IPI00032541.1	FLEQQNKLLETK	36	b10	8.36244	44.3624	2	26.6	2.46784
IPI00032541.1	DVDCAYLR	34	y6	77.5959	111.596	2	30.2	0.545797
IPI00032541.1	GLTGFGSR	34		0	34	2	23	0.409342
IPI00032541.1	WQFYQNQR	33	y6	22.3874	55.3874	2	32.6	1.66382
IPI00032541.1	QEEKEQIK	26		0	26	2	2.3	0.600071
IPI00414283.2	VPGTSTSATLTGLTR	84	P y++14	101.779	185.779	2	81.8	1.72792
IPI00414283.2	WCGTTQNYDADQK	82	y11	36.8494	118.849	2	82	0.415454
IPI00414283.2	DLQFVEVTDVK	73	y6	33.7591	106.759	2	66.5	1.43436
IPI00414283.2	GATYNIIVEALK	68	y6	77.5959	145.596	2	55.2	1.70383
IPI00414283.2	NLQPASEYTVSLVAIK	68		0	68	2	66.6	2.35854
IPI00414283.2	EINLAPDSSSVVVSGLMVATK	64	y8	10.4958	74.4958	2	63.7	0.48479
IPI00414283.2	NTFAEVTGLSPGVTYYFK	58	y9	44.9008	102.901	2	57.7	0.756091
IPI00414283.2	LGVRPSQGGEAPR	56	y++12	105.56	161.56	3	54.3	0.349921
IPI00414283.2	EESPLLIGQQSTVSDVPR	53	y11	13.4315	66.4315	2	48.2	2.86378
IPI00414283.2	STTPDITGYR	52		0	52	2	46.2	1.50295
IPI00414283.2	VVTPLSPPTNLHLEANPDTGVLTVSWER	51	P y++22	172.37	223.37	3	51.2	1.33676
IPI00414283.2	GEWTCIAYSQLR	50	y4	44.5113	94.5113	2	38.3	0.0292314
IPI00414283.2	VFAVSHGR	50	y6	12.845	62.845	2	47.6	1.10088
IPI00414283.2	ESKPLTAQQTTK	49	P y9	101.822	150.822	2	49.1	2.33927
IPI00414283.2	TFYSCTTEGR	46	y8	27.6861	73.6861	2	46.5	2.32682
IPI00414283.2	QDGHLWCSTTSNYEQDQK	46	y4	7.08433	53.0843	3	35.2	0.186863
IPI00414283.2	IRHHPEHFSGR	42	b4 P	16.907	58.907	3	42	0.927394
IPI00414283.2	YEVSVYALK	41	y7	55.2834	96.2834	2	41.4	0.934756
IPI00414283.2	WSRPQAPITGYR	40	y++11	69.1734	109.173	3	39.9	1.74848
IPI00414283.2	GATYNIIVEALKDQQR	40		0	40	3	37.7	1.28441
IPI00414283.2	YSFCTDHTVLVQTR	38	y++12	191.11	229.11	3	36.5	1.62069
IPI00414283.2	DDKESVPISDTIIPAVPPPTDLR	37	P y7	42.1508	79.1508	3	36.6	1.67355
IPI00414283.2	HHPEHFSGRPR	33	P y++9	69.5729	102.573	3	30.2	1.32548
IPI00414283.2	LTVGLTR	32	y5	25.3428	57.3428	2	15.1	0.0612771
IPI00414283.2	FTNIGPDTMR	32	y6	12.845	44.845	2	28.5	2.03123
IPI00414283.2	QYNVGPSVSK	31	y6	46.7694	77.7694	2	22.2	0.494275
IPI00414283.2	VTIMWTPPESAVTGYR	30	P y10	65.0012	95.0012	2	24.3	2.27297
IPI00414283.2	DAPIVNK	30	y6	46.7694	76.7694	1	26.9	0.148462
IPI00414283.2	VDVIPVNLPGEHGQR	29	P y++11	71.1521	100.152	3	23.4	1.15014
IPI00414283.2	YQCYCYGR	29	y6	46.7694	75.7694	2	29.1	0.928355
IPI00414283.2	HHPEHFSGR	27	P y7	55.2834	82.2834	2	27	1.92717
IPI00414283.2	TYHVGEQWQK	25	y++8	110.499	135.499	2	25.2	0.443672
IPI00298860.3	DVTVLQNTDGNNNEAWAK	87	y11	7.65064	94.6506	2	86.3	2.75315
IPI00298860.3	GEADAMSLDGGYVYTAGK	83	y10	41.8463	124.846	2	83.4	2.64346
IPI00298860.3	NLLFNDNTECLAR	79	y10	21.9013	100.901	2	64.7	1.90326
IPI00298860.3	SVNGKEDAIWNLLR	77	y9	16.0951	93.0951	2	76.9	1.14589
IPI00298860.3	LADFALLCLDGK	72	y6	61.3634	133.363	2	70.8	0.070771
IPI00298860.3	CAFSSQEPYFSYSGAFK	71	y11	46.798	117.798	2	71.4	0.349848
IPI00298860.3	CLAENAGDVAFVK	68	y11	20.4666	88.4666	2	67.7	0.603434
IPI00298860.3	SNLCALCIGDEQGENK	67	y8	50.5191	117.519	2	67.2	2.81545
IPI00298860.3	CSTSPLLEACEFLR	64	P y10	21.1608	85.1608	2	64.2	0.871009
IPI00298860.3	YLGPQYVAGITNLK	63	y7	42.1508	105.151	2	58.7	2.59167
IPI00298860.3	CGLVPVLAENYK	60	P y8	110.499	170.499	2	59.9	1.38416
IPI00298860.3	DGAGDVAFIR	58	y7	20.1096	78.1096	2	50.2	0.391183
IPI00298860.3	SCHLAMAPNHAVVSR	55		0	55	2	55	0.480321
IPI00298860.3	VVWCAVGEQELR	54	y++10	168.673	222.673	2	52.4	1.04
IPI00298860.3	SDTSLTWNSVK	50	y6	33.7591	83.7591	2	34.6	1.5942
IPI00298860.3	RSDTSLTWNSVK	49	b7	11.5362	60.5362	2	40.1	0.411984
IPI00298860.3	VPSHAVVAR	45		0	45	2	30.9	1.47734
IPI00298860.3	FFSASCVPGADK	43	P y5	69.7594	112.759	2	34.7	0.287114
IPI00298860.3	LRPVAAEVYGTER	43	P y11	57.5898	100.59	2	41.6	2.31606
IPI00298860.3	FKDCHLAR	39	y6	46.7694	85.7694	2	25.7	0.898879
IPI00298860.3	GGSFQLNELQGLK	37	y7	69.755	106.755	2	34.3	2.73729
IPI00298860.3	YLGPQYVAGITNLKK	36	y9	25.4443	61.4443	2	36.2	0.696662
IPI00298860.3	THYYAVAVVK	34	y8	63.7413	97.7413	2	34.5	1.84746
IPI00298860.3	YYGYTGAFR	33	y7	30.3898	63.3898	2	32.1	1.1694
IPI00298860.3	QVLLHQQAK	33	y5	14.5509	47.5509	2	31.2	0.165724
IPI00298860.3	FQLFGSPSGQK	32	y9	25.4443	57.4443	2	19.9	0.980764
IPI00298860.3	GQFPNLCR	30	P y5	25.3428	55.3428	2	30.1	1.72254
IPI00298860.3	LCAGTGENK	29	y7	30.3898	59.3898	2	27.7	0.494083
IPI00019359.3	SGGGGGGGLGSGGSIR	106	y7	5.13775	111.138	2	104.8	1.04944
IPI00019359.3	VQALEEANNDLENK	101	y10	21.9013	122.901	2	92.6	0.586104
IPI00019359.3	EIETYHNLLEGGQEDFESSGAGK	88	y9	46.614	134.614	3	77.3	1.78489
IPI00019359.3	GGGGSFGYSYGGGSGGGFSASSLGGGFGGGSR	87	y9	25.4443	112.444	2	86.7	0.579934
IPI00019359.3	QEIECQNQEYSLLLSIK	83		0	83	2	80.1	2.57227
IPI00019359.3	DIENQYETQITQIEHEVSSSGQEVQSSAK	82	y++23	41.1288	123.129	3	82.1	2.35293
IPI00019359.3	HGVQELEIELQSQLSK	76	b7	11.5362	87.5362	2	76.4	1.83722
IPI00019359.3	STMQELNSR	75		0	75	2	65.8	0.823648
IPI00019359.3	FSSSSGYGGGSSR	74	y6	22.3874	96.3874	2	73.6	0.670098
IPI00019359.3	QGVDADINGLR	66	y6	12.845	78.845	2	65.7	0.187813
IPI00019359.3	IKFEMEQNLR	54	y4	29.4598	83.4598	3	32	0.0741396
IPI00019359.3	LASYLDKVQALEEANNDLENK	52		0	52	3	45	0.284087
IPI00019359.3	TLLDIDNTR	49	y7	55.2834	104.283	2	39.1	0.432001
IPI00019359.3	QEYEQLIAK	46		0	46	2	38.9	1.43561
IPI00019359.3	KGPAAIQK	44	y7	55.2834	99.2834	2	26.7	0.850147
IPI00019359.3	QVLDNLTMEK	42		0	42	2	39.3	0.0849612
IPI00019359.3	SDLEMQYETLQEELMALK	40		0	40	2	40	0.265005
IPI00019359.3	GPAAIQK	38	y5	25.3428	63.3428	2	16.9	0.231102
IPI00019359.3	NYSPYYNTIDDLKDQIVDLTVGNNK	33	P y++22	138.76	171.76	3	30.3	1.02977
IPI00019359.3	SDLEMQYETLQEELMALKK	33		0	33	3	20.9	0.708161
IPI00019359.3	IQDWYDKK	32	y6	95.6577	127.658	2	21.3	0.405452
IPI00019359.3	IQDWYDK	32	y5	89.0022	121.002	2	22.7	0.730645
IPI00019359.3	QFSSSYLSR	29	y7	30.3898	59.3898	2	22.8	0.264428
IPI00019359.3	FEMEQNLR	28	y6	12.845	40.845	2	27.9	0.37065
IPI00019359.3	TLNDMRQEYEQLIAK	27	y++13	81.5742	108.574	3	20.7	1.12468
IPI00019359.3	MTLDDFR	27		0	27	2	22.6	1.12598
IPI00013945.1	STEYGEGYACDTDLR	100	y9	34.1089	134.109	2	100.3	1.82516
IPI00013945.1	DSTIQVVENGESSQGR	93		0	93	2	52	2.46084
IPI00013945.1	VGGTGMFTVR	88	y6	0	88	2	87.3	0.0267179
IPI00013945.1	VFMYLSDSR	70	y7	42.1508	112.151	2	66	0.511916
IPI00013945.1	SGSVIDQSR	70		0	70	2	49.6	1.14323
IPI00013945.1	DGPCGTVLTR	66	P y++8	63.7413	129.741	2	66.2	1.42179
IPI00013945.1	TALQPMVSALNIR	65	P y9	56.7399	121.74	2	56.2	1.70809
IPI00013945.1	INFACSYPLDMK	60	P y5	89.0022	149.002	2	57.7	0.952673
IPI00013945.1	DWVSVVTPAR	60	y4	16.907	76.907	2	54.3	1.22819
IPI00013945.1	SGSVIDQSRVLNLGPITR	57	y++13	108.658	165.658	3	53.3	0.0934655
IPI00013945.1	MAETCVPVLR	57	P y4	44.5113	101.511	2	57.2	1.07128
IPI00013945.1	VLNLGPITR	52		0	52	2	0	0.96141
IPI00013945.1	FSVQMFR	51	y5	14.5509	65.5509	2	49.3	1.02914
IPI00013945.1	ACAHWSGHCCLWDASVQVK	50		0	50	3	47.8	2.16399
IPI00013945.1	TLDEYWR	47	y5	69.7594	116.759	2	41.6	1.67631
IPI00013945.1	DNRDWVSVVTPAR	46	y++12	162.163	208.163	2	42.6	1.87138
IPI00013945.1	KACAHWSGHCCLWDASVQVK	46	y8	27.6861	73.6861	3	45.2	1.72595
IPI00013945.1	GDGWHCECSPGSCGPGLDCVPEGDALVCAD	45	P y10	52.96	97.96	3	44.6	1.22021
IPI00013945.1	FVGQGGAR	45	y6	22.3874	67.3874	2	40.4	0.583779
IPI00013945.1	GDGWHCECSPGSCGPGLDCVPEGDALVCADPCQAHR	42	P y++16	88.8284	130.828	4	41.6	2.32384
IPI00013945.1	VSLGKCQLK	38	y++8	128.694	166.694	2	28.6	1.04935
IPI00013945.1	YFIIQDR	38	y5	52.947	90.947	2	36.7	1.05765
IPI00013945.1	CSGFNDR	38	y5	38.1758	76.1758	2	35.3	0.372979
IPI00013945.1	LECGANDMK	28	y7	42.1508	70.1508	2	28.2	0.510956
IPI00013945.1	CSGFNDRDNR	27	y++8	48.4779	75.4779	3	26.5	0.231705
IPI00607751.1	GGGFGGGSSFGGGSGFSGGGFGGGGFGGGR	146	b15	6.66031	152.66	2	145.7	1.46273
IPI00607751.1	SISISVAGGGGGFGAAGGFGGR	112		0	112	2	111.7	1.87106
IPI00607751.1	GFSSGSAVVSGGSR	99	y6	12.845	111.845	2	90.2	1.47944
IPI00607751.1	TAAENDFVTLK	83	y9	34.1089	117.109	2	70.6	1.11076
IPI00607751.1	SKEEAEALYHSK	82	y10	51.2664	133.266	2	73.1	1.52841
IPI00607751.1	NVQDAIADAEQR	80	y6	12.845	92.845	2	73.4	1.47567
IPI00607751.1	TAAENDFVTLKK	78	y++10	88.9009	166.901	2	73.2	0.3802
IPI00607751.1	VDLLNQEIEFLK	76	y8	74.9907	150.991	2	68.9	1.63469
IPI00607751.1	LNDLEEALQQAK	73	y7	20.1096	93.1096	2	70.3	0.183286
IPI00607751.1	HGGGGGGFGGGGFGSR	70	y14	23.4054	93.4054	2	70	0.84928
IPI00607751.1	YEELQVTVGR	63	y4	44.5113	107.511	2	54.8	0.126902
IPI00607751.1	TSQNSELNNMQDLVEDYKK	60	y++16	25.1394	85.1394	3	60.3	1.31083
IPI00607751.1	GGSISGGGYGSGGGK	59	y11	40.4746	99.4746	2	59.1	0.230778
IPI00607751.1	LQGEIAHVK	59	y7	30.3898	89.3898	2	50.3	0.990985
IPI00607751.1	DYQELMNVK	57	y6	33.7591	90.7591	2	44.1	1.18768
IPI00607751.1	STSSFSCLSR	54		0	54	2	54.5	1.65967
IPI00607751.1	VLYDAEISQIHQSVTDTNVILSMDNSR	53		0	53	3	51.9	2.1065
IPI00607751.1	KYEDEINKR	51	y++8	141.705	192.705	3	41.1	0.436143
IPI00607751.1	YLDGLTAER	49	y7	11.5362	60.5362	2	38.3	0.897997
IPI00607751.1	SLVGLGGTK	47	y7	42.1508	89.1508	2	37.2	1.42174
IPI00607751.1	DVDNAYMIK	33	y7	69.755	102.755	2	33.2	1.46104
IPI00607751.1	NKLNDLEEALQQAK	32		0	32	2	31.5	0.399788
IPI00607751.1	KDVDNAYMIK	26		0	26	2	24.1	0.309328
IPI00328113.2	PGYCYTALTNGR	87		0	87	2	85.2	0.346713
IPI00328113.2	YEDEECTLPIAGR	84	P y5	52.947	136.947	2	80.7	2.86773
IPI00328113.2	GDNGDTACSNEIGVGVSK	79		0	79	2	17.9	1.28613
IPI00328113.2	TCVDINECLLEPR	78	y8	26.5164	104.516	2	74.7	0.293006
IPI00328113.2	CICNSGYEVDSTGK	72	y9	86.4714	158.471	2	71.6	1.04636
IPI00328113.2	MCCCSYNIGR	67	y8	38.4779	105.478	2	67.1	0.239576
IPI00328113.2	CSNQLPQSITK	63	P y6	95.6577	158.658	2	56.5	0.450713
IPI00328113.2	CECFPGLAVGLDGR	57	P y10	109.987	166.987	2	56.7	1.91762
IPI00328113.2	AGYQSTLTR	57	y5	38.1758	95.1758	2	46.3	0.0655627
IPI00328113.2	CLCPEGFSLSSSGR	57	P y11	29.6482	86.6482	2	57	0.108109
IPI00328113.2	GTCWQTVIDGR	56	y4	16.907	72.907	2	54.4	1.32234
IPI00328113.2	CWSPGVTVAPEMCPIR	56		0	56	2	54.2	1.87526
IPI00328113.2	NTPEYEELCPR	54	P y++9	67.1975	121.198	2	50.3	0.747252
IPI00328113.2	CPTGYYLNEDTR	51	y7	42.1508	93.1508	2	43.8	1.79747
IPI00328113.2	GEGWGDPCELCPTEPDEAFR	50	P y9	44.9008	94.9008	2	48.5	0.16944
IPI00328113.2	CPVGYVLR	44	y5	52.947	96.947	2	39.6	1.12865
IPI00328113.2	DIDECLQNGR	41		0	41	2	8.7	0.3196
IPI00328113.2	SGNCYLDIR	38		0	38	2	30.3	0.51943
IPI00328113.2	CICPPGYSLQNEK	35	P y10	118.168	153.168	2	24.1	0.800017
IPI00328113.2	GFQLDLR	33	y4	16.907	49.907	2	20.3	0.297362
IPI00328113.2	LETCFLR	30	y5	52.947	82.947	2	21.8	0.433642
IPI00328113.2	YQCACNPGYHSTPDR	27	y++13	194.365	221.365	3	27.3	1.73158
IPI00328113.2	ASCCCSLGK	25		0	25	2	25.1	0.414599
IPI00025476.1	TGSGDIENYNDATQVR	108	y9	16.0951	124.095	2	99.4	0.313995
IPI00025476.1	LTGLLDLALEKDYVR	84	y8	48.4779	132.478	2	84.3	0.714312
IPI00025476.1	PFIYQEVIDLGGEPIK	84		0	84	2	81.8	0.0947786
IPI00025476.1	IAEYMNHLIDIGVAGFR	79	y7	0	79	2	77.8	1.86907
IPI00025476.1	AHFSISNSAEDPFIAIHAESK	76	y++19	144.21	220.21	3	75.6	2.99716
IPI00025476.1	ALVFVDNHDNQR	75	y7	55.2834	130.283	2	69.6	2.89954
IPI00025476.1	GHGAGGASILTFWDAR	73		0	73	2	72.7	2.59067
IPI00025476.1	LTGLLDLALEK	69	y7	55.2834	124.283	2	67.3	0.469868
IPI00025476.1	NWGEGWGFVPSDR	65	P y4	44.5113	109.511	2	64.7	2.92011
IPI00025476.1	MAVGFMLAHPYGFTR	61	y++13	147.659	208.659	3	57.1	0.135248
IPI00025476.1	INGNCTGIK	61		0	61	2	15.7	1.738
IPI00025476.1	PFIAIHAESK	56	y7	55.2834	111.283	2	48	0.860799
IPI00025476.1	WVDIALECER	55	y8	38.4779	93.4779	2	54.9	0.507579
IPI00025476.1	SGNEDEFR	51		0	51	2	42.5	1.97673
IPI00025476.1	AHFSISNSAED	45		0	45	2	40.1	2.66487
IPI00025476.1	DFPAVPYSGWDFNDGK	43	P y11	81.5142	124.514	2	43.3	1.56437
IPI00025476.1	TSIVHLFEWR	42		0	42	2	42.2	1.06511
IPI00025476.1	AHFSISNSAEDPFIAIHAESKL	41		0	41	3	41.3	1.24587
IPI00025476.1	PFIAIHAESKL	31	y++9	135.861	166.861	3	31.5	0.619773
IPI00025476.1	EVTINPDTTCGNDWVCEHR	29	P y++14	136.014	165.014	3	29.3	1.36091
IPI00025476.1	HMWPGDIK	28	b6	33.7591	61.7591	2	19.9	1.93868
IPI00025476.1	YQPVSYK	25	P y5	69.7594	94.7594	2	22.2	0.381271
IPI00553177.1	TLNQPDSQLQLTTGNGLFLSEGLK	120	y11	13.0018	133.002	2	119.6	1.90017
IPI00553177.1	VFSNGADLSGVTEEAPLK	105	y++16	101.931	206.931	2	104.6	1.79725
IPI00553177.1	DTEEEDFHVDQVTTVK	89	y8	27.6861	116.686	2	87.7	2.23714
IPI00553177.1	FNKPFVFLMIEQNTK	73	y++13	106.252	179.252	2	63.7	0.335275
IPI00553177.1	LQHLENELTHDIITK	65	y++13	93.6154	158.615	2	60	1.80258
IPI00553177.1	LYHSEAFTVNFGDTEEAKK	62		0	62	3	62	0.572152
IPI00553177.1	SASLHLPK	61		0	61	2	55.5	1.71248
IPI00553177.1	AVLTIDEK	60		0	60	1	50.3	0.742034
IPI00553177.1	KQINDYVEK	54	y4	44.5113	98.5113	2	51.2	0.700245
IPI00553177.1	LSSWVLLMK	53		0	53	2	53	1.00926
IPI00553177.1	KLSSWVLLMK	49	y8	50.5191	99.5191	2	48.8	1.8384
IPI00553177.1	LVDKFLEDVKK	49	y7	42.1508	91.1508	2	43.5	0.698692
IPI00553177.1	LSITGTYDLK	48	y7	42.1508	90.1508	2	43.4	0.66534
IPI00553177.1	SVLGQLGITK	46		0	46	2	41.8	1.01572
IPI00553177.1	LGMFNIQHCK	44	y6	46.7694	90.7694	2	39.7	2.18131
IPI00553177.1	TDTSHHDQDHPTFNK	41	b9	56.7399	97.7399	2	40.9	0.243939
IPI00553177.1	SPLFMGK	37	y5	89.0022	126.002	2	23.3	0.022552
IPI00553177.1	RLGMFNIQHCK	36	b6	22.3874	58.3874	3	35.7	1.12747
IPI00553177.1	FLEDVKK	32	y5	69.7594	101.759	2	13.9	1.47537
IPI00553177.1	LYHSEAFTVNFGDTEEAK	30	y7	42.1508	72.1508	3	13.3	2.28738
IPI00553177.1	WERPFEVK	28	b6	61.3634	89.3634	2	10.8	0.782905
IPI00553177.1	QINDYVEK	28		0	28	2	22.4	0.608812
IPI00166729.3	YSLTYIYTGLSK	92	y7	102.922	194.922	2	89.6	2.80803
IPI00166729.3	AYLEEECPATLRK	77	P y6	22.3874	99.3874	2	77.5	1.08402
IPI00166729.3	AREDIFMETLK	70		0	70	2	56	1.2474
IPI00166729.3	NILDRQDPPSVVVTSHQAPGEK	63	P y++15	95.7798	158.78	3	60.9	0.332364
IPI00166729.3	PPSVVVTSHQAPGEK	63		0	63	3	62.7	1.51412
IPI00166729.3	YYYDGKDYIEFNK	62	y++11	67.3095	129.309	2	61.1	1.90984
IPI00166729.3	AYLEEECPATLR	59	y7	20.1096	79.1096	2	49.2	2.08964
IPI00166729.3	AGEVQEPELR	54	P y4	44.5113	98.5113	2	49.1	0.319518
IPI00166729.3	IDVHWTR	52	y4	62.2928	114.293	2	50.5	1.62223
IPI00166729.3	QDPPSVVVTSHQAPGEK	49	P y++15	206.197	255.197	2	43.6	1.52153
IPI00166729.3	SSGAFWKYYYDGKDYIEFNK	42	y++16	47.8716	89.8716	3	40.6	1.42597
IPI00166729.3	WEAEPVYVQR	42	P y6	33.7591	75.7591	2	40.9	1.07667
IPI00166729.3	SSGAFWK	41	y5	52.947	93.947	2	14.4	0.234111
IPI00166729.3	KSQPMGLWR	40	P y6	46.7694	86.7694	2	26.9	1.811
IPI00166729.3	QVEGMEDWK	35		0	35	2	31.2	0.935946
IPI00166729.3	QKWEAEPVYVQR	34	y10	51.2664	85.2664	2	34.3	2.10954
IPI00166729.3	EDIFMETLK	33	y4	29.4598	62.4598	2	32.8	0.932576
IPI00166729.3	CLAYDFYPGK	31	y8	93.6864	124.686	2	26.9	1.05575
IPI00166729.3	QDSQLQK	31	y3	20.5319	51.5319	2	11	1.21377
IPI00166729.3	SQPMGLWR	29		0	29	2	21.4	1.4338
IPI00166729.3	QVEGMEDWKQDSQLQK	28	y++11	69.1734	97.1734	3	25.2	0.72986
IPI00166729.3	DYIEFNK	25	y5	69.7594	94.7594	2	11.9	1.23148
IPI00383759.1	LVVQIDNAKLAADDFR	120		0	120	2	115.8	2.84275
IPI00383759.1	LNVEVDAAPTVDLNR	96	y8	50.5191	146.519	2	95.9	1.22543
IPI00383759.1	QVVSSSEQLQSYQAEIIELR	82	y10	14.383	96.383	2	82.5	0.576902
IPI00383759.1	SDLEAQVESLK	77	y7	42.1508	119.151	2	65.7	0.683487
IPI00383759.1	TVNALEIELQAQHNLR	75		0	75	2	75	2.23427
IPI00383759.1	QNQEYQVLLDVR	75		0	75	2	0	0.257107
IPI00383759.1	QLVESDINGLR	75		0	75	2	69	1.93922
IPI00383759.1	ILDELTLCK	71	y7	85.5983	156.598	2	68.9	1.91262
IPI00383759.1	ETMQFLNDR	64		0	64	2	47.4	0.902761
IPI00383759.1	SQYEALVETNR	63	y4	16.907	79.907	2	58.9	1.66452
IPI00383759.1	SDLEAQVESLKEELLCLK	58	y++16	66.4946	124.495	2	57.6	2.92747
IPI00383759.1	ARLECEINTYR	58	y7	11.5362	69.5362	2	55.5	1.48811
IPI00383759.1	LVVQIDNAK	55	y7	30.3898	85.3898	2	40.1	0.720175
IPI00383759.1	TIEELQQK	54	y6	46.7694	100.769	2	26.9	0.656468
IPI00383759.1	LASYLEKVR	51		0	51	2	42.4	1.30192
IPI00383759.1	SNHEQEVNTLR	49	y++9	56.7399	105.74	2	21.9	0.133573
IPI00383759.1	LECEINTYR	48		0	48	2	41.4	0.84401
IPI00383759.1	QVVSSSEQLQSYQAEIIELRR	42	y++19	40.4832	82.4832	3	42.1	2.51284
IPI00383759.1	RILDELTLCK	34	b4	29.4598	63.4598	2	22.7	1.56899
IPI00383759.1	QLVESDINGLRR	33		0	33	3	25.5	0.895304
IPI00383759.1	LASYLEK	32		0	32	2	14.1	0.620525
IPI00022426.1	MTVSTLVLGEGATEAEISMTSTR	120	y6	22.3874	142.387	2	120.5	1.3659
IPI00022426.1	KGVCEETSGAYEK	90	b10	8.94849	98.9485	2	90.1	0.112157
IPI00022426.1	AFIQLWAFDAVK	85	y7	55.2834	140.283	2	84.7	1.62339
IPI00022426.1	AVLPQEEEGSGGGQLVTEVTK	80	P y++18	231.365	311.365	2	80.3	1.76489
IPI00022426.1	ETLLQDFR	78		0	78	2	66.3	1.44308
IPI00022426.1	TVAACNLPIVR	75	P y4	44.5113	119.511	2	61.7	0.373432
IPI00022426.1	VVAQGVGIPEDSIFTMADR	72	b8 P	18.2774	90.2774	2	69.1	1.27746
IPI00022426.1	KEDSCQLGYSAGPCMGMTSR	70	y9	16.0951	86.0951	3	70.1	0.0398311
IPI00022426.1	CVLFPYGGCQGNGNK	69		0	69	2	24.3	2.4842
IPI00022426.1	EDSCQLGYSAGPCMGMTSR	68		0	68	2	27.9	2.64455
IPI00022426.1	GVCEETSGAYEK	65	y++10	138.461	203.461	2	64	2.24235
IPI00022426.1	WYNLAIGSTCPWLK	65	y8	18.2774	83.2774	2	55.7	0.561684
IPI00022426.1	GECVPGEQEPEPILIPR	64	P y6	61.3634	125.363	2	63.6	2.21223
IPI00022426.1	FYSEKECR	64	y6	22.3874	86.3874	2	62.8	0.852702
IPI00022426.1	AFIQLWAFDAVKGK	62	y9	58.8671	120.867	2	54.1	0.761434
IPI00022426.1	HHGPTITAKLYGR	61		0	61	3	58.8	0.43977
IPI00022426.1	EYCGVPGDGDEELLR	60	P y10	75.5127	135.513	2	58.1	1.67778
IPI00022426.1	GKCVLFPYGGCQGNGNK	50	P y++11	73.2596	123.26	3	3.8	1.03187
IPI00022426.1	HHGPTITAK	40		0	40	3	28.9	0.0623744
IPI00022426.1	KGVCEETSGAYEKTDTDGK	25		0	25	3	25.1	1.93501
IPI00016915.1	ITVVDALHEIPVK	86	b10 P	44.9008	130.901	2	83.4	1.03747
IPI00016915.1	YPVCGSDGTTYPSGCQLR	80	y11	7.65064	87.6506	2	80.2	1.08902
IPI00016915.1	GGPEKHEVTGWVLVSPLSK	78	y7	42.1508	120.151	3	74.7	1.49641
IPI00016915.1	HEVTGWVLVSPLSK	72	y12	54.5085	126.509	2	72	2.35153
IPI00016915.1	EDAGEYECHASNSQGQASASAK	70	y8	27.6861	97.6861	3	70	0.561082
IPI00016915.1	ITVVDALHEIPVKK	67	b10 P	34.1089	101.109	2	60.4	2.85142
IPI00016915.1	GTCEQGPSIVTPPK	64	P y3	55.9176	119.918	2	64	1.28801
IPI00016915.1	GEGEPCGGGGAGR	59	P y9	25.4443	84.4443	2	59	2.0832
IPI00016915.1	AGAAAGGPGVSGVCVCK	56	y7	55.2834	111.283	2	56.3	2.16932
IPI00016915.1	DACGCCPMCAR	54	P y5	14.5509	68.5509	2	54.1	0.41951
IPI00016915.1	AITQVSK	46	y5	69.7594	115.759	2	0	0.226638
IPI00016915.1	GEKAITQVSK	46	y7	55.2834	101.283	2	36.9	1.15824
IPI00016915.1	TELLPGDRDNLAIQTR	44	y++14	65.5979	109.598	2	43.9	1.07481
IPI00016915.1	GYCAPGMECVK	43	P y7	42.1508	85.1508	2	42.4	0.389127
IPI00016915.1	DNLAIQTR	40	y5	52.947	92.947	2	29.7	1.02586
IPI00016915.1	RGHYGVQR	40	y7	20.1096	60.1096	2	27.6	0.453406
IPI00016915.1	TELLPGDR	29	y6	22.3874	51.3874	2	17.9	0.0547984
IPI00016915.1	SRYPVCGSDGTTYPSGCQLR	29	y11	19.8142	48.8142	2	28.8	2.84242
IPI00016915.1	AGAAAGGPGVSGVCVCKSR	25	y++14	149.816	174.816	3	24.9	1.44475
IPI00016915.1	GHYGVQR	25	y5	38.1758	63.1758	2	22.7	0.728635
IPI00171411.4	QVEKEETNEIQVVNEEPQR	83		0	83	2	82.6	0.289501
IPI00171411.4	RQVEKEETNEIQVVNEEPQR	75	y6	12.845	87.845	3	74.7	1.96353
IPI00171411.4	IQSSHNFQLESVNK	75		0	75	2	70.3	1.17513
IPI00171411.4	DQLVIPDGQEEEQEAAGEGR	66	y++16	126.296	192.296	2	66.4	1.71147
IPI00171411.4	NIDVFNVEDQKR	64	y8	27.6861	91.6861	2	63.8	2.51571
IPI00171411.4	QQLQALSEPQPR	63		0	63	2	53.8	0.729789
IPI00171411.4	EETNEIQVVNEEPQR	61	y6	22.3874	83.3874	2	55	0.482461
IPI00171411.4	LQQDVLQFQK	60	y8	50.5191	110.519	2	50.7	1.11214
IPI00171411.4	NIDVFNVEDQK	55	y9	83.3751	138.375	2	54.6	0.988613
IPI00171411.4	DTINLLDQR	50	y6	22.3874	72.3874	2	32.5	0.528762
IPI00171411.4	LPQEPGR	47		0	47	2	12	0.374449
IPI00171411.4	KNEFQGELEK	43	y9	34.1089	77.1089	2	35.3	1.09732
IPI00171411.4	LQAAGLPHTEVPQGK	42	P y9	72.1577	114.158	2	42.1	1.37544
IPI00171411.4	NEFQGELEK	40		0	40	2	23	1.65241
IPI00171411.4	GAVELKK	39		0	39	2	14.7	0.837862
IPI00171411.4	VLQDQLK	38	y5	25.3428	63.3428	2	17.1	0.141622
IPI00171411.4	DRLPQEPGR	31	y++8	110.499	141.499	2	4.4	0.569548
IPI00171411.4	DLSENNDQR	31	y7	30.3898	61.3898	2	19.9	1.78161
IPI00171411.4	EQVVEDRPVGGR	29		0	29	2	29	0.176195
IPI00171411.4	GNVLGNSK	25		0	25	1	22	0.502647
IPI00000073.1	IESSSLQGLGR	83	y9	16.7611	99.7611	2	64.2	1.19256
IPI00000073.1	ITAVSLDVLDKR	76		0	76	2	75.8	1.22905
IPI00000073.1	TCLALDGHQLLAGGEVDLK	73		0	73	2	72.6	0.656079
IPI00000073.1	LIEEGVDVPEGLAVDWIGR	69	P y11	69.1734	138.173	2	66.5	0.238675
IPI00000073.1	CISEGEDATCQCLK	68		0	68	2	66.7	0.767248
IPI00000073.1	YACNCVVGYIGER	61	y6	22.3874	83.3874	2	61.5	0.14766
IPI00000073.1	QSVIEMANLDGSK	60	y8	50.5191	110.519	2	60.1	0.0995196
IPI00000073.1	YPANVAVDPVER	58	P y4	44.5113	102.511	2	55.1	2.90497
IPI00000073.1	INLHSSFVPLGELK	52	P y6	61.3634	113.363	2	52.3	0.669893
IPI00000073.1	LFWTDTGINPR	48	y3	20.5319	68.5319	2	40.9	1.3755
IPI00000073.1	LGTAWCSCR	45		0	45	2	45.4	1.75764
IPI00000073.1	LQGSMLKPSSLVVVHPLAK	36	y++17	96.6649	132.665	3	35.6	1.06514
IPI00000073.1	PGADPCLYQNGGCEHICK	35	P y++14	54.2073	89.2073	3	4.8	1.15442
IPI00000073.1	GIAVHPMAK	35		0	35	2	35.5	0.0685761
IPI00000073.1	NQVTPLDILSK	34	y8	78.1234	112.123	2	29.6	1.53137
IPI00000073.1	IYFAHTALK	34	y7	42.1508	76.1508	2	32.3	0.48901
IPI00000073.1	DLKWWELR	34	y5	38.1758	72.1758	2	32.2	0.220126
IPI00000073.1	CHQLVSCPR	34	y7	11.5362	45.5362	2	33.8	0.956855
IPI00000073.1	AEDDTWEPEQK	29	P y4	44.5113	73.5113	2	28.8	0.305062
IPI00000073.1	YCEDVNECAFWNHGCTLGCK	27	y++18	136.112	163.112	3	26.7	1.89608
IPI00021000.1	GKDSYETSQLDDQSAETHSHK	90	y++19	58.7267	148.727	3	89.9	1.06716
IPI00021000.1	AIPVAQDLNAPSDWDSR	81	P y++15	234.44	315.44	2	81	0.388705
IPI00021000.1	QNLLAPQNAVSSEETNDFK	79	P y++14	87.7615	166.761	2	79.2	1.90482
IPI00021000.1	DSYETSQLDDQSAETHSHK	78	y++18	138.22	216.22	2	77.9	0.280229
IPI00021000.1	ANDESNEHSDVIDSQELSK	71	y6	95.6577	166.658	2	70.4	1.55227
IPI00021000.1	KANDESNEHSDVIDSQELSK	70	y6	77.5959	147.596	2	69.7	0.00382898
IPI00021000.1	YPDAVATWLNPDPSQK	69	P y4	29.4598	98.4598	2	68.9	1.12342
IPI00021000.1	GKDSYETSQLDDQSAETHSHKQSR	68	y++14	138.718	206.718	4	67.6	0.372929
IPI00021000.1	GDSVVYGLR	68	y5	38.1758	106.176	2	48.9	0.390476
IPI00021000.1	RPDIQYPDATDEDITSHMESEELNGAYK	67	b11	13.0018	80.0018	3	35.8	0.897587
IPI00021000.1	QLYNKYPDAVATWLNPDPSQK	66	y7	42.1508	108.151	3	63.7	1.04884
IPI00021000.1	ISHELDSASSEVN	65		0	65	2	65.4	0.129191
IPI00021000.1	QNLLAPQNAVSSEETNDFKQETLPSK	54		0	54	3	0.1	2.32235
IPI00021000.1	YPDAVATWLNPD	53	b10	0	53	2	46.4	0.627897
IPI00021000.1	QLYNKYPDAVATWLNPD	48		0	48	2	48.5	0.162072
IPI00021000.1	SKEEDKHLK	48		0	48	2	47.6	0.434776
IPI00021000.1	GDSVVYGLRSK	42	y6	61.3634	103.363	2	41.6	1.34694
IPI00021000.1	QETLPSK	38		0	38	2	20	0.640498
IPI00641961.1	IIYSPTVGDPIDEYTTVPGR	77	P y11	46.798	123.798	2	76	0.057244
IPI00641961.1	GTWDHGASDVSLYR	73	y9	34.1089	107.109	2	72.9	2.04803
IPI00641961.1	DLSADTEYQISVSAMK	73	y6	33.7591	106.759	2	71.1	2.81073
IPI00641961.1	GMTSSEPISIMEK	68	P y7	42.1508	110.151	2	68.4	1.60647
IPI00641961.1	QHALSVGPQTTTLSVR	65	y10	8.36244	73.3624	2	64.8	0.120642
IPI00641961.1	NNVILQPLQPDTPYK	64	P y9	44.9008	108.901	2	63.6	2.74254
IPI00641961.1	NVQVYNPTPNSLDVR	64	P y9	24.4566	88.4566	2	62	1.73373
IPI00641961.1	ITEVTSEGFR	64	y6	12.845	76.845	2	59.7	0.615665
IPI00641961.1	IIDENTVHMSWAK	61	y++11	69.1734	130.173	2	61.1	2.92705
IPI00641961.1	LNWNPSPSPVTGYK	58	P y10	52.96	110.96	2	58.3	0.981937
IPI00641961.1	VILTPMTAGSR	56	P y7	30.3898	86.3898	2	55.5	1.01915
IPI00641961.1	VFGETTNSLSVAWDHADGPVQQYR	55	y++20	113.567	168.567	3	55.5	1.74603
IPI00641961.1	ITVDPTTDGPTK	55	P y8	63.7413	118.741	2	43.5	0.431584
IPI00641961.1	WDPAPGPVLQYR	50	P y++8	128.694	178.694	2	50.2	0.316205
IPI00641961.1	VVYSPVDGTRPSESIVVPGNTR	49	y++20	55.866	104.866	3	48.7	2.72341
IPI00641961.1	PVDPIVGYR	48	P y6	61.3634	109.363	2	48.4	0.540645
IPI00641961.1	ITWAPFGSSDK	40	P y7	102.922	142.922	2	40.5	2.10449
IPI00641961.1	VSWDPSPSPVLGYK	30	P y10	77.9318	107.932	2	24.6	0.177716
IPI00291262.3	LFDSDPITVTVPVEVSR	106	y8	27.6861	133.686	2	105.5	1.06592
IPI00291262.3	RELDESLQVAER	75	y8	27.6861	102.686	2	63.9	1.2745
IPI00291262.3	KTLLSNLEEAKK	69		0	69	2	67.5	1.28062
IPI00291262.3	EILSVDCSTNNPSQAK	65	y11	59.2689	124.269	2	64.8	1.96594
IPI00291262.3	KTLLSNLEEAK	61	y10	8.36244	69.3624	2	58.1	0.565969
IPI00291262.3	ELDESLQVAER	54	y5	6.18951	60.1895	2	47.9	2.31816
IPI00291262.3	ASSIIDELFQDR	53	y4	44.5113	97.5113	2	40.5	0.0283931
IPI00291262.3	IDSLLENDR	53	y5	38.1758	91.1758	2	34.2	0.921017
IPI00291262.3	PITVTVPVEVSR	50	P y6	95.6577	145.658	2	32.3	0.798761
IPI00291262.3	QQTHMLDVMQDHFSR	49	y++8	48.4779	97.4779	3	39.2	2.58254
IPI00291262.3	TLLSNLEEAK	44	y8	18.2774	62.2774	2	29	1.07418
IPI00291262.3	KYNELLK	43	y6	95.6577	138.658	2	12.6	0.417597
IPI00291262.3	FMETVAEK	43	y6	61.3634	104.363	2	35.3	0.215551
IPI00291262.3	RPHFFFPK	42		0	42	3	39.8	0.152283
IPI00291262.3	EIQNAVNGVK	40	y4	29.4598	69.4598	2	36.4	0.914239
IPI00291262.3	EPQDTYHYLPFSLPHR	32		0	32	3	31.6	1.77869
IPI00291262.3	VTTVASHTSDSDVPSGVTEVVVK	31	P y10	52.96	83.96	3	29.1	2.61977
IPI00291262.3	TLLSNLEEAKK	28		0	28	2	28.2	0.699119
IPI00291136.3	NNVEQVCCSFECQPAR	79	y5	6.18951	85.1895	2	78.5	1.46616
IPI00291136.3	DAEEAISQTIDTIVDMIK	76		0	76	2	76.1	0.499049
IPI00291136.3	VPSYQALLR	60	P y++8	128.694	188.694	2	40.1	0.990448
IPI00291136.3	LSIIATDHTYR	60	y7	20.1096	80.1096	2	51.3	1.00148
IPI00291136.3	GLEQLLVGGSHLK	53	y6	12.845	65.845	2	44.8	1.7744
IPI00291136.3	VAVVQYSGTGQQRPER	51	y++13	39.8227	90.8227	3	50.4	2.05742
IPI00291136.3	VFSVAITPDHLEPR	47	P y7	55.2834	102.283	2	47.4	2.03597
IPI00291136.3	NLVWNAGALHYSDEVEIIQGLTR	44		0	44	3	39.6	1.13135
IPI00291136.3	GVFHQTVSR	40	y5	38.1758	78.1758	2	29.1	0.679172
IPI00291136.3	GDPGFEGER	40		0	40	2	35.4	0.0626281
IPI00291136.3	GTYTDCAIKK	39		0	39	2	18.9	1.2661
IPI00291136.3	YLIVVTDGHPLEGYKEPCGGLEDAVNEAK	33	y++22	43.1109	76.1109	3	33.5	2.15801
IPI00291136.3	ENYAELLEDAFLK	33	y6	22.3874	55.3874	2	32.5	1.16999
IPI00291136.3	QVNEPHIR	29	P y4	44.5113	73.5113	2	28.2	1.08059
IPI00291136.3	DQLLPPSPNNR	29	P y7	42.1508	71.1508	2	28.7	0.803416
IPI00291136.3	LSRDELVK	29	b7	30.3898	59.3898	2	11	0.0222787
IPI00291136.3	IALVITDGR	28		0	28	2	6.6	1.22222
IPI00291136.3	LKPYGALVDK	26	P y8	110.499	136.499	2	8.4	1.78391
IPI00009867.2	QCANLQNAIADAEQR	83	y6	12.845	95.845	2	79.4	2.34061
IPI00009867.2	YEELQQTAGR	76	y6	5.57499	81.575	2	60.9	0.330885
IPI00009867.2	VSLAGACGVGGYGSR	71	y6	22.3874	93.3874	2	70.6	1.9017
IPI00009867.2	SFSTASAITPSVSR	70	y6	61.3634	131.363	2	70.1	2.03268
IPI00009867.2	VDALMDEINFMK	67	y8	27.6861	94.6861	2	65.4	0.195138
IPI00009867.2	GLGVGFGSGGGSSSSVK	66	y11	14.383	80.383	2	65.6	1.12277
IPI00009867.2	AQYEEIANR	63	y7	69.755	132.755	2	46.8	1.52722
IPI00009867.2	NMQDLVEDFK	57	y8	63.7413	120.741	2	44.1	0.321561
IPI00009867.2	LAELEEALQK	54	y6	77.5959	131.596	2	40.5	1.77926
IPI00009867.2	LRAEIDNVKK	44	b4	16.907	60.907	3	23.5	0.828401
IPI00009867.2	TSFTSVSR	42	y6	33.7591	75.7591	2	41.6	1.55242
IPI00009867.2	QCANLQNAIADAEQRGELALK	40	y++16	18.741	58.741	3	39.8	1.25774
IPI00009867.2	TEAESWYQTK	39	y8	61.1886	100.189	2	28.3	1.76797
IPI00009867.2	NTKHEISEMNR	39	y5	38.1758	77.1758	3	37.3	0.249805
IPI00009867.2	SLYNLGGSK	30	y7	85.5983	115.598	2	24.8	0.227355
IPI00009867.2	EYQELMNTK	29	y4	62.2928	91.2928	2	19	0.68186
IPI00009867.2	TTAENEFVMLK	26		0	26	2	26.1	2.07036
IPI00023673.1	IYTSPTWSAFVTDSSWSAR	80	y8	10.4958	90.4958	2	79.7	1.04234
IPI00023673.1	LADGGATNQGR	77	y5	14.5509	91.5509	2	64.1	1.86474
IPI00023673.1	YSSDYFQAPSDYR	75	P y5	25.3428	100.343	2	75.2	0.610496
IPI00023673.1	STSSFPCPAGHFNGFR	74		0	74	2	74.3	2.85841
IPI00023673.1	ELSEALGQIFDSQR	69	y8	27.6861	96.6861	2	69.4	0.329778
IPI00023673.1	AAFGQGSGPIMLDEVQCTGTEASLADCK	67		0	67	3	67.5	0.156792
IPI00023673.1	IDITLSSVK	65	y6	46.7694	111.769	2	64.8	0.552541
IPI00023673.1	RIDITLSSVK	63		0	63	2	63.3	0.498464
IPI00023673.1	AVDTWSWGER	58	y5	14.5509	72.5509	2	53.7	0.562787
IPI00023673.1	ASHEEVEGLVEK	50	y++10	150.891	200.891	2	49.5	1.26282
IPI00023673.1	TLQALEFHTVPFQLLAR	48	y10	14.383	62.383	2	45.1	0.768522
IPI00023673.1	STHTLDLSR	43		0	43	2	42.5	0.212122
IPI00023673.1	YYPYQSFQTPQHPSFLFQDKR	36		0	36	3	35.6	1.08458
IPI00023673.1	SDLAVPSELALLK	31	P y8	63.7413	94.7413	2	29.5	0.213446
IPI00023673.1	YYPYQSFQTPQHPSFLFQDK	31		0	31	3	30.6	1.07479
IPI00023673.1	TIAYENK	27	y5	69.7594	96.7594	2	10.6	1.49576
IPI00013933.1	LENINGVTDGYLNSLCTVR	94	y8	0	94	2	93.7	2.36767
IPI00013933.1	GFFDPNTEENLTYLQLK	78	P y++13	106.252	184.252	2	66.2	0.947587
IPI00013933.1	ALLQAILQTEDMLK	70	y8	63.7413	133.741	2	69.8	2.94011
IPI00013933.1	TLELQGLINDLQR	67	y5	25.3428	92.3428	2	66.6	0.79374
IPI00013933.1	TMIQSPSGVILQEAADVHAR	57	y++16	258.935	315.935	3	56.7	0.921535
IPI00013933.1	ITNLTQQLEQASIVK	57		0	57	2	54.6	2.34008
IPI00013933.1	LTVDSAIAR	54	y7	42.1508	96.1508	2	42.2	0.273205
IPI00013933.1	AELIVQPELK	53	y6	33.7591	86.7591	2	35.5	0.706249
IPI00013933.1	AITGFDDPFSGK	51	y++10	150.891	201.891	2	51.1	0.466388
IPI00013933.1	VLLQEEGTR	46	y7	30.3898	76.3898	2	40	0.0749826
IPI00013933.1	LPVDIAYK	42	y6	46.7694	88.7694	2	14.8	0.977231
IPI00013933.1	SLSEEIKR	42	y6	46.7694	88.7694	2	6.1	0.30191
IPI00013933.1	SVEEVASEIQPFLR	38	P y4	44.5113	82.5113	2	34.3	1.30892
IPI00013933.1	LLEAQIATGGIIDPK	35	b13	24.727	59.727	2	34.7	0.606928
IPI00013933.1	QKVEEELNR	32	y4	16.907	48.907	2	23.2	1.53334
IPI00013933.1	IKDFLQGSSCIAGIYNETTK	31	y8	27.6861	58.6861	3	30.5	0.128119
IPI00293898.1	ASVDSGSSEEQGGSSR	106	y9	25.4443	131.444	2	94	0.668805
IPI00293898.1	GGCITLISSEGYVSSK	80	y10	22.6931	102.693	2	79.6	1.79803
IPI00293898.1	GVAGGSVAVLCPYNR	70	y5	38.1758	108.176	2	67.4	2.53265
IPI00293898.1	DGSFSVVITGLR	67	y6	12.845	79.845	2	62.3	2.32615
IPI00293898.1	YWCLWEGAQNGR	60		0	60	2	15.5	2.18892
IPI00293898.1	GSVTFHCALGPEVANVAK	56	y9	58.8671	114.867	2	55.9	0.526067
IPI00293898.1	LSDAGQYLCQAGDDSNSNKK	47	y++18	112.436	159.436	3	47.4	2.10167
IPI00293898.1	QSSGENCDVVVNTLGK	47	y6	46.7694	93.7694	2	33.9	2.25587
IPI00293898.1	AFVNCDENSR	46	y7	30.3898	76.3898	2	37.2	1.48418
IPI00293898.1	RAPAFEGR	40	b6	61.3634	101.363	2	31.4	1.59052
IPI00293898.1	LVSLTLNLVTR	38	y9	0	38	2	37.9	0.731519
IPI00293898.1	ILLNPQDK	35	y6	46.7694	81.7694	2	24.1	0.66762
IPI00293898.1	IIEGEPNLK	34	y7	42.1508	76.1508	2	34.2	0.310189
IPI00293898.1	VYTVDLGR	33	y6	22.3874	55.3874	2	24.1	0.123876
IPI00293898.1	TVTINCPFK	31		0	31	2	30.9	1.15366
IPI00293898.1	VLDSGFR	28	y5	38.1758	66.1758	2	21.1	0.330553
IPI00218192.1	FSSHVGGTLGQFYQEVLWGSPAASDDGRR	91	y++13	50.456	141.456	4	89.4	2.63251
IPI00218192.1	QGPVNLLSDPEQGVEVTGQYER	88		0	88	2	70.9	1.98313
IPI00218192.1	RLDYQEGPPGVEISCWSVEL	85		0	85	2	85.2	0.60057
IPI00218192.1	PEQGVEVTGQYER	83	y8	18.2774	101.277	2	83	1.71071
IPI00218192.1	VQGNDHSATR	75	y8	27.6861	102.686	2	69.7	0.616847
IPI00218192.1	WKETLFSVMPGLK	69	y8	10.4958	79.4958	2	63.6	2.15258
IPI00218192.1	NPLVWVHASPEHVVVTR	67	y++13	147.659	214.659	3	67	1.81863
IPI00218192.1	TGLLLLSDPDK	64	y6	33.7591	97.7591	2	46.1	1.62587
IPI00218192.1	GPDVLTATVSGK	61	y7	42.1508	103.151	2	60.6	0.924035
IPI00218192.1	AGFSWIEVTFK	60	y6	77.5959	137.596	2	59.8	1.26984
IPI00218192.1	LALDNGGLAR	60	y8	27.6861	87.6861	2	56.4	1.4078
IPI00218192.1	FSSHVGGTLGQFYQEVLWGSPAASDDGR	60	y10	23.5424	83.5424	3	53.7	0.943677
IPI00218192.1	ETLFSVMPGLK	48		0	48	2	48.2	2.0632
IPI00218192.1	TGLLLLSD	42		0	42	1	41.6	0.808556
IPI00218192.1	AGFSWIEVTFKNPLVWVHASPEHVVVTR	36		0	36	4	35.9	2.9835
IPI00291866.5	LVLLNAIYLSAK	75	y8	50.5191	125.519	2	75.4	0.392472
IPI00291866.5	TNLESILSYPK	75	y7	30.3898	105.39	2	59.9	1.9267
IPI00291866.5	LEDMEQALSPSVFK	73	y6	61.3634	134.363	2	63	1.10899
IPI00291866.5	VTTSQDMLSIMEK	71		0	71	2	24.2	1.75739
IPI00291866.5	HRLEDMEQALSPSVFK	66		0	66	3	60.2	1.07038
IPI00291866.5	GVTSVSQIFHSPDLAIR	65	y7	30.3898	95.3898	2	64.6	2.36195
IPI00291866.5	LLDSLPSDTR	57	P y5	38.1758	95.1758	2	46	1.77846
IPI00291866.5	KYPVAHFIDQTLK	54	P y++11	207.246	261.246	2	46.2	1.49763
IPI00291866.5	DFTCVHQALK	50	y++8	78.1234	128.123	2	43.4	1.27222
IPI00291866.5	FQPTLLTLPR	47	P y8	10.4958	57.4958	2	47.5	1.33108
IPI00291866.5	LYHAFSAMK	36		0	36	2	25.6	0.972915
IPI00291866.5	PESLQDR	34	y5	25.3428	59.3428	2	5	0.6631
IPI00291866.5	TLYSSSPR	29	y6	33.7591	62.7591	2	16.5	0.869584
IPI00291866.5	VPMMNSK	28	P y6	33.7591	61.7591	1	22.3	1.17102
IPI00291866.5	MEPFHFK	27	P y5	38.1758	65.1758	2	20.9	0.888033
IPI00103871.3	GPDSNVLLLR	92	y4	62.2928	154.293	2	74.3	2.02522
IPI00103871.3	SDEGTYMCVATNSAGHR	84	y8	27.6861	111.686	2	83.5	1.85479
IPI00103871.3	GHAHDGQALSTDLGVYTCEASNR	77		0	77	3	72.4	2.3558
IPI00103871.3	VSIQEPQDYTEPVELLAVR	76	P y8	50.5191	126.519	2	76.5	1.68924
IPI00103871.3	VSGPAAPAQSYTALFR	66	P y10	40.4746	106.475	2	57.8	2.07935
IPI00103871.3	MSCQASGQPPPTIR	61	P y6	46.7694	107.769	2	60	0.922338
IPI00103871.3	ARGPDSNVLLLR	54	y7	42.1508	96.1508	2	54.2	0.938128
IPI00103871.3	PAVWLSWK	52	y6	77.5959	129.596	2	34.5	1.72507
IPI00103871.3	HTVSGGSLLMAR	52	y9	9.64902	61.649	2	51.9	1.36754
IPI00103871.3	LSVAVLR	50		0	50	2	34.6	0.281608
IPI00103871.3	DGKPLALQPGR	46	P y8	78.1234	124.123	2	46.3	0.631235
IPI00103871.3	PLALQPGR	44	y6	12.845	56.845	2	38.9	0.804207
IPI00103871.3	EDFQIQPR	33	y3	8.49066	41.4907	2	9.6	0.0652141
IPI00103871.3	PAEGPKPR	32	y5	14.5509	46.5509	2	21.8	1.63124
IPI00450768.5	ASLEGNLAETENR	78	y6	22.3874	100.387	2	76.3	0.300139
IPI00450768.5	LSVEADINGLR	74	y7	20.1096	94.1096	2	51.2	1.14394
IPI00450768.5	LLEGEDAHLTQYK	74		0	74	2	74.2	1.2944
IPI00450768.5	GQVGGEINVEMDAAPGVDLSR	69	P y7	42.1508	111.151	2	68.4	1.95653
IPI00450768.5	ADLEMQIENLK	62	y7	30.3898	92.3898	2	50.6	0.498519
IPI00450768.5	ILTATVDNANILLQIDNAR	58	y++11	19.8142	77.8142	3	57.8	0.0318334
IPI00450768.5	KDAEDWFFSK	54	y5	89.0022	143.002	2	52.4	0.231313
IPI00450768.5	DAEDWFFSK	52	y6	95.6577	147.658	2	52.3	0.413443
IPI00450768.5	TIVEEVQDGK	43	y8	78.1234	121.123	2	25.6	1.82875
IPI00450768.5	TMQALEIELQSQLSMK	38	y6	5.57499	43.575	2	37.8	0.915615
IPI00450768.5	TKFETEQALR	36	y8	27.6861	63.6861	2	26.8	0.961386
IPI00450768.5	TIEELQNK	35	y6	46.7694	81.7694	2	22.5	0.779685
IPI00450768.5	RLLEGEDAHLTQYK	35	b7	42.1508	77.1508	3	34.9	1.85918
IPI00450768.5	ADLEMQIENLKEELAYLKK	34	y++15	130.954	164.954	3	28.2	0.424478
IPI00293088.4	LDVMMETENR	80		0	80	2	19.8	1.16822
IPI00293088.4	VTSEGAGLQLQK	71	y4	29.4598	100.46	2	61.4	1.91333
IPI00293088.4	YALLPHLYTLFHQAHVAGETVAR	60	P y++19	270.114	330.114	3	57	0.423814
IPI00293088.4	AHFPLDVQWNDLDYMDSR	60	b8	10.4958	70.4958	3	60.5	0.873167
IPI00293088.4	GAYTQVIFLAR	59	y4	62.2928	121.293	2	54.5	1.61378
IPI00293088.4	DFPAMVQELHQGGR	59		0	59	2	59.5	1.54742
IPI00293088.4	AITQEQCEAR	50	y++8	123.131	173.131	2	49.4	2.15455
IPI00293088.4	WGYSSTAITR	47	y7	55.2834	102.283	2	43.7	0.596549
IPI00293088.4	NHNSLLSLPQEPYSFSEPAQQAMR	46	P y++16	100.112	146.112	3	46.2	2.43379
IPI00293088.4	AGYIIPLQGPGLTTTESR	46	y10	8.64273	54.6427	2	38.7	1.04032
IPI00293088.4	AVPTQCDVPPNSR	42	P y++11	138.184	180.184	2	38.9	1.92801
IPI00293088.4	LHFTIKDPANR	39	P y4	29.4598	68.4598	2	39.3	1.7632
IPI00293088.4	PLFLEFPK	38	y6	95.6577	133.658	2	27.9	1.47402
IPI00293088.4	FDCAPDK	27	P y3	36.0949	63.0949	1	27.1	2.77384
IPI00295542.4	DLELLIQTATR	79	y6	5.57499	84.575	2	55.8	2.17363
IPI00295542.4	ELDFVSHHVR	67	y5	38.1758	105.176	2	62.4	0.0609857
IPI00295542.4	LQAANAEDIK	62	y8	38.4779	100.478	2	55.7	0.663766
IPI00295542.4	LSQETEALGR	59		0	59	2	35.9	1.56766
IPI00295542.4	LPEVEVPQHL	57	P y++9	130.724	187.724	2	56.7	0.78286
IPI00295542.4	RFEEELAAR	49	y4	44.5113	93.5113	2	45.9	0.793166
IPI00295542.4	DLAQYDAAHHEEFKR	45	y++11	150.122	195.122	3	38.9	1.38214
IPI00295542.4	YLESLGEEQRK	44	y6	33.7591	77.7591	2	31.9	0.805505
IPI00295542.4	YLESLGEEQR	42		0	42	2	31.1	2.90757
IPI00295542.4	APAAHPEGQLK	39	y++9	35.4443	74.4443	3	26.2	0.572813
IPI00295542.4	EVWEELDGLDPNR	37	y4	44.5113	81.5113	2	36.6	1.4647
IPI00295542.4	TKLDELKR	34	y6	33.7591	67.7591	2	2.3	1.11459
IPI00295542.4	FEEELAAR	34	y6	12.845	46.845	2	33.8	0.441852
IPI00295542.4	VNVPGSQAQLK	34		0	34	2	30.9	1.82246
IPI00549747.2	FSGSGSGTDFTLTISR	128		0	128	2	125.8	2.35562
IPI00549747.2	VDNALQSGNSQESVTEQDSK	112	y8	38.4779	150.478	2	112	0.550498
IPI00549747.2	DSTYSLSSTLTLSK	76		0	76	2	75.3	1.39822
IPI00549747.2	SGTASVVCLLNNFYPR	73		0	73	2	20.2	2.48493
IPI00549747.2	HKVYACEVTHQGLSSPVTK	68	y++17	144.984	212.984	3	67.9	2.51921
IPI00549747.2	VYACEVTHQGLSSPVTK	58	y8	27.6861	85.6861	2	57.6	2.44633
IPI00549747.2	VQWKVDNALQSGNSQESVTEQDSK	46	y6	33.7591	79.7591	3	45.6	0.532194
IPI00549747.2	LLIYGVSSR	45	y6	12.845	57.845	2	29.9	1.51656
IPI00549747.2	TVAAPSVFIFPPSDEQLK	44	P y8	93.6864	137.686	2	43.9	0.183048
IPI00549747.2	RTVAAPSVFIFPPSDEQLK	37	b11 P	13.4315	50.4315	2	29.7	2.00491
IPI00549747.2	ATGIPDR	33		0	33	2	18.6	0.949622
IPI00549747.2	SFNRGEC	27	y5	38.1758	65.1758	2	26.6	0.0719239
IPI00549747.2	EAKVQWK	27		0	27	2	22.3	0.112872
IPI00009950.1	LFQLMVEHTPDEESIDWTK	80	P y10	62.96	142.96	2	79.5	2.51804
IPI00009950.1	LPTGYYFGASAGTGDLSDNHDIISMK	74	y++20	46.7688	120.769	3	73.6	1.68317
IPI00009950.1	LTVMTDLEDKNEWK	73	y5	38.1758	111.176	2	72.9	0.3637
IPI00009950.1	WTELAGCTADFR	72	y7	20.1096	92.1096	2	72.3	2.20825
IPI00009950.1	NRDHDTFLAVR	50		0	50	3	46.1	1.13391
IPI00009950.1	NCIDITGVR	48	y7	11.5362	59.5362	2	32.1	0.541328
IPI00009950.1	DWEMHVHFK	42	y++8	105.905	147.905	2	40.2	0.277009
IPI00009950.1	DHDTFLAVR	42	y7	30.3898	72.3898	2	41.2	1.09125
IPI00009950.1	NLHGDGIALWYTR	39	y++11	150.122	189.122	2	36	0.295759
IPI00009950.1	DNFHGLAIFLDTYPNDETTER	39	P y8	38.4779	77.4779	3	32.4	2.12776
IPI00009950.1	LVPGPVFGSK	35	P y8	93.6864	128.686	1	31.1	0.542384
IPI00009950.1	DRLVPGPVFGSK	31	y++11	130.065	161.065	2	30	1.6002
IPI00009950.1	EHSLIKPYQGVGSSSMPLWDFQGSTMLTSQYVR	25		0	25	4	25.4	2.40362
IPI00289983.1	LQGGVLVNEILNHMK	62	y8	63.7413	125.741	2	56	2.81742
IPI00289983.1	FQELESETLKSEEFQK	61	y6	46.7694	107.769	2	60.1	0.240045
IPI00289983.1	ELSELSLLSLYGIHK	57	y7	30.3898	87.3898	2	57.4	0.423148
IPI00289983.1	SPIDTFPTDPIK	53	y7	85.5983	138.598	2	53.4	0.121349
IPI00289983.1	LRELSELSLLSLYGIHK	51	y7	55.2834	106.283	3	51	2.35102
IPI00289983.1	FQELESETLK	48	y8	50.5191	98.5191	2	16.1	1.16085
IPI00289983.1	LSGLHGQDLFGIWSK	47	y++11	94.5908	141.591	2	46.8	1.24036
IPI00289983.1	GEYFVEMYYR	45	y5	6.18951	51.1895	2	45.4	1.32106
IPI00289983.1	FVTLVFR	42	y5	52.947	94.947	2	41.5	1.05107
IPI00289983.1	SPIDTFPTD	42		0	42	1	41.8	1.19431
IPI00289983.1	DFIATLGK	34		0	34	1	27.7	0.574101
IPI00289983.1	ESSWPQGFGQLTQLGMEQHYELGEYIR	31		0	31	3	30.6	0.857919
IPI00289983.1	HEQVYIR	26	y5	25.3428	51.3428	2	22.4	0.277736
IPI00384444.4	GQVGGDVNVEMDAAPGVDLSR	107	P y7	85.5983	192.598	2	106.8	0.162626
IPI00384444.4	EVATNSELVQSGK	91	y4	44.5113	135.511	2	91.2	0.864168
IPI00384444.4	ILTATVDNANVLLQIDNAR	89	y8	10.4958	99.4958	2	86.2	1.40653
IPI00384444.4	APSTYGGGLSVSSSR	88	y10	4.44057	92.4406	2	87.5	2.94006
IPI00384444.4	CEMEQQNQEYK	72	y5	69.7594	141.759	2	71.6	1.76499
IPI00384444.4	LLEGEDAHLSSSQFSSGSQSSR	63	y++20	104.273	167.273	3	63.2	1.28074
IPI00384444.4	TMQNLEIELQSQLSMK	59		0	59	3	58.8	0.429576
IPI00384444.4	KDAEEWFFTK	52	y9	15.4806	67.4806	2	51.8	1.75211
IPI00384444.4	DAEEWFFTK	51	y5	52.947	103.947	2	42.5	0.709311
IPI00384444.4	NHEEEMNALR	51	y4	44.5113	95.5113	3	47.2	0.248199
IPI00384444.4	TKYETELNLR	48	y8	38.4779	86.4779	2	36	0.558976
IPI00384444.4	ADLEMQIESLKEELAYLKK	39	y++15	202.395	241.395	3	35	0.997646
IPI00007221.1	GTQEQDFYVTSETVVR	111	y7	30.3898	141.39	2	108.8	2.28218
IPI00007221.1	AAAATGTIFTFR	74	y7	5.13775	79.1378	2	74	1.37628
IPI00007221.1	MQQVENGLSEK	73		0	73	2	51.7	2.2424
IPI00007221.1	TLYLADTFPTNFR	68	P y5	25.3428	93.3428	2	66.3	1.10758
IPI00007221.1	MQILEGLGLNLQK	68	y8	18.2774	86.2774	2	45.5	1.62611
IPI00007221.1	GFQQLLQELNQPR	60	b11	19.8142	79.8142	2	50.3	2.24997
IPI00007221.1	AVVEVDESGTR	54	y6	22.3874	76.3874	2	54	0.363501
IPI00007221.1	FSIEGSYQLEK	52	y7	20.1096	72.1096	2	37.8	1.17128
IPI00007221.1	RDFTFDLYR	48	b6	33.7591	81.7591	2	26.5	2.44777
IPI00007221.1	DFTFDLYR	41	y6	46.7694	87.7694	2	35.4	1.13001
IPI00007221.1	EDQYHYLLDR	38		0	38	2	34.4	1.60842
IPI00007221.1	QINDYVAK	28	y6	77.5959	105.596	2	23.7	1.40263
IPI00219446.4	GNDISSGTVLSDYVGSGPPK	118	y11	71.1521	189.152	2	118.4	0.203798
IPI00219446.4	APVAGTCYQAEWDDYVPK	77	y9	32.8729	109.873	2	77	1.08096
IPI00219446.4	NRPTSISWDGLDSGK	62	b9	4.51151	66.5115	2	0	0.772797
IPI00219446.4	CDEPILSNR	53	P y6	61.3634	114.363	2	37.7	1.2572
IPI00219446.4	YVWLVYEQDRPLK	53	y8	50.5191	103.519	2	47.9	2.67768
IPI00219446.4	LYTLVLTDPDAPSR	51	P y6	33.7591	84.7591	2	50.7	1.13111
IPI00219446.4	LYTLVLTDPDAPSRK	46	P y7	20.1096	66.1096	2	45.9	2.41288
IPI00219446.4	LYEQLSGK	41		0	41	1	25.7	0.965654
IPI00219446.4	VLTPTQVK	33		0	33	2	26.4	0.605269
IPI00219446.4	WSGPLSLQEVDEQPQHPLHVTYAGAAVDELGK	30		0	30	4	30	2.04597
IPI00219446.4	YREWHHFLVVNMK	25	b5	25.3428	50.3428	3	24.6	0.91277
IPI00219446.4	LYTLVLTD	25		0	25	1	24.6	2.1752
IPI00332887.4	SVLVAAGETATLR	81	y7	5.13775	86.1378	2	76.8	0.286017
IPI00332887.4	VPPTLEVTQQPVR	61	P y++12	158.191	219.191	2	60.6	2.01566
IPI00332887.4	LTCQVEHDGQPAVSK	57	b10 P	51.2664	108.266	2	56.6	1.95268
IPI00332887.4	TETASTVTENK	55	y9	46.614	101.614	2	48.8	0.755431
IPI00332887.4	AKPSAPVVSGPAAR	55	P y9	16.7611	71.7611	2	55.4	1.12978
IPI00332887.4	NGNELSDFQTNVDPVGESVSYSIHSTAK	54	y++23	81.4824	135.482	3	8.7	1.81928
IPI00332887.4	KGSPDDVEFK	52	b8	18.2774	70.2774	2	43.9	0.389825
IPI00332887.4	ATPQHTVSFTCESHGFSPR	50		0	50	3	49.7	0.437572
IPI00332887.4	SGAGTELSVR	42		0	42	2	36.3	0.843569
IPI00332887.4	NNMDFSIR	35		0	35	2	28.8	0.33213
IPI00332887.4	VTTVSDLTK	34		0	34	2	24	1.1929
IPI00332887.4	EDVHSQVICEVAHVTLQGDPLR	29		0	29	3	25.4	2.50649
IPI00384938.1	TTPPVLDSDGSFFLYSK	78	P y++15	202.395	280.395	2	75.3	3.0047
IPI00384938.1	STSGGTAALGCLVK	64	y5	89.0022	153.002	2	57.7	2.20052
IPI00384938.1	FNWYVDGVEVHNAK	64	y9	46.614	110.614	2	63.7	1.76589
IPI00384938.1	VVSVLTVLHQDWLNGK	63	y8	50.5191	113.519	2	29	1.36848
IPI00384938.1	EPQVYTLPPSR	58	P y4	44.5113	102.511	2	57.9	1.14671
IPI00384938.1	NQVSLTCLVK	53	y7	30.3898	83.3898	2	52.5	1.58485
IPI00384938.1	EPQVYTLPPSRDELTK	47	P y9	44.9008	91.9008	2	46.6	0.680158
IPI00384938.1	TPEVTCVVVDVSHEDPEVK	36	P y4	83.8764	119.876	3	36	1.16434
IPI00384938.1	ALPAPIEK	35	P y6	46.7694	81.7694	1	35.4	0.157781
IPI00384938.1	DTLMISR	35		0	35	2	9.6	1.5844
IPI00384938.1	GPSVFPLAPSSK	29	P y7	55.2834	84.2834	2	28	1.67103
IPI00384938.1	LTVDKSR	25	y5	38.1758	63.1758	2	11.2	0.532777
IPI00010858.1	LSEPAELTDAVK	74	P y9	86.4714	160.471	2	48.9	1.56445
IPI00010858.1	AVCGGVLVHPQWVLTAAHCIR	65	P y++12	43.0433	108.043	3	65.1	0.97224
IPI00010858.1	HSQPWQVLVASR	62	P y9	56.7399	118.74	2	62.5	2.63395
IPI00010858.1	FLRPGDDSSHDLMLLR	51	y6	46.7694	97.7694	3	50.6	1.5288
IPI00010858.1	IVGGWECEK	50	y7	69.755	119.755	2	50.5	1.56104
IPI00010858.1	KLQCVDLHVISNDVCAQVHPQK	46	y++19	7.63969	53.6397	3	45.9	2.76873
IPI00010858.1	DTIVANP	34	y6	46.7694	80.7694	1	32.5	0.073076
IPI00010858.1	LQCVDLHVISNDVCAQVHPQK	32	y++19	130.173	162.173	3	31.5	0.270852
IPI00010858.1	SVILLGR	32	y5	69.7594	101.759	2	27.2	0.334344
IPI00010858.1	FMLCAGR	31	y5	38.1758	69.1758	2	23.9	0.902025
IPI00010858.1	HSLFHPEDTGQVFQVSHSFPHPLYDMSLLK	27	P y++9	69.5729	96.5729	5	27	0.420987
IPI00010858.1	WIKDTIVANP	27	b9	46.614	73.614	2	27.5	0.98355
IPI00019568.1	LAACLEGNCAEGLGTNYR	104	y5	14.5509	118.551	2	103.4	1.57602
IPI00019568.1	NPDSSTTGPWCYTTDPTVR	102	P y4	16.907	118.907	2	101.8	1.43909
IPI00019568.1	DKLAACLEGNCAEGLGTNYR	96	y++19	236.2	332.2	2	95.7	1.04048
IPI00019568.1	LAVTTHGLPCLAWASAQAK	71	P y11	111.419	182.419	2	70.8	0.621526
IPI00019568.1	RQECSIPVCGQDQVTVAMTPR	71	b6 P	12.845	83.845	3	71	2.0179
IPI00019568.1	QECSIPVCGQDQVTVAMTPR	66	y5	38.1758	104.176	2	65.9	1.02088
IPI00019568.1	ELLESYIDGR	64	y6	61.3634	125.363	2	57.1	1.4299
IPI00019568.1	SGIECQLWR	62		0	62	2	37.7	2.17614
IPI00019568.1	SEGSSVNLSPPLEQCVPDR	57	P y10	49.6828	106.683	2	56.6	1.61951
IPI00019568.1	NPDGDEEGVWCYVAGK	44	P y++15	93.9407	137.941	2	43.6	0.925329
IPI00019568.1	GHVNITR	26	y5	52.947	78.947	2	21	0.635275
IPI00029658.1	GSFACQCPPGYQK	74	P y6	46.7694	120.769	2	73.7	1.09726
IPI00029658.1	DIDECDIVPDACK	68	P y5	38.1758	106.176	2	67.7	1.88346
IPI00029658.1	QTSPVSAMLVLVK	66		0	66	2	66.4	2.90015
IPI00029658.1	SGNENGEFYLR	61	y4	62.2928	123.293	2	61.3	0.699991
IPI00029658.1	LNCEDIDECR	58	y4	29.4598	87.4598	2	58.4	2.1227
IPI00029658.1	FSCMCPQGYQVVR	51	P y8	50.5191	101.519	2	51.1	1.9952
IPI00029658.1	ADQVCINLR	50	y5	89.0022	139.002	2	34.5	0.682478
IPI00029658.1	CVCPVSNAMCR	47	P y8	50.5191	97.5191	2	46.8	1.81062
IPI00029658.1	NPCQDPYILTPENR	43	P y4	44.5113	87.5113	2	33.3	0.925365
IPI00029658.1	CVNHYGGYLCLPK	42	y++11	122.921	164.921	3	34.8	0.980004
IPI00029658.1	IPSNPSHR	42		0	42	2	28.4	0.0257573
IPI00007800.1	YHGNAGDSFTWHNGK	62	y++13	6.66031	68.6603	3	55.6	2.0097
IPI00007800.1	HDPGGWTVIQR	60	P y9	44.9008	104.901	2	60.5	2.6571
IPI00007800.1	LMQVWCDQR	59	y5	25.3428	84.3428	2	55.9	0.871441
IPI00007800.1	KVFAEYASFR	56	y8	38.4779	94.4779	2	55.6	0.729995
IPI00007800.1	RLDGSVNFFR	54	y7	11.5362	65.5362	2	52.6	2.36176
IPI00007800.1	YQDGVYWAEFR	53	y6	61.3634	114.363	2	53.1	1.38124
IPI00007800.1	DHDVYTGNCAHYQK	51	y++12	111.191	162.191	3	50.3	0.612318
IPI00007800.1	VFAEYASFR	48	y7	30.3898	78.3898	2	43.1	1.01747
IPI00007800.1	QFTTLDR	42		0	42	2	0	1.18168
IPI00007800.1	DCLQALEDGHDTSSIYLVKPENTNR	26	P y6	22.3874	48.3874	3	26.4	0.184578
IPI00007800.1	QFTTLDRDHDVYTGNCAHYQK	25		0	25	4	25	2.87858
IPI00029193.1	MLHACTSEGSAHR	75	y++11	142.082	217.082	3	74.6	0.192712
IPI00029193.1	TTDVTQTFGIEK	75	y8	38.4779	113.478	2	74.9	1.54071
IPI00029193.1	LCNIEPDER	55	y++8	50.5191	105.519	2	47.1	1.90714
IPI00029193.1	EALVPLVADHK	44	P y7	69.755	113.755	2	43.8	2.96358
IPI00029193.1	DSALSWEYCR	43	y6	46.7694	89.7694	2	42.8	1.61516
IPI00029193.1	LEACESLTR	43	y7	30.3898	73.3898	2	42.6	1.36597
IPI00029193.1	QGHVEQCECFGGR	42	y++11	154.205	196.205	2	42.1	2.87579
IPI00029193.1	WCATTHNYDR	39	y8	36.8943	75.8943	2	38.5	1.11252
IPI00029193.1	CFDETRYEYLEGGDR	38	y7	11.5362	49.5362	2	38.4	2.14129
IPI00029193.1	KWCATTHNYDR	35	y++10	73.2596	108.26	2	35.4	0.695691
IPI00029193.1	MLHACTSEGSAHRK	26		0	26	3	25.8	0.63073
IPI00012503.1	LGPGMADICK	63	P y++8	128.694	191.694	2	63.3	0.198792
IPI00012503.1	EIVDSYLPVILDIIK	61	P y8	93.6864	154.686	2	59.1	0.361408
IPI00012503.1	DVVTAAGDMLK	46	y6	33.7591	79.7591	2	45.9	1.99248
IPI00012503.1	QEILAALEK	45	y5	25.3428	70.3428	2	43.6	0.7056
IPI00012503.1	EILDAFDK	41		0	41	1	38.6	0.742044
IPI00012503.1	KLVGYLDR	40	y6	12.845	52.845	2	28.1	0.368662
IPI00012503.1	LVGYLDR	34	y5	38.1758	72.1758	2	31.6	1.54649
IPI00012503.1	GCSFLPDPYQK	34	P y6	33.7591	67.7591	2	25.7	1.28568
IPI00012503.1	NYISQYSEIAIQMMMHMQPK	34		0	34	3	0.1	0.394088
IPI00012503.1	DGGFCEVCKK	32	y++9	80.542	112.542	2	24.1	0.911767
IPI00012503.1	DGGFCEVCK	28	y5	52.947	80.947	2	27.5	0.0406553
IPI00009028.1	GGTLSTPQTGSENDALYEYLR	131	P y++15	92.1722	223.172	2	131.2	0.334612
IPI00009028.1	TENCAVLSGAANGK	96		0	96	2	95.6	0.00674488
IPI00009028.1	LDTLAQEVALLK	87	y8	38.4779	125.478	2	78.5	1.50033
IPI00009028.1	SRLDTLAQEVALLK	66	b11	37.9849	103.985	2	59.5	2.83175
IPI00009028.1	EQQALQTVCLK	59		0	59	2	58.9	2.37402
IPI00009028.1	NWETEITAQPDGGK	56		0	56	2	56.2	2.688
IPI00009028.1	CRDQLPYICQFGIV	53		0	53	2	52.5	2.09147
IPI00009028.1	TFHEASEDCISR	47		0	47	2	47.2	1.23128
IPI00009028.1	CFLAFTQTK	40	y6	33.7591	73.7591	2	40.4	0.682989
IPI00009028.1	KDVVNTK	28	y6	77.5959	105.596	2	12.7	0.483051
IPI00297263.4	SYSESSSTSSSESLNSSAPR	119	y8	18.2774	137.277	2	119.2	1.02229
IPI00297263.4	SGTASEMGTER	65		0	65	2	65.1	1.03117
IPI00297263.4	SLTVSLGPVSK	54	y5	52.947	106.947	2	50.5	0.209068
IPI00297263.4	SIAGISYGQVR	54	y6	33.7591	87.7591	2	48	0.589947
IPI00297263.4	TMHVATVFTDGGPR	52	y10	8.64273	60.6427	2	51.6	0.715667
IPI00297263.4	VTGNPGDEEFIEPSTENEFGLTSLR	46	P y++21	119.731	165.731	2	40.1	1.43884
IPI00297263.4	GTAIEQR	44	y4	29.4598	73.4598	2	29.5	0.244513
IPI00297263.4	EGVMVQTSGK	40	y6	46.7694	86.7694	2	40.3	1.35511
IPI00297263.4	IAAFQTK	33	y4	62.2928	95.2928	1	28.2	2.02879
IPI00297263.4	TSSDHTDHTYLSSTFTK	29	y7	42.1508	71.1508	3	29.4	0.42899
IPI00011229.1	FDGILGMAYPR	87	y6	46.7694	133.769	2	87.1	2.67897
IPI00011229.1	YSQAVPAVTEGPIPEVLK	76	b5 P	52.947	128.947	2	75.8	2.76383
IPI00011229.1	LVDQNIFSFYLSR	74	y7	20.1096	94.1096	2	65.9	0.147613
IPI00011229.1	TMSEVGGSVEDLIAK	71	y10	22.6931	93.6931	2	71.4	2.95659
IPI00011229.1	ISVNNVLPVFDNLMQQK	50	P y10	75.5127	125.513	2	49.2	2.72933
IPI00011229.1	AIGAVPLIQGEYMIPCEK	48	P y4	44.5113	92.5113	2	44.9	1.21637
IPI00011229.1	VGFAEAAR	38	y5	52.947	90.947	2	30.9	0.0238606
IPI00011229.1	QPGITFIAAK	33	y6	77.5959	110.596	2	27.7	0.35314
IPI00011229.1	YYTVFDRDNNR	32	y3	8.49066	40.4907	2	21.9	2.03433
IPI00011229.1	VSTLPAITLK	27		0	27	2	27	1.34968
IPI00153049.3	GAPALLTCVNR	72	P y++9	130.724	202.724	2	66.3	0.860969
IPI00153049.3	HVEEAQQVVHWDR	68	y4	29.4598	97.4598	2	67.6	1.69275
IPI00153049.3	VAVGADAFER	68		0	68	2	67.6	0.64952
IPI00153049.3	LLDLYASGER	62	y6	0	62	2	54.7	0.584211
IPI00153049.3	LLDLYSAGEQR	60	y6	33.7591	93.7591	2	57.2	2.67734
IPI00153049.3	RVFHLTVAEPHAEPPPR	45	P y4	44.5113	89.5113	3	45.1	2.01268
IPI00153049.3	AYGPLFLR	44	y6	46.7694	90.7694	2	43.5	0.589417
IPI00153049.3	QPPGVPHDR	34	P y4	29.4598	63.4598	2	29.6	1.37078
IPI00153049.3	VLHWDLR	31		0	31	2	23.2	0.506212
IPI00153049.3	VFHLTVAEPHAEPPPR	27	P y4	44.5113	71.5113	3	27.3	2.52029
IPI00021439.1	DDDIAALVVDNGSGMCK	92		0	92	2	92.2	1.9397
IPI00021439.1	AGFAGDDAPR	67	y6	22.3874	89.3874	2	62.8	0.807607
IPI00021439.1	SYELPDGQVITIGNER	59	P y12	33.8005	92.8005	2	57.9	1.44964
IPI00021439.1	GYSFTTTAER	57		0	57	2	56.7	1.32471
IPI00021439.1	QEYDESGPSIVHR	52	y8	4.82286	56.8229	2	52.1	1.23713
IPI00021439.1	VAPEEHPVLLTEAPLNPK	43	P y++16	139.18	182.18	2	22.2	2.65494
IPI00021439.1	HQGVMVGMGQK	43	y9	35.4443	78.4443	2	42.6	0.651215
IPI00021439.1	AVFPSIVGR	34		0	34	2	33.1	0.571121
IPI00021439.1	IIAPPER	33	y5	38.1758	71.1758	2	12.5	0.934864
IPI00021439.1	EITALAPSTMK	27	y6	22.3874	49.3874	2	25.8	2.51022
IPI00006971.2	GFTWTTGDQDTAFTNWAQPASGGPCPAQR	73	P y++11	97.239	170.239	3	72.5	0.721975
IPI00006971.2	AACGPSSCYALFPR	61	y3	36.0949	97.0949	2	55.2	1.47692
IPI00006971.2	VDSLVGAGPASR	53	y7	30.3898	83.3898	2	43.8	1.6666
IPI00006971.2	ELGGDLATPR	50	y3	20.5319	70.5319	2	36.2	1.52262
IPI00006971.2	CVALEASGEHR	49	y++9	101.822	150.822	3	44.6	0.875922
IPI00006971.2	TPEEAQR	44		0	44	2	33.2	0.384408
IPI00006971.2	LLWIGLQR	43	y6	46.7694	89.7694	2	42.4	2.16142
IPI00006971.2	LGFRPAEDDPHR	42	y++11	69.1734	111.173	3	42.4	0.87334
IPI00006971.2	TFLEAWR	34	y5	38.1758	72.1758	2	28.2	0.34608
IPI00006971.2	GASLLCVK	28		0	28	2	16.4	0.264474
IPI00009793.2	GSEAINAPGDNPAK	62	P y7	69.755	131.755	2	62	1.47251
IPI00009793.2	GGGALLGDR	62	y3	8.49066	70.4907	2	33.6	0.584976
IPI00009793.2	APEGFAVR	61		0	61	2	47.3	0.276593
IPI00009793.2	GQESSTDIKAPEGFAVR	60	P y7	30.3898	90.3898	2	60	0.404151
IPI00009793.2	WILTAAHTIYPK	52	y10	40.4746	92.4746	2	0	1.5222
IPI00009793.2	GQESSTDIK	42	y7	30.3898	72.3898	2	37.2	1.09232
IPI00009793.2	VVVHPDYR	38		0	38	2	38.4	0.283704
IPI00009793.2	EACNAWLQK	28		0	28	2	22	2.31283
IPI00009793.2	LGNHPVHR	27	P y4	16.907	43.907	2	22.2	0.138203
IPI00009793.2	EFVSSGR	25	y4	44.5113	69.5113	2	11	0.136249
IPI00019591.1	LEDSVTYHCSR	85	y6	33.7591	118.759	2	82.3	1.88913
IPI00019591.1	TQDQKTVR	54	y6	12.845	66.845	2	40.4	1.47318
IPI00019591.1	STGSWSTLKTQDQK	48	b12	18.0715	66.0715	2	44.4	0.887623
IPI00019591.1	LLQEGQALEYVCPSGFYPYPVQTR	47	P y7	42.1508	89.1508	2	47.1	1.8146
IPI00019591.1	STGSWSTLK	39	y7	55.2834	94.2834	2	38.8	1.38357
IPI00019591.1	KVGSQYR	38	y5	38.1758	76.1758	2	24.9	0.238054
IPI00019591.1	AIHCPRPHDFENGEYWPR	35		0	35	4	35.5	2.36241
IPI00019591.1	PHDFENGEYWPR	34		0	34	3	33.8	0.386844
IPI00019591.1	WSGQTAICDNGAGYCSNPGIPIGTR	29	P y5	38.1758	67.1758	3	1.9	2.67698
IPI00019591.1	TCQVNGR	25		0	25	2	23.5	1.17363
IPI00024660.1	EIADYLAAGKDER	77		0	77	2	75.6	0.0121235
IPI00024660.1	TNQIGTVNDR	50	y6	12.845	62.845	2	42.4	1.45955
IPI00024660.1	LSVEAPPK	44	P y3	55.9176	99.9176	1	44.2	1.55661
IPI00024660.1	FGLIQSMK	40	y5	38.1758	78.1758	2	35.3	1.11812
IPI00024660.1	MLGSGFK	39	y6	22.3874	61.3874	1	39.3	0.124521
IPI00024660.1	NISSAQIVGPGPKPEASAK	38	y++17	203.483	241.483	3	37.3	1.40361
IPI00024660.1	IVADQLCAK	38	y7	69.755	107.755	2	36.5	1.46738
IPI00024660.1	YLIEIAK	32	y5	89.0022	121.002	2	16.2	0.350846
IPI00024660.1	LQSEVAELK	31	y7	69.755	100.755	2	26.4	0.417269
IPI00024660.1	IRVEHIIR	27		0	27	2	17.4	2.2048
IPI00216550.2	EIYCPAPPQIDNGIIQGER	68	P y++13	166.281	234.281	2	68.1	0.909046
IPI00216550.2	TSFPEDTVITYK	49	P y9	83.3751	132.375	2	49	0.636797
IPI00216550.2	IPGEKDSVICLK	45	P y++11	171.017	216.017	2	43.5	2.2163
IPI00216550.2	LTCLQNLK	40	y6	77.5959	117.596	2	21	1.70773
IPI00216550.2	QPYITQNYFPVGTVVEYECRPGYR	40	y++18	42.7218	82.7218	3	40	1.5457
IPI00216550.2	KSCPNPGEIR	38	P y7	20.1096	58.1096	2	34.7	1.52911
IPI00216550.2	SCEVPTR	36	y5	25.3428	61.3428	2	21.5	0.342124
IPI00216550.2	LNSASLK	33	y5	69.7594	102.759	2	0.6	0.136891
IPI00216550.2	REPSLSPK	33	b6	33.7591	66.7591	2	5.8	1.21988
IPI00216550.2	QSVTYACNK	25	y4	44.5113	69.5113	2	24.9	0.421465
IPI00027843.1	QCVPHDQCACGVLTSEK	58	y8	38.4779	96.4779	3	54.8	0.803616
IPI00027843.1	DFAEHLLIPR	53	y4	29.4598	82.4598	2	36.5	0.791143
IPI00027843.1	APDLQDLPWQVK	44	P y5	52.947	96.947	2	43.5	2.02063
IPI00027843.1	ITHVHVHMR	41	y5	25.3428	66.3428	2	40.7	0.813365
IPI00027843.1	DFCGGVIIR	40	y6	33.7591	73.7591	2	27.3	0.803445
IPI00027843.1	ENFVLTTAK	36	y5	14.5509	50.5509	2	34.2	0.141076
IPI00027843.1	GLLSGWAR	31	y5	25.3428	56.3428	2	31.5	0.665438
IPI00027843.1	SSVAAMHWMDGSVVTR	30	y++13	95.7576	125.758	3	16.8	1.03682
IPI00027843.1	RAPDLQDLPWQVK	28	b7	55.2834	83.2834	2	28.2	1.63104
IPI00027843.1	TSQDPLMIK	25	P y5	52.947	77.947	2	16.5	0.903823
IPI00176221.7	PFENGQYLDIYGITR	118	y7	30.3898	148.39	2	43.8	1.6509
IPI00176221.7	DQAGEYECSAENDVSFPDVR	87		0	87	2	87.3	1.79759
IPI00176221.7	LFNGQQGIIIQNFSTR	81	y7	20.1096	101.11	2	73	2.76573
IPI00176221.7	VSISTLNKR	64		0	64	2	43	0.511575
IPI00176221.7	KGDTAVLR	61	y7	5.13775	66.1378	2	47.2	1.4173
IPI00176221.7	HISPSAKPFENGQYLDIYGITR	54	y++20	160.427	214.427	3	54.1	0.201293
IPI00176221.7	SSIIFAGGDK	51	y7	102.922	153.922	2	35.1	0.518921
IPI00176221.7	VVVNFAPTIQEIK	44	P y7	42.1508	86.1508	2	39.9	0.310931
IPI00176221.7	VSISTLNK	39	y6	22.3874	61.3874	2	18.5	0.585036
IPI00176427.1	EGDTLVLTCAVTGNPRPNQIR	100	y++15	61.588	161.588	3	99.7	2.50299
IPI00176427.1	LHQYDGSIVVIQNPAR	97	y7	5.13775	102.138	2	97.2	1.69998
IPI00176427.1	EQAVEGGEVELSCLVPR	95	y8	18.2774	113.277	2	92.9	1.30577
IPI00176427.1	QTQYVLDVQYSPTAR	85	y7	11.5362	96.5362	2	85.3	2.7909
IPI00176427.1	VWSVASTVR	50	y7	11.5362	61.5362	2	40.3	1.81451
IPI00176427.1	IHASQAVVR	46	y7	42.1508	88.1508	2	34.9	0.65874
IPI00176427.1	FQLEEFSPR	40	y7	30.3898	70.3898	2	7.2	2.15469
IPI00176427.1	SRPAATLR	35	P y6	22.3874	57.3874	2	17.8	1.19149
IPI00176427.1	GNESLPER	31	P y3	36.0949	67.0949	2	23.9	1.78582
IPI00022429.3	YVGGQEHFAHLLILR	106	y7	30.3898	136.39	2	104.2	0.188488
IPI00022429.3	NWGLSVYADKPETTK	86	y9	118.257	204.257	2	80.4	1.86015
IPI00022429.3	TYMLAFDVNDEKNWGLSVYADKPETTK	67	y++22	35.9364	102.936	3	66.7	1.21941
IPI00022429.3	TEDTIFLR	65	y6	61.3634	126.363	2	53.7	0.496822
IPI00022429.3	EQLGEFYEALDCLR	57	y4	44.5113	101.511	2	56.9	1.44201
IPI00022429.3	SDVVYTDWKK	50	y6	46.7694	96.7694	2	47.7	1.10468
IPI00022429.3	TYMLAFDVNDEK	43	y7	30.3898	73.3898	2	43.3	1.14011
IPI00022429.3	WFYIASAFR	37	y7	20.1096	57.1096	2	36.8	2.27067
IPI00022429.3	SDVVYTDWK	32	y5	52.947	84.947	2	28.9	0.264563
IPI00395488.2	LAGLGLQQLDEGLFSR	86	y7	42.1508	128.151	2	85.6	0.963715
IPI00395488.2	LLLLDLSHNSLLALEPGILDTANVEALR	81		0	81	3	81.3	1.68813
IPI00395488.2	YLQGSSVQLR	73		0	73	2	60.4	1.74588
IPI00395488.2	NLHDLDVSDNQLER	67	y++12	113.866	180.866	2	66.7	1.25395
IPI00395488.2	HIQPGAFDTLDR	57	P y9	86.4714	143.471	2	50.3	2.66405
IPI00395488.2	SLTLGIEPVSPTSLR	53	P y8	10.4958	63.4958	2	51.5	1.4346
IPI00395488.2	ESHVTLASPEETR	48	y9	9.28273	57.2827	2	48.3	0.334589
IPI00395488.2	NLSGPDKR	40	y6	33.7591	73.7591	2	23.2	0.650831
IPI00395488.2	LQDNELR	35	y5	52.947	87.947	2	8.8	0.71314
IPI00302592.2	VDINTEDLEDGTCR	105	y8	38.4779	143.478	2	104.6	1.22219
IPI00302592.2	DAGYGGLSLSIEGPSK	99	y9	35.4443	134.444	2	84.5	0.774338
IPI00302592.2	DAGEGGLSLAIEGPSK	86		0	86	2	77.4	0.563738
IPI00302592.2	VSGQGLHEGHTFEPAEFIIDTR	52	P y9	24.4566	76.4566	3	50.9	1.92691
IPI00302592.2	VTYCPTEPGNYIINIK	50	P y9	69.5729	119.573	2	48.1	1.78953
IPI00302592.2	GTVEPQLEAR	43		0	43	2	33.7	1.27169
IPI00302592.2	FADQHVPGSPFSVK	36	P y8	50.5191	86.5191	2	35.2	2.15234
IPI00302592.2	YGGDEIPFSPYR	33	P y6	22.3874	55.3874	2	17.5	0.0303926
IPI00302592.2	EATTEFSVDAR	33	y6	12.845	45.845	2	33.1	0.171697
IPI00182655.6	ATAENEFVALKK	80	y++10	51.2664	131.266	2	10.3	1.11566
IPI00182655.6	LTAEVENAKCQNSK	78	y8	50.5191	128.519	2	73.5	1.10285
IPI00182655.6	ATAENEFVALK	62	y7	55.2834	117.283	2	0	1.17759
IPI00182655.6	LLEGEEQR	58	y6	22.3874	80.3874	2	41.9	0.324679
IPI00182655.6	LTAEVENAK	58		0	58	2	56.7	0.787092
IPI00182655.6	CCITAAPYR	52	y6	12.845	64.845	2	51.5	1.3794
IPI00182655.6	RLLEGEEQR	52		0	52	2	44.7	0.875108
IPI00182655.6	LLETKLQFYQNR	51	y7	11.5362	62.5362	2	51.2	1.74894
IPI00182655.6	LQFYQNR	42	y5	14.5509	56.5509	2	39.5	1.48592
IPI00221224.4	VVATTQMQAADAR	84		0	84	2	78.6	2.26854
IPI00221224.4	AQIINDAFNLASAHK	73	y11	28.7057	101.706	2	72.9	1.46581
IPI00221224.4	EVVLQWFTENSK	64	y7	42.1508	106.151	2	59.3	2.27087
IPI00221224.4	KVVATTQMQAADAR	63		0	63	2	63.3	2.62586
IPI00221224.4	MLSSFLSEDVFK	61	y10	30.6519	91.6519	2	46.8	1.10207
IPI00221224.4	ALEQALEK	57		0	57	2	25.1	0.150027
IPI00221224.4	KIQTQLQR	42	y6	22.3874	64.3874	2	31.1	0.488966
IPI00221224.4	QQQDYWLIDVR	41		0	41	2	35.3	0.368394
IPI00221224.4	ELWILNR	25	y3	8.49066	33.4907	2	18.7	1.10699
IPI00008787.3	AAAVSEAEADFYEQNSR	91	y6	22.3874	113.387	2	91	1.9155
IPI00008787.3	QAVQELVSLYYEEAR	75	y8	36.8943	111.894	2	74.8	1.44176
IPI00008787.3	PGLDTYSLGGGGAAR	71	y7	20.1096	91.1096	2	71.1	2.17678
IPI00008787.3	LLGPGPAADFSVSVER	69	P y++13	119.475	188.475	2	68.5	1.0876
IPI00008787.3	LLLTSAPSLATSPAFR	53	P y10	41.8463	94.8463	2	53.3	2.23009
IPI00008787.3	SDVFEAWR	38	y5	25.3428	63.3428	2	32.8	2.41034
IPI00008787.3	LPRPLPAVPGELTEATPNR	36	b8 P	4.82286	40.8229	3	25.7	0.344262
IPI00008787.3	SFGMTPVLPAFAGHVPEAVTR	29	P y++16	191.99	220.99	3	28.6	0.261155
IPI00008787.3	QLYLQHR	25	y5	52.947	77.947	2	20.4	0.586938
IPI00298388.1	GPWCYVSGEAGVPEK	90	b12 P	34.7627	124.763	2	86.6	1.12454
IPI00298388.1	GPWCYVSGEAGVPEKR	75	P y4	29.4598	104.46	2	70.3	1.23579
IPI00298388.1	SEAAAVQPVIGISQR	73	y5	25.3428	98.3428	3	61.2	1.19573
IPI00298388.1	NPDEDPRGPWCYVSGEAGVPEK	48	P y++17	109.942	157.942	3	47.8	0.342976
IPI00298388.1	EDQTSPAPGLR	47	P y6	33.7591	80.7591	2	36.8	0.346028
IPI00298388.1	PRGPWCYVSGEAGVPEK	46	y9	46.614	92.614	3	43.3	0.537782
IPI00298388.1	GPWCYVSGEAGVPEKRPCEDLR	41		0	41	3	41.2	0.579479
IPI00298388.1	NPDEDPR	30	b5	89.0022	119.002	2	16.8	0.185683
IPI00298388.1	RPCEDLR	29		0	29	3	27.6	0.297529
IPI00029260.2	AFPALTSLDLSDNPGLGER	82	y9	16.7611	98.7611	2	77.6	2.63049
IPI00029260.2	VLSIAQAHSPAFSCEQVR	72	y++16	134.473	206.473	3	71.6	0.93201
IPI00029260.2	LTVGAAQVPAQLLVGALR	58	P y10	65.0012	123.001	2	58.4	1.97719
IPI00029260.2	FPAIQNLALR	56	P y++9	154.782	210.782	2	51.5	0.768225
IPI00029260.2	LKELTLEDLK	50	y8	63.7413	113.741	2	36.6	1.7399
IPI00029260.2	ITGTMPPLPLEATGLALSSLR	42	P y++16	113.877	155.877	2	41.9	1.20342
IPI00029260.2	ATVNPSAPR	42	P y5	38.1758	80.1758	2	32.8	1.2508
IPI00029260.2	GLMAALCPHK	37	y6	46.7694	83.7694	2	29.3	1.46791
IPI00029260.2	VLDLSCNR	37	y6	46.7694	83.7694	2	37	1.00215
IPI00021085.1	ALASECAQHLSLPLR	73	y5	25.3428	98.3428	2	66.6	2.43665
IPI00021085.1	AAQGLLACGVAQGALR	69	y6	46.7694	115.769	2	65.2	2.27614
IPI00021085.1	YVVVSHTAGSSCNTPASCQQQAR	67	P y++9	98.1463	165.146	3	63.9	1.36761
IPI00021085.1	PACCSPIVPR	52	y6	33.7591	85.7591	2	45	0.525758
IPI00021085.1	VPTPQAIR	49	P y5	69.7594	118.759	2	36.4	0.699808
IPI00021085.1	NEWKALASECAQHLSLPLR	43	y++15	71.8246	114.825	3	41.9	1.19988
IPI00021085.1	SNYVLKGHR	43	y5	25.3428	68.3428	2	43.3	0.39401
IPI00021085.1	TLSPGNQLYHLIQNWPHYR	39		0	39	3	38.9	2.76158
IPI00021085.1	NVQHYHMK	31		0	31	2	27.5	0.420232
IPI00296180.3	SDALQLGLGK	65	y6	22.3874	87.3874	2	47.7	0.310801
IPI00296180.3	TCYEGNGHFYR	60		0	60	2	59.5	2.69969
IPI00296180.3	LNSNTQGEMK	48		0	48	2	48.4	0.722512
IPI00296180.3	KPSSPPEELK	47	P y9	25.4443	72.4443	2	46.1	1.30918
IPI00296180.3	KEDYIVYLGR	39	y9	56.7399	95.7399	2	37.2	2.3002
IPI00296180.3	FGGQHCEIDK	38	y6	46.7694	84.7694	2	28.2	1.57495
IPI00296180.3	FEVENLILHK	32	y8	27.6861	59.6861	2	25.1	2.57955
IPI00296180.3	DYSADTLAHHNDIALLK	30	y++15	130.954	160.954	3	26.1	1.45074
IPI00296180.3	VSHFLPWIR	28	y++7	102.922	130.922	2	18.5	0.846793
IPI00009027.1	RWHWSSGSLVSYK	75		0	75	2	74.9	1.77224
IPI00009027.1	WKDVPCEDK	49	y7	42.1508	91.1508	2	44.8	1.01533
IPI00009027.1	ISCPEGTNAYR	49	P y8	38.4779	87.4779	2	46.2	1.32006
IPI00009027.1	ESGTDDFNVWIGLHDPK	45		0	45	2	45	2.26505
IPI00009027.1	DVPCEDKFSFVCK	43	P y++11	201.403	244.403	2	43.4	0.258376
IPI00009027.1	SYCYYFNEDR	38	y6	22.3874	60.3874	2	37.6	1.69559
IPI00009027.1	WHWSSGSLVSYK	35	y10	31.724	66.724	2	35.3	2.40286
IPI00009027.1	ESGTDDFNVWIGLHDPKK	26	y++13	147.659	173.659	3	26.3	1.01839
IPI00009027.1	WKDVPCEDKFSFVCK	25	y++13	103.963	128.963	3	20.8	2.34674
IPI00376403.2	KDPNQVELWGLK	64	P y10	62.96	126.96	2	64	0.860499
IPI00376403.2	YTSGFDELQR	54	y8	50.5191	104.519	2	53.5	1.61158
IPI00376403.2	AWAGIDLK	42	y6	46.7694	88.7694	1	25.8	2.55907
IPI00376403.2	EEECILACR	41	y3	20.5319	61.5319	2	40.9	2.77556
IPI00376403.2	DVENTDWR	40	y6	22.3874	62.3874	2	32.6	1.36809
IPI00376403.2	SFVYGGCLGNK	33	y8	93.6864	126.686	2	32.9	2.19662
IPI00376403.2	EGFINYLTR	33	y5	38.1758	71.1758	2	24.5	2.24735
IPI00376403.2	RGWDCVR	33	y3	36.0949	69.0949	2	27.2	1.59839
IPI00376403.2	TQGFGGSGIPK	26	y9	16.7611	42.7611	2	20.6	0.140632
IPI00006662.1	CPNPPVQENFDVNK	101	P y++11	94.5908	195.591	2	96	0.214376
IPI00006662.1	KMTVTDQVNCPK	99	y8	27.6861	126.686	2	89.5	1.49863
IPI00006662.1	MTVTDQVNCPK	94	y8	38.4779	132.478	2	78.1	1.38265
IPI00006662.1	NILTSNNIDVK	62	y9	25.4443	87.4443	2	45.7	1.6389
IPI00006662.1	IPTTFENGR	57	P y++8	18.2774	75.2774	2	52.5	1.15637
IPI00006662.1	NILTSNNIDVKK	56	y9	34.1089	90.1089	2	55.8	2.15154
IPI00006662.1	NPNLPPETVDSLK	36	P y9	58.8671	94.8671	2	24.6	0.952167
IPI00006662.1	VLNQELR	34	y5	38.1758	72.1758	2	16.4	0.749106
IPI00022895.6	TPGAAANLELIFVGPQHAGNYR	103	y9	34.1089	137.109	3	103.3	2.80476
IPI00022895.6	ATWSGAVLAGR	95	y7	20.1096	115.11	2	78.9	1.97468
IPI00022895.6	IFFHLNAVALGDGGHYTCR	81		0	81	3	80.8	1.30782
IPI00022895.6	HQFLLTGDTQGR	61	y10	8.64273	69.6427	2	60.5	0.849237
IPI00022895.6	SGLSTGWTQLSK	55	y7	42.1508	97.1508	2	43.3	2.6323
IPI00022895.6	VTLTCVAPLSGVDFQLR	51	y11	36.8494	87.8494	2	50.6	0.585187
IPI00022895.6	LLELTGPK	34		0	34	1	34.1	0.0777688
IPI00022895.6	LETPDFQLFK	31		0	31	2	23.3	2.09469
IPI00021842.1	GEVQAMLGQSTEELR	95	y8	18.2774	113.277	2	95	0.065233
IPI00021842.1	VQAAVGTSAAPVPSDNH	78	P y5	52.947	130.947	2	78.2	1.25206
IPI00021842.1	AKLEEQAQQIR	75	y9	34.1089	109.109	2	66.4	0.553424
IPI00021842.1	AATVGSLAGQPLQER	74	P y5	25.3428	99.3428	2	67.5	1.12196
IPI00021842.1	LGPLVEQGR	58	y5	25.3428	83.3428	2	57	1.21663
IPI00021842.1	LAVYQAGAR	46	y6	12.845	58.845	2	36.5	1.6941
IPI00021842.1	ALMDETMK	30	y6	46.7694	76.7694	2	27	0.78297
IPI00021842.1	QWAGLVEK	26	y6	33.7591	59.7591	2	17.3	1.24486
IPI00024046.1	VNSDGGLVALR	101	y9	25.4443	126.444	2	91	1.45205
IPI00024046.1	INENTGSVSVTR	94	y4	16.907	110.907	2	90.7	2.44088
IPI00024046.1	TPHAEDMAELVIVGGK	70	y++14	223.607	293.607	2	70.3	1.18332
IPI00024046.1	SIVVSPILIPENQR	64	P y5	38.1758	102.176	2	55.5	2.3198
IPI00024046.1	DIQGSLQDIFK	60	y++9	56.7399	116.74	2	46.7	0.595889
IPI00024046.1	YEVSSPYFK	32	y7	42.1508	74.1508	2	10	0.244167
IPI00024046.1	TLEGPVPLEVIVIDQNDNRPIFR	29	y++20	38.4286	67.4286	3	26.3	0.556015
IPI00024046.1	TLFVHAR	28	y5	14.5509	42.5509	2	20.3	1.04276
gi123456	SGTLACTGSLVNNTANDR	94	y7	20.1096	114.11	2	81.9	0.789687
gi123456	VFTSWTGGGAAASR	89	y9	4.59752	93.5975	2	89.4	2.67528
gi123456	VLGQLHGGPSSCSATGTNR	77	y13	17.0603	94.0603	2	77.3	2.69674
gi123456	GVSGSCNIDVVCPEGDGRR	66		0	66	3	66.4	0.660584
gi123456	DQNYPGAIAIHHPNVAEK	48		0	48	2	38.7	1.20132
gi123456	RDQNYPGAIAIHHPNVAEK	38	P y6	77.5959	115.596	3	37.7	1.68515
gi123456	AVGAYSK	33		0	33	1	16.1	2.45811
gi123456	SGTLACTGSLVNNTANDRK	26		0	26	3	25.5	1.162
IPI00011140.3	AVLDGCSCCLVCAR	82	y++12	154.468	236.468	2	81.5	0.209781
IPI00011140.3	GESCSDLEPCDESSGLYCDR	71	b8 P	38.4779	109.478	2	70.5	1.09231
IPI00011140.3	QRGESCSDLEPCDESSGLYCDR	68	P y++12	208.669	276.669	3	68.4	1.05265
IPI00011140.3	DGQIGCVPR	59	y5	25.3428	84.3428	2	54.7	0.386637
IPI00011140.3	KVEVPGECCEK	58	P y7	55.2834	113.283	2	58.4	0.380649
IPI00011140.3	CQLDVLLPEPNCPAPR	46	P y9	24.4566	70.4566	2	32.8	0.403952
IPI00011140.3	CPPQCPGR	38	P y6	22.3874	60.3874	2	35.8	0.777849
IPI00011140.3	CPATPPTCAPGVR	30	P y9	86.4714	116.471	2	29.9	1.28884
IPI00014048.1	HIIVACEGSPYVPVHFDASVEDST	78		0	78	3	78.2	1.40918
IPI00014048.1	QHMDSDSSPSSSSTYCNQMMR	73		0	73	2	73.4	3.00566
IPI00014048.1	PVNTFVHEPLVDVQNVCFQEK	64		0	64	3	58.9	1.05823
IPI00014048.1	CKPVNTFVHEPLVDVQNVCFQEK	62		0	62	4	58	1.03649
IPI00014048.1	SNSSMHITDCR	58	b9	35.4443	93.4443	2	57.7	2.21894
IPI00014048.1	VTCKNGQGNCYK	48	y7	30.3898	78.3898	2	4.6	0.543538
IPI00014048.1	NGQGNCYK	30		0	30	2	10.6	0.403869
IPI00014048.1	YPNCAYR	29		0	29	2	26.5	1.15479
IPI00013179.1	TMLLQPAGSLGSYSYR	100	P y11	46.798	146.798	2	98	0.400596
IPI00013179.1	SPHWGSTYSVSVVETDYDQYALLYSQGSK	73	y6	22.3874	95.3874	3	72.9	2.84411
IPI00013179.1	AQGFTEDTIVFLPQTDK	66	P y5	52.947	118.947	2	61.5	0.203876
IPI00013179.1	GPGEDFR	49	y5	25.3428	74.3428	2	44.2	0.962794
IPI00013179.1	AALSMCK	44		0	44	2	44.1	0.566357
IPI00013179.1	MATLYSR	44		0	44	2	44.1	0.766354
IPI00013179.1	KAALSMCK	38	y7	42.1508	80.1508	2	38.3	0.651584
IPI00013179.1	EKFTAFCK	26	y6	46.7694	72.7694	2	14	1.78825
IPI00163207.1	PSLSHLLSQYYGAGVAR	92	y10	22.6931	114.693	2	91	0.342096
IPI00163207.1	AGLLRPDYALLGHR	64	y3	20.5319	84.5319	3	58.5	0.750954
IPI00163207.1	GSQTQSHPDLGTEGCWDQLSAPR	53		0	53	3	51.4	0.0158552
IPI00163207.1	EFTEAFLGCPAIHPR	51	y8	50.5191	101.519	2	50.6	0.09829
IPI00163207.1	GWHWVGAHTLGHNSR	51	y10	30.6519	81.6519	2	40.7	0.129033
IPI00163207.1	GCPDVQASLPDAK	45	P y++11	176.006	221.006	2	45.3	1.01616
IPI00163207.1	HTASAWLMSAPNSGPHNR	42	P y8	18.2774	60.2774	3	40.6	1.61468
IPI00163207.1	LLQLPLGFLYVHHTYVPAPPCTDFTR	28	P y++22	172.37	200.37	3	28	0.782607
IPI00395783.4	VSGPWEEADAEAVAR	85	y9	35.4443	120.444	2	85	0.97975
IPI00395783.4	EDGYSDASGFGYCFR	76	y5	14.5509	90.5509	2	75.9	0.0435415
IPI00395783.4	GAGLAWGVHDCQLCSER	51	y9	43.3171	94.3171	2	50.6	0.296109
IPI00395783.4	TQEVCCR	51	y5	14.5509	65.5509	2	51.5	0.661419
IPI00395783.4	PGFAPTHQPHHCAPAR	46		0	46	4	37.7	0.120637
IPI00395783.4	GGECASPLPGLR	45	P y6	22.3874	67.3874	2	39.3	0.637737
IPI00395783.4	VPEGFTCR	39	y5	0	39	2	39.3	1.42541
IPI00395783.4	NPQVCGPGR	33	y5	14.5509	47.5509	2	28.4	0.642939
IPI00551005.1	YAASSYLSLTPEQWK	89	P y5	69.7594	158.759	2	88.4	1.22393
IPI00551005.1	AGVETTTPSK	63	y6	22.3874	85.3874	2	47.1	0.94663
IPI00551005.1	AAPSVTLFPPSSEELQANK	59	P y11	81.5142	140.514	2	56.4	0.944326
IPI00551005.1	SYSCQVTHEGSTVEK	55	y9	58.8671	113.867	2	52.3	0.0896795
IPI00551005.1	ITCQGDSLR	52		0	52	2	45.7	1.95295
IPI00551005.1	LTVLSQPK	44	y6	46.7694	90.7694	2	43.7	0.478936
IPI00551005.1	TVAPTECS	29	P y5	69.7594	98.7594	1	29.5	1.98906
IPI00551005.1	ADSSPVK	26	y5	52.947	78.947	2	6.7	0.420802
IPI00179330.5	LIFAGKQLEDGR	66	y++10	134.079	200.079	2	65.9	0.29872
IPI00179330.5	IQDKEGIPPDQQR	64	y3	36.0949	100.095	2	64.1	1.70752
IPI00179330.5	TITLEVEPSDTIENVK	62	P y9	98.1463	160.146	2	58.8	0.876723
IPI00179330.5	ESTLHLVLR	59	y4	44.5113	103.511	2	41	0.163387
IPI00179330.5	TLTGKTITLEVEPSDTIENVK	51	P y9	44.9008	95.9008	3	48.9	2.72203
IPI00179330.5	TLSDYNIQK	50	y7	85.5983	135.598	2	0	0.0652158
IPI00179330.5	EGIPPDQQR	29		0	29	2	23.5	0.864564
IPI00179330.5	TITLEVEPSDTIENVKAK	25	y++16	191.99	216.99	3	24.3	0.079987
IPI00296608.6	EQTMSECEAGALR	86	y9	34.1089	120.109	2	79.7	1.01886
IPI00296608.6	GQSISVTSIR	61	y6	61.3634	122.363	2	58.5	0.421901
IPI00296608.6	MPYECGPSLDVCAQDER	58	y7	30.3898	88.3898	2	57.5	1.68436
IPI00296608.6	ACGACPLWGK	52	y8	63.7413	115.741	2	41.1	0.443903
IPI00296608.6	MHVLHCQGR	49	y6	46.7694	95.7694	2	49.3	1.54723
IPI00296608.6	GQSISVTSIRPCAAETQ	40	y8	27.6861	67.6861	2	37.7	0.861845
IPI00296608.6	DSCTLPASAEK	31	P y6	77.5959	108.596	2	26.5	1.92668
IPI00296608.6	ILPLTVCK	27	P y6	61.3634	88.3634	2	11.1	0.20369
IPI00296992.5	LAYQGQDTPEVLMDIGLR	83	y7	20.1096	103.11	2	83	2.1166
IPI00296992.5	APLQGTLLGYR	72	y7	11.5362	83.5362	2	64.7	0.35354
IPI00296992.5	CQLQVQGEPPEVHWLR	57	y++14	109.948	166.948	3	56.4	0.337665
IPI00296992.5	TATITVLPQQPR	46	P y5	69.7594	115.759	2	38.6	2.44734
IPI00296992.5	PPEEPLTSQASVPPHQLR	42	P y6	33.7591	75.7591	3	41.1	2.83616
IPI00296992.5	TSSFSCEAHNAK	41	y8	38.4779	79.4779	2	40.6	1.78757
IPI00296992.5	NLHLVSR	31		0	31	2	16	0.448602
IPI00296992.5	LGSLHPHTPYHIR	29		0	29	3	28.9	1.03534
IPI00015881.1	NLLDKDWNIFSK	65	y9	54.7784	119.778	2	65.2	2.39231
IPI00015881.1	AFLLVQDIMEDTMR	64	y9	23.5424	87.5424	2	59.2	2.1825
IPI00015881.1	SHSSGSVLPLGELEGR	58	P y8	63.7413	121.741	2	42.1	1.23358
IPI00015881.1	STCQSFEPPETPVVK	48		0	48	2	42.7	0.257438
IPI00015881.1	FNSVPLTDTGHER	42	P y9	56.7399	98.7399	2	34	0.218766
IPI00015881.1	DPPEPGSPR	36	P y5	14.5509	50.5509	2	30.6	0.924553
IPI00015881.1	PPEPGSPR	33	P y5	14.5509	47.5509	2	0.8	0.391195
IPI00015881.1	TFYETPLQLLEK	31	P y7	55.2834	86.2834	2	30.6	2.26167
IPI00219426.1	GTEHASASANGHVSYSAVSR	68	y7	20.1096	88.1096	3	68.2	2.22304
IPI00219426.1	QAELTVQVK	55	y5	89.0022	144.002	2	48.2	0.686219
IPI00219426.1	VQLTGEPVPMAR	55	P y6	5.57499	60.575	2	55.5	1.83891
IPI00219426.1	VLAKPQNTAEVQK	53	P y9	44.9008	97.9008	2	22.9	0.845661
IPI00219426.1	RLEFVAAR	41		0	41	2	25.9	1.60259
IPI00219426.1	HGESGSMAVFHQTQGPSYSESK	39		0	39	3	39	0.253246
IPI00219426.1	SVDIWLR	35	y5	52.947	87.947	2	27.7	0.20281
IPI00219426.1	LEFVAAR	29	y5	52.947	81.947	2	12.8	0.403738
IPI00031008.1	LDAPSQIEVK	59	P y7	85.5983	144.598	2	59.4	1.52152
IPI00031008.1	TVSGNTVEYALTDLEPATEYTLR	58	P y8	63.7413	121.741	2	54.8	2.00554
IPI00031008.1	CECDDGFTGADCGELK	53		0	53	2	52.8	2.52665
IPI00031008.1	FTTDLDSPR	52		0	52	2	44.8	1.04759
IPI00031008.1	TTIDLTEDENQYSIGNLKPDTEYEVSLISR	43	y++16	100.112	143.112	3	39.1	1.14198
IPI00031008.1	ETFTTGLDAPR	40		0	40	2	40.3	2.02515
IPI00031008.1	DLTATEVQSETALLTWRPPR	31		0	31	3	30.7	2.85184
IPI00031008.1	IQALNGPLR	28	y7	5.13775	33.1378	2	15.7	1.89255
IPI00220525.1	HVVLAQLWAGLR	79	y10	21.9013	100.901	2	78.7	0.379526
IPI00220525.1	PEQVVQR	48	y5	52.947	100.947	2	38.1	0.269009
IPI00220525.1	PCPSQPPVFPAAK	45	P y8	63.7413	108.741	2	43.7	2.77551
IPI00220525.1	DPCPSQPPVFPAAK	42	P y8	78.1234	120.123	2	28.8	2.79783
IPI00220525.1	STKDPCPSQPPVFPAAK	41	P y8	50.5191	91.5191	2	35.4	0.559434
IPI00220525.1	ERGSTGTQLCK	37	b9	4.59752	41.5975	2	30	0.55478
IPI00220525.1	GSTGTQLCK	32		0	32	2	25.2	0.517185
IPI00220525.1	LWEGSTSR	26	y6	5.57499	31.575	2	14.2	0.593295
IPI00247616.7	ESHWIGLTDSERENEWK	70	y8	36.8943	106.894	2	69.8	0.182619
IPI00247616.7	SSHLVFINTR	45	y6	22.3874	67.3874	2	31.3	0.27038
IPI00247616.7	DRETVLSSAL	44		0	44	2	43.9	1.63671
IPI00247616.7	WLDGTSPDYK	42	y8	38.4779	80.4779	2	42.5	0.759035
IPI00247616.7	ESHWIGLTDSER	42	y7	11.5362	53.5362	2	36.6	0.71896
IPI00247616.7	EEQQWIKK	35		0	35	2	28.1	1.9949
IPI00247616.7	EIFEDAK	31		0	31	2	22.9	1.22897
IPI00247616.7	EEQQWIK	27		0	27	2	27	0.201147
IPI00216914.2	CSDGEELQGPGLSWGDFGDWSDHCPK	101	y++18	78.7718	179.772	3	101.2	2.31471
IPI00216914.2	VEAPTTLGDNTAANNVR	85	P y++14	22.2043	107.204	2	0.1	0.0626985
IPI00216914.2	GGAYLVAFSLR	83	y5	38.1758	121.176	2	73.4	0.833677
IPI00216914.2	GLGDDTALNDAR	73		0	73	2	64.4	1.57363
IPI00216914.2	VEPPQGIPGDDTALNGIR	49	P y++16	152.525	201.525	2	47.9	0.102922
IPI00216914.2	GNVLGNTHVVESQSGSWGEWSEPLWCR	43	P y5	14.5509	57.5509	3	28.2	0.784761
IPI00216914.2	GACGLQTK	38		0	38	2	36.5	0.86615
IPI00022974.1	TVQIAAVVDVIR	91	y5	52.947	143.947	2	85.8	0.0976046
IPI00022974.1	TYLISSIPLQGAFNYK	71		0	71	2	69	2.79883
IPI00022974.1	YTACLCDDNPK	69	y6	61.3634	130.363	2	68.5	1.58416
IPI00022974.1	SVRPNDEVTAVLAVQTELK	69		0	69	3	51.5	1.30793
IPI00022974.1	ELGICPDDAAVIPIK	56	P y10	91.7339	147.734	2	50.6	0.28886
IPI00022974.1	FYTIEILKVE	56	y6	77.5959	133.596	2	53.6	2.09731
IPI00022974.1	FYTIEILK	32	y6	77.5959	109.596	2	30.4	0.492023
12345679	SCAAAGTECLISGWGNTK	98	y7	55.2834	153.283	2	98.3	1.75258
12345679	LGEHNIDVLEGNEQFINAAK	93	b8	27.6861	120.686	2	89	0.108222
12345679	LSSPATLNSR	58		0	58	2	47	0.716244
12345679	IITHPNFNGNTLDNDIMLIK	55		0	55	3	51.2	0.669921
12345679	VATVSLPR	54		0	54	2	41.3	0.137045
12345679	APVLSDSSCK	52	y6	33.7591	85.7591	2	52.3	1.61162
12345679	SSGSSYPSLLQCLK	25	P y8	63.7413	88.7413	2	21.2	0.514872
IPI00022432.1	GSPAINVAVHVFR	87	P y++11	188.673	275.673	2	86.8	1.41735
IPI00022432.1	AADDTWEPFASGK	75	P y6	95.6577	170.658	2	75	0.0561754
IPI00022432.1	TSESGELHGLTTEEEFVEGIYK	74	y5	38.1758	112.176	3	74	0.839545
IPI00022432.1	ALGISPFHEHAEVVFTANDSGPR	65		0	65	3	64.7	1.42421
IPI00022432.1	KAADDTWEPFASGK	59	P y6	95.6577	154.658	2	59.3	2.01782
IPI00022432.1	RYTIAALLSPYSYSTTAVVTNPKE	36		0	36	3	29.5	1.8871
IPI00022432.1	TSESGELHGLTTEEEFVEGIYKVEIDTK	34	y++21	44.5172	78.5172	3	34	1.98849
IPI00043992.3	NPLDGSVLLR	75	y7	30.3898	105.39	2	64.8	2.00494
IPI00043992.3	SAAVTSEFHLVPSR	70	b11 P	27.8185	97.8185	2	61.2	1.31017
IPI00043992.3	VDAGEGAQELALLHSK	61		0	61	2	48.8	1.64908
IPI00043992.3	GDSGEQVGQVAWAR	59	y7	30.3898	89.3898	2	47.1	2.05354
IPI00043992.3	LDGPLPSGVR	58	P y5	38.1758	96.1758	2	48.9	0.764752
IPI00043992.3	GLEDQNLWHIGR	56	y4	62.2928	118.293	2	55.6	2.32955
IPI00043992.3	YGLHVSPAYEGR	38	y7	69.755	107.755	2	36.5	1.06218
IPI00160130.2	LQVLLLTDGVGR	77	y6	22.3874	99.3874	2	68.7	0.713432
IPI00160130.2	DFVEILDGGHEDAPLR	76		0	76	2	68	0.736936
IPI00160130.2	FVTDGSVTASGFR	73	y6	5.57499	78.575	2	73.1	2.16158
IPI00160130.2	DGVDSDAPILSK	54	y9	72.1577	126.158	2	46.5	1.04105
IPI00160130.2	FCGSSLPHELLSSDNALYFHLYSEHLR	54		0	54	4	51.2	0.911332
IPI00160130.2	SDNSPTHVGFK	43	P y7	55.2834	98.2834	2	42.8	1.25137
IPI00160130.2	FHADYAR	26	y3	36.0949	62.0949	1	26	0.0860804
IPI00003590.1	DVQNVAAAPELAMGALELESR	76	b8 P	4.82286	80.8229	2	75.5	0.211706
IPI00003590.1	AAPGQEPPEHMAELQR	70	P y++14	198.178	268.178	2	70	0.725035
IPI00003590.1	LAGAPSEDPQFPK	63	P y9	56.7399	119.74	2	62.3	1.37852
IPI00003590.1	AWRPALYLAALDCAEETNSAVCR	56		0	56	3	51	0.999557
IPI00003590.1	VLNTEANVVR	49		0	49	2	33.4	1.88647
IPI00003590.1	SFYTAYLQR	45	y7	11.5362	56.5362	2	28.8	1.11136
IPI00003590.1	EVALDLSQHK	43	y6	46.7694	89.7694	2	39.3	0.679109
IPI00021841.1	LLDNWDSVTSTFSK	110	y9	35.4443	145.444	2	109.6	0.487919
IPI00021841.1	VSFLSALEEYTK	73	y8	38.4779	111.478	2	73.1	1.9821
IPI00021841.1	VKDLATVYVDVLK	60	y8	38.4779	98.4779	2	60.4	2.95766
IPI00021841.1	QGLLPVLESFK	49	P y7	85.5983	134.598	2	48.6	0.0807004
IPI00021841.1	ATEHLSTLSEK	39	y6	22.3874	61.3874	2	36	1.88603
IPI00021841.1	THLAPYSDELR	38	P y7	69.755	107.755	2	38.4	1.15042
IPI00021841.1	LSPLGEEMR	33		0	33	2	21.8	1.62766
IPI00291488.3	EGSCPQVNINFPQLGLCR	73	P y7	42.1508	115.151	2	70	2.17349
IPI00291488.3	DQCQVDSQCPGQMK	67	P y5	38.1758	105.176	2	67.3	0.461799
IPI00291488.3	CCSAGCATFCSLPNDK	66		0	66	2	65.6	1.4665
IPI00291488.3	CCSAGCATFCSLPNDKEGSCPQVNINFPQLGLCR	64	P y++22	104.652	168.652	3	63.6	2.28157
IPI00291488.3	TGVCPELQADQNCTQECVSDSECADNLK	61	y10	51.2664	112.266	3	61.4	1.55182
IPI00291488.3	VSCVTPNF	35	y4	83.8764	118.876	2	34.7	1.16785
IPI00291488.3	NGCGKVSCVTPNF	35		0	35	2	28.9	0.95822
IPI00045512.1	GSYQCIDTPCPPNYQR	97	P y6	46.7694	143.769	2	96.9	0.429569
IPI00045512.1	LVSLPFGIATNQDLIR	82	y8	27.6861	109.686	2	76.1	1.81149
IPI00045512.1	LVAYTQDGVMHPR	72	y6	46.7694	118.769	2	71.8	2.49275
IPI00045512.1	TCQDIDECLEQNVHCGPNR	55		0	55	3	55	2.76222
IPI00045512.1	TTFLMVDEEQTVPFALRDENLK	41	y++16	136.782	177.782	3	40.6	2.81448
IPI00045512.1	TTFLMVDEEQTVPFALR	27	P y5	25.3428	52.3428	2	26.9	1.1099
IPI00045512.1	DPVSGFCLK	27		0	27	2	26.9	0.339422
IPI00552678.2	QEPSQGTTTFAVTSILR	83	P y++15	93.9407	176.941	2	80.7	1.50662
IPI00552678.2	WLQGSQELPR	75	y7	30.3898	105.39	2	65.8	0.342982
IPI00552678.2	TFTCTAAYPESK	74		0	74	2	64.4	2.72812
IPI00552678.2	DASGVTFTWTPSSGK	65	P y5	25.3428	90.3428	2	55.3	2.55141
IPI00552678.2	SAVQGPPER	40	y5	25.3428	65.3428	2	35.6	0.586941
IPI00552678.2	TPLTATLSK	31		0	31	2	30.5	0.475683
IPI00552678.2	YLTWASR	28	y5	38.1758	66.1758	2	21.1	0.955575
IPI00328746.2	HLQALEELDLGDNR	90	y5	14.5509	104.551	2	90	2.11514
IPI00328746.2	SLEPDTFQGLER	79	P y++9	130.724	209.724	2	67.6	1.87379
IPI00328746.2	LLTEHVFR	50	y6	46.7694	96.7694	2	37.4	1.38994
IPI00328746.2	LFLQNNLIR	49	y7	20.1096	69.1096	2	36	2.12835
IPI00328746.2	LNANPWACDCR	46	P y7	85.5983	131.598	2	45.8	0.845389
IPI00328746.2	LQSLHLYR	38		0	38	2	30.4	0.343104
IPI00328746.2	ARPLWAWFQR	33	P y8	36.8943	69.8943	2	33.3	2.11726
IPI00032293.1	LVGGPMDASVEEEGVR	106	y8	50.5191	156.519	2	106.4	1.28452
IPI00032293.1	ASNDMYHSR	65	y4	62.2928	127.293	2	58.3	0.299225
IPI00032293.1	ALDFAVGEYNK	65	y6	33.7591	98.7591	2	54.9	2.66175
IPI00032293.1	RALDFAVGEYNK	42	b4	44.5113	86.5113	2	38.2	2.5342
IPI00032293.1	LVGGPMDASVEEEGVRR	39	y++15	61.588	100.588	3	25.8	0.440871
IPI00032293.1	TQPNLDNCPFHDQPHLK	32	P y++15	130.954	162.954	2	27.4	1.914
IPI00032293.1	KAFCSFQIYAVPWQGTMTLSK	31	P y10	41.8463	72.8463	3	30.5	0.201956
IPI00294649.3	DALESTLAETEAR	92	y6	22.3874	114.387	2	84.3	1.71225
IPI00294649.3	ILDDLTLCK	59	y7	69.755	128.755	2	55.2	1.51394
IPI00294649.3	TVNALEIELQAQHSMR	53		0	53	2	53.3	1.38109
IPI00294649.3	TKYETEVSLR	50	y3	36.0949	86.0949	3	47.1	0.600249
IPI00294649.3	NHEEEVNSLR	42	y8	38.4779	80.4779	2	42	0.793918
IPI00294649.3	YETEVSLR	42	y6	33.7591	75.7591	2	24.1	0.495836
IPI00294649.3	LNVEVDAAPPVDLNR	40	y8	38.4779	78.4779	2	38.7	2.30494
IPI00002406.1	LVLAEAQVGDER	81	y4	29.4598	110.46	2	72.4	2.70516
IPI00002406.1	AGAAGTAEATAR	65		0	65	2	57.3	1.19577
IPI00002406.1	EGDTVQLLCR	63	y5	6.18951	69.1895	2	45.4	0.834683
IPI00002406.1	VAYLDPLELSEGK	51	P y8	78.1234	129.123	2	51.1	2.36179
IPI00002406.1	SPPYQLDSQGR	47	P y9	69.5729	116.573	2	47.1	2.67786
IPI00002406.1	DASFHCAAHYSLPEGR	37	y6	12.845	49.845	3	35.8	2.97277
IPI00002406.1	GDGSPSPEYTLFR	31	P y7	30.3898	61.3898	2	31.2	0.523316
IPI00026314.1	DSQEEEKTEALTSAK	78	y++14	89.6254	167.625	2	64.7	2.52258
IPI00026314.1	TPSAAYLWVGTGASEAEK	73	y9	16.7611	89.7611	2	72.7	0.498449
IPI00026314.1	AGALNSNDAFVLK	69	y9	35.4443	104.444	2	69	1.36715
IPI00026314.1	TGAQELLR	55	y4	44.5113	99.5113	2	29.5	0.453122
IPI00026314.1	AVEVLPK	38		0	38	2	23.2	0.623419
IPI00026314.1	IEGSNKVPVD	31	b7 P	20.1096	51.1096	2	27.6	0.035331
IPI00026314.1	RTPITVVK	26	b6	12.845	38.845	2	14.5	1.4647
IPI00306378.5	VLATLCGQESTDTER	94	y9	16.0951	110.095	2	93.6	0.240719
IPI00306378.5	LASPGFPGEYANDQER	70	P y++13	194.365	264.365	2	70.3	0.873154
IPI00306378.5	APGKDTFYSLGSSLDITFR	64	y5	25.3428	89.3428	3	64	0.176644
IPI00306378.5	AGYVLHR	53	y4	29.4598	82.4598	2	37.6	0.457585
IPI00306378.5	WTLTAPPGYR	32	P y5	38.1758	70.1758	2	23.8	1.28555
IPI00306378.5	TCSEQSL	30	b6	22.3874	52.3874	1	19.1	2.72252
IPI00306378.5	WPEPVFGR	25	P y5	69.7594	94.7594	2	25.1	1.32178
IPI00032325.1	TNETYGKLEAVQYK	66	y9	44.9008	110.901	2	57.5	1.20292
IPI00032325.1	PATPEIQEIVDK	66		0	66	2	58.4	0.100394
IPI00032325.1	TQVVAGTNYYIK	58	y7	55.2834	113.283	2	49.1	0.0785138
IPI00032325.1	SLPGQNEDLVLTGYQVDK	56	P y++16	238.134	294.134	2	53.8	1.12777
IPI00032325.1	NKDDELTGF	55	b7	42.1508	97.1508	1	54.9	0.527409
IPI00032325.1	VKPQLEEK	29		0	29	3	13.7	0.629157
IPI00032325.1	LEAVQYK	26	y5	69.7594	95.7594	2	10.1	1.20685
IPI00023648.3	EVPLLQSLWLAHNEIR	67	P y++14	182.505	249.505	2	60.5	2.69851
IPI00023648.3	TVAAGALASLSHLK	65	y7	20.1096	85.1096	2	64.9	2.95093
IPI00023648.3	YGFQIADCAYR	53	y6	12.845	65.845	2	53.4	1.70568
IPI00023648.3	ALPGTPVASSQPR	52	P y++11	111.419	163.419	2	46.8	0.799405
IPI00023648.3	SLQLNHNR	38		0	38	2	21.7	0.240807
IPI00023648.3	TWALTTAVSIPEQDNIACTSPHVLK	37	P y++15	144.273	181.273	3	36.6	2.46764
IPI00023648.3	LPGLPEGAFR	32	P y6	77.5959	109.596	2	20.9	1.01419
IPI00022420.3	LLNLDGTCADSYSFVFSR	79	y6	33.7591	112.759	2	79.3	0.942702
IPI00022420.3	FSGTWYAMAK	57	y8	27.6861	84.6861	2	52	1.40003
IPI00022420.3	QRQEELCLAR	43	y4	62.2928	105.293	3	40.2	1.74596
IPI00022420.3	YWGVASFLQK	42	y8	50.5191	92.5191	2	42	0.294757
IPI00022420.3	QEELCLAR	40	y4	62.2928	102.293	2	32.8	0.13791
IPI00022420.3	LIVHNGYCDGR	40	y7	30.3898	70.3898	2	40.1	0.585301
IPI00022420.3	VKENFDK	36	y5	69.7594	105.759	2	6.9	0.142425
IPI00290085.1	MFVLTVAAENQVPLAK	73		0	73	2	66.9	0.496924
IPI00290085.1	IDPVNGQITTIAVLDR	66	P y++14	218.871	284.871	2	65.7	2.15219
IPI00290085.1	LNGDFAQLNLK	61	y6	22.3874	83.3874	2	14.4	0.167334
IPI00290085.1	FAIQTDPNSNDGLVTVVKPIDFETNR	39	P y++20	124.737	163.737	3	38.4	0.485363
IPI00290085.1	DWVIPPINLPENSR	35	P y++10	168.673	203.673	2	17.8	2.66138
IPI00290085.1	GPFPQELVR	34	P y6	33.7591	67.7591	2	0	1.56251
IPI00290085.1	YMQQNIR	28	y5	6.18951	34.1895	2	24.9	1.21365
IPI00102300.2	YGFDQFALYK	66	y7	42.1508	108.151	2	63.9	2.69884
IPI00102300.2	ASFPIITVTAAHSGTYR	57	y9	58.8671	115.867	2	57.2	2.75111
IPI00102300.2	YQDQAVLFIPAMK	57	P y4	44.5113	101.511	2	57	1.63266
IPI00102300.2	CQGPPGVDLYR	45	y9	34.1089	79.1089	2	40.2	2.06446
IPI00102300.2	PSLQALPSSLVPLEKPVTLR	43	P y++14	76.3897	119.39	3	42.7	2.10215
IPI00102300.2	EGDPAPYKNPER	35	P y++9	126.13	161.13	2	35.1	1.94415
IPI00102300.2	LEKLSSSR	30	y5	6.18951	36.1895	2	21.3	1.32381
IPI00022620.1	EPMTSASCR	76	y4	16.907	92.907	2	66.3	1.00868
IPI00022620.1	CKPEDTACMTTLVTVEAEYPFNQSPVVTR	61	P y10	51.2664	112.266	3	59.1	0.673695
IPI00022620.1	PDSIGAAHLIFCCFR	58	y++13	46.9427	104.943	2	57.8	2.50991
IPI00022620.1	SCSSSCVATD	42		0	42	2	41.5	1.45533
IPI00022620.1	SCSSSCVATDPDSIGAAHLIFCCFR	33	y++18	144.21	177.21	3	32.9	1.696
IPI00022620.1	DLCNSEL	33	b6	5.57499	38.575	1	31.8	2.30526
IPI00022620.1	CYTCKEPMTSASCR	28	y++12	100.386	128.386	3	28.3	0.544812
IPI00154807.3	GACPVFECGNVVLR	71	P y++11	122.921	193.921	2	59.9	2.28381
IPI00154807.3	YWLNGDFR	57	y6	12.845	69.845	2	57.2	1.90348
IPI00154807.3	IQIPGIMNDEKFNLK	52	P y++12	191.11	243.11	2	48.7	1.41151
IPI00154807.3	TDERDVNYWTSR	44	y++10	130.065	174.065	2	42.7	0.325143
IPI00154807.3	IQIPGIMNDEK	34	P y8	38.4779	72.4779	2	34.3	2.21362
IPI00154807.3	LVIKPAK	33		0	33	2	14.6	0.671049
IPI00154807.3	DVNYWTSR	31	y4	7.08433	38.0843	2	30.8	0.209892
IPI00023020.1	GHYQNVVEVR	51	y8	63.7413	114.741	2	41.7	1.30707
IPI00023020.1	EQDLLSHEQK	46	y5	89.0022	135.002	2	36.8	0.0263928
IPI00023020.1	SQQYDLNALHK	45		0	45	2	45	0.0558563
IPI00023020.1	QITIPSQEQEHSQK	43	P y10	62.96	105.96	2	43.3	0.925971
IPI00023020.1	HLGGSQQLLHNK	40	y++10	75.5127	115.513	3	40.2	0.119139
IPI00023020.1	VQTSLCPAHQDK	36	y++10	118.168	154.168	2	32.1	0.904616
IPI00023020.1	SQIQAPNPK	35	y6	33.7591	68.7591	2	24.9	0.858532
IPI00022488.1	GECQAEGVLFFQGDR	71	y7	11.5362	82.5362	2	70.1	1.80105
IPI00022488.1	YYCFQGNQFLR	48	y7	30.3898	78.3898	2	46.7	2.12443
IPI00022488.1	RLWWLDLK	40	b6	22.3874	62.3874	2	27.8	0.459555
IPI00022488.1	VDGALCMEK	37	y5	38.1758	75.1758	2	29.7	0.539927
IPI00022488.1	LLQDEFPGIPSPLDAAVECHR	34	P y++15	187.131	221.131	3	34.4	2.54203
IPI00022488.1	NFPSPVDAAFR	34	P y9	35.4443	69.4443	2	25.3	1.46904
IPI00022488.1	QGHNSVFLIK	26	y++8	110.499	136.499	2	26.4	1.04281
IPI00023858.1	VTYLQNGKDR	50	y4	62.2928	112.293	2	0	2.47872
IPI00023858.1	AVVFLEPQWYSVLEK	46	P y9	80.542	126.542	2	42.3	0.949933
IPI00023858.1	EEDPIHLR	40		0	40	2	39.3	1.32994
IPI00023858.1	DSGSYFCR	36	y7	30.3898	66.3898	1	28.9	0.045088
IPI00023858.1	WVFKEEDPIHLR	35	P y5	25.3428	60.3428	2	32.7	2.59748
IPI00023858.1	VTYLQNGK	33		0	33	2	12.7	0.98822
IPI00023858.1	YFHHNSDFHIPK	31		0	31	3	30.8	2.1363
IPI00465028.5	IIYGGSVTGATCK	93	y11	61.0545	154.055	2	92	2.83698
IPI00465028.5	QSLGELIGTLNAAK	89	y7	20.1096	109.11	2	88.7	0.520272
IPI00465028.5	KQSLGELIGTLNAAK	86	y7	42.1508	128.151	2	86.1	1.40722
IPI00465028.5	SNVSDAVAQSTR	68	y5	38.1758	106.176	2	64.3	1.36823
IPI00465028.5	HVFGESDELIGQK	51	y11	37.9849	88.9849	2	45.1	2.80915
IPI00465028.5	VVLAYEPVWAIGTGK	42	P y9	72.1577	114.158	2	41.8	0.861402
IPI00178352.3	NAGYGGLGLSIEGPSK	91	y9	46.614	137.614	2	84.6	2.94164
IPI00178352.3	SLTATGGNHVTAR	84	y8	27.6861	111.686	2	77.9	0.161472
IPI00178352.3	EVTTEFTVDAR	75	y6	12.845	87.845	2	58.4	1.80164
IPI00178352.3	VSGPGVEPHGVLR	72	P y6	33.7591	105.759	2	71.7	1.9802
IPI00178352.3	APLQVAVLGPTGVAEPVEVR	60	y12	89.7646	149.765	2	59.4	1.38353
IPI00178352.3	VHVQPAVDTSGVK	46	P y9	86.4714	132.471	2	45.8	0.122297
IPI00027827.1	LACCVVGVCGPGLWER	81	y8	10.4958	91.4958	2	79.5	0.902246
IPI00027827.1	GGNQASVENGNAGR	77		0	77	2	26.1	2.24118
IPI00027827.1	AGLAASLAGPHSIVGR	76	y8	63.7413	139.741	2	76.4	0.678425
IPI00027827.1	AVVVHAGEDDLGR	69	y8	27.6861	96.6861	2	67.1	0.538288
IPI00027827.1	VTEIWQEVMQR	66	y7	11.5362	77.5362	2	42	1.94236
IPI00027827.1	VTGVVLFR	43	y6	33.7591	76.7591	2	42.6	1.26027
IPI00022052.1	GALCLLAEDDSSCEVNGR	110	y11	27.8185	137.818	2	108.4	0.504151
IPI00022052.1	RLGEPCDQLHVCDASQGLVCQPGAGPGGR	79	P y8	10.4958	89.4958	3	79	1.2863
IPI00022052.1	CPLGVPLVLDGCGCCR	66	y6	22.3874	88.3874	2	66.4	0.571153
IPI00022052.1	LPSWDCPHPR	57	P y++9	161.564	218.564	2	57.2	0.165614
IPI00022052.1	LGEPCDQLHVCDASQGLVCQPGAGPGGR	56	P y8	10.4958	66.4958	3	54.8	0.74765
IPI00022052.1	RVEVLGK	34	b5	25.3428	59.3428	2	14.5	0.421207
IPI00028015.1	WSEQSDYLELLVK	108	y9	69.5729	177.573	2	102	1.39035
IPI00028015.1	IDSVSEGNAGPYR	73	y9	9.64902	82.649	2	73.2	0.478599
IPI00028015.1	PSISAEPGTVIPLGSHVTFVCR	67	P y++16	174.573	241.573	3	66.3	0.755259
IPI00028015.1	FRIDSVSEGNAGPYR	61	y11	37.9849	98.9849	2	48.4	1.02012
IPI00028015.1	GPVGVQTFR	60	y6	46.7694	106.769	2	57.8	1.13839
IPI00028015.1	CIYYKPPK	26	y4	44.5113	70.5113	3	24.4	0.565213
IPI00019954.4	AAQAAVASYNMGSNSIYYFR	100	y4	16.907	116.907	2	36	2.53705
IPI00019954.4	YFLTMEMGSTDCR	82		0	82	2	82.2	1.83043
IPI00019954.4	VTGDHVDLTTCPLAAGAQQEK	68	P y10	65.0012	133.001	2	67.7	0.965427
IPI00019954.4	DLSPDDPQVQK	53	P y++8	128.694	181.694	2	49.2	1.80636
IPI00019954.4	YFLTMEMGSTDCRK	45	y7	20.1096	65.1096	2	45.2	2.63346
IPI00019954.4	AQSQLVAGIK	36	y8	50.5191	86.5191	2	25.4	1.68334
IPI00018901.1	NIDQAVTAALETR	97	y7	11.5362	108.536	2	90.4	1.5032
IPI00018901.1	DIQAAGGIVTAEDLNNYR	91	y9	32.8729	123.873	2	91	0.847808
IPI00018901.1	FVDVTEVVR	58	y7	55.2834	113.283	2	0	1.27054
IPI00018901.1	GLAAALENKR	56		0	56	2	47.3	2.00803
IPI00018901.1	LFQPSIQLAR	41	P y7	42.1508	83.1508	2	32.5	1.42679
IPI00018901.1	GGLSVAVPGEIR	39	y7	20.1096	59.1096	2	28.7	0.406348
IPI00022431.1	HTFMGVVSLGSPSGEVSHPR	99	P y9	58.8671	157.867	3	99.1	0.555871
IPI00022431.1	EHAVEGDCDFQLLK	69	y9	43.3171	112.317	2	68.6	2.69748
IPI00022431.1	TVVQPSVGAAAGPVVPPCPGR	65	y10	52.96	117.96	2	61.9	2.66802
IPI00022431.1	CNLLAEK	60		0	60	2	30.9	0.554664
IPI00022431.1	HTLNQIDEVK	50		0	50	2	46.2	0.560772
IPI00022431.1	FSVVYAK	31	y5	89.0022	120.002	2	30.9	0.953518
IPI00022200.2	EVQVFEITENSAK	87	y9	25.4443	112.444	2	81.2	1.98534
IPI00022200.2	VVESLDVGQDR	83	y4	44.5113	127.511	2	75.3	0.0776923
IPI00022200.2	QLGTVQQVISER	65	y7	11.5362	76.5362	2	64.6	0.352235
IPI00022200.2	VAVVQYSDR	49	y5	14.5509	63.5509	2	48.3	1.68917
IPI00022200.2	FWYGGCGGNENK	44	y10	80.542	124.542	2	44.2	0.0700933
IPI00022200.2	NILVSSAGSR	42	y8	4.82286	46.8229	2	42.4	1.16031
IPI00384542.2	SDIDAVYVTTNGIIATSEPPAK	98		0	98	2	94.7	0.228619
IPI00384542.2	SNGAYNIFANDR	69	y5	6.18951	75.1895	2	15	0.201398
IPI00384542.2	YALSNSIGPVR	65	y4	16.907	81.907	2	57.5	0.338472
IPI00384542.2	EDLSPSITQR	56	P y6	33.7591	89.7591	2	43.8	0.601437
IPI00384542.2	GGADTYSVPSVLSPR	40		0	40	2	38.5	0.954096
IPI00384542.2	VYYREDLSPSITQR	36	b6	22.3874	58.3874	2	10.8	0.638006
IPI00554711.1	NEGTATYAAAVLFR	79	y9	4.51151	83.5115	2	69.5	0.438185
IPI00554711.1	ALMGSPQLVAAVVR	68	P y9	86.4714	154.471	2	67.4	0.226073
IPI00554711.1	LLNDEDPVVVTK	64	y10	91.7339	155.734	2	58.4	0.223872
IPI00554711.1	NLALCPANHAPLQEAAVIPR	52	y++18	150.83	202.83	3	51.6	1.91405
IPI00554711.1	LVQNCLWTLR	48	y4	44.5113	92.5113	2	44.4	1.48086
IPI00554711.1	EGLLAIFK	42	y4	62.2928	104.293	2	30.5	0.884535
IPI00021263.3	GIVDQSQQAYQEAFEISK	85	y9	44.9008	129.901	2	80.3	2.25054
IPI00021263.3	SVTEQGAELSNEER	85	y5	25.3428	110.343	2	57.7	1.15672
IPI00021263.3	EMQPTHPIR	51		0	51	2	45.4	0.560255
IPI00021263.3	DSTLIMQLLR	50	y5	14.5509	64.5509	2	29.3	2.58981
IPI00021263.3	YLAEVAAGDDKK	42		0	42	2	31.3	2.49371
IPI00021263.3	NLLSVAYK	32	y6	46.7694	78.7694	2	18.2	0.324259
IPI00240345.3	CAVLQATGGVEPAGWK	93	y9	16.7611	109.761	2	85.6	0.0952075
IPI00240345.3	GQLPISVTCIADEIGAR	80	P y++14	155.896	235.896	2	79.9	1.99096
IPI00240345.3	YQFEVLCPAPR	49	y5	38.1758	87.1758	2	49.4	1.19332
IPI00240345.3	APFQLHSAALDFSPPGTEVSALCR	47	P y++11	171.017	218.017	3	38.4	1.68691
IPI00240345.3	QAAEEACILR	44	y5	25.3428	69.3428	2	35.7	2.02448
IPI00240345.3	SHCTLENEPLR	27	y9	24.4566	51.4566	2	27.5	0.767777
IPI00011302.1	CWKFEHCNFNDVTTR	64	y6	22.3874	86.3874	3	62.7	2.0085
IPI00011302.1	LRENELTYYCCK	61	b8	17.4855	78.4855	2	61.1	0.511228
IPI00011302.1	FEHCNFNDVTTR	59	y++10	103.117	162.117	2	56.2	0.108654
IPI00011302.1	ENELTYYCCK	56	y5	89.0022	145.002	2	55.8	0.271144
IPI00011302.1	AGLQVYNKCWK	54	y6	46.7694	100.769	2	52.8	0.0149155
IPI00011302.1	AGLQVYNK	46	y4	62.2928	108.293	2	36	1.7276
IPI00009276.1	EFLEDTCVQYVQK	95		0	95	2	73.7	0.182313
IPI00009276.1	LHMLQISYFRD	57	y9	32.8729	89.8729	2	56.8	0.145674
IPI00009276.1	TQSGLQSYLLQFHGLVR	56	y++15	187.131	243.131	3	54.5	1.81416
IPI00009276.1	LHMLQISYFR	55	y8	36.8943	91.8943	2	53.1	2.66341
IPI00009276.1	HISAENTK	42	y6	22.3874	64.3874	2	34.2	1.39661
IPI00009276.1	TLAFPLTIR	32	y7	20.1096	52.1096	2	27	0.251396
IPI00299547.4	ELTSELKENFIR	84	y5	25.3428	109.343	2	71.5	2.2068
IPI00299547.4	VPLQQNFQDNQFQGK	63	y6	22.3874	85.3874	2	62.9	2.5602
IPI00299547.4	VVSTNYNQHAMVFFK	55	y++13	81.5742	136.574	2	52	2.0195
IPI00299547.4	SYPGLTSYLVR	52	P y++9	44.9008	96.9008	2	52.1	2.26757
IPI00299547.4	TFVPGCQPGEFTLGNIK	48	P y++14	182.505	230.505	2	45.7	2.2705
IPI00299547.4	TKELTSELK	32	y7	42.1508	74.1508	2	23.2	0.390246
IPI00001662.1	EGQGFVSEDEYLEISDIKR	93		0	93	2	87	2.19479
IPI00001662.1	LATGLDGMR	57		0	57	2	51.9	1.26015
IPI00001662.1	DQSGEYECSALNDVAAPDVR	54		0	54	2	54.4	1.01986
IPI00001662.1	STILYAGNDK	53	y6	61.3634	114.363	2	49.3	2.23692
IPI00001662.1	ITVNYPPYISK	48	P y6	46.7694	94.7694	2	47.7	1.74468
IPI00001662.1	STILYAGNDKWSIDPR	27	y10	4.30296	31.303	2	19.8	1.63784
IPI00305064.1	YGFIEGHVVIPR	84	y7	55.2834	139.283	2	84.3	0.76065
IPI00305064.1	FAGVFHVEKNGR	67		0	67	2	65.5	0.972772
IPI00305064.1	ALSIGFETCR	52	y6	12.845	64.845	2	51	1.02254
IPI00305064.1	YVQKGEYR	46		0	46	2	32.4	1.50699
IPI00305064.1	FAGVFHVEK	43		0	43	3	31.4	0.874792
IPI00305064.1	TEAADLCK	38	y6	77.5959	115.596	2	31.9	0.0752951
IPI00164755.4	GEIGAVGNAGPAGPAGPR	97	y12	4.26245	101.262	2	90.9	0.252841
IPI00164755.4	GEAGAAGPAGPAGPR	83	y9	35.4443	118.444	2	83.1	0.602125
IPI00164755.4	GVGLGPGPMGLMGPR	55		0	55	2	17	0.301828
IPI00164755.4	GVVGPQGAR	33	y6	33.7591	66.7591	2	24.1	0.516474
IPI00164755.4	GPAGPSGPAGK	30	P y7	42.1508	72.1508	2	18.7	0.378596
IPI00164755.4	GDQGPVGR	27	y5	52.947	79.947	2	23.2	0.102238
IPI00028911.1	VTIPTDLIASSGDIIK	84	y++14	101.779	185.779	2	83.8	1.34288
IPI00028911.1	LGCSLNQNSVPDIHGVEAPAR	60	P y++11	234.265	294.265	3	53.7	1.1202
IPI00028911.1	PAFSNALEPDFK	60	P y4	62.2928	122.293	2	59.6	0.689327
IPI00028911.1	GVHYISVSATR	46	y7	11.5362	57.5362	2	36.2	1.56101
IPI00028911.1	SFSEVELHNMK	37	y6	61.3634	98.3634	2	36.8	1.79899
IPI00028911.1	KVVENGALLSWK	37		0	37	2	36.7	2.61352
IPI00299738.1	YDALEVFAGSGTSGQR	92	y8	27.6861	119.686	2	88.1	0.164337
IPI00299738.1	MTTDEGTGGR	53		0	53	2	47.1	0.258035
IPI00299738.1	VFDLELHPACR	52	P y4	16.907	68.907	2	51.5	1.81899
IPI00299738.1	PAPLVAPGNQVTLR	49	P y8	63.7413	112.741	2	48.6	1.0368
IPI00299738.1	GESGYVASEGFPNLYPPNK	41		0	41	2	41.1	2.98308
IPI00299738.1	FCGTFRPAPLVAPGNQVTLR	35		0	35	3	34.6	1.5686
IPI00019449.1	YAQTPANMFYIVACDNR	89	y5	14.5509	103.551	2	89.4	1.52713
IPI00019449.1	RDPPQYPVVPVHLDR	66	P y6	33.7591	99.7591	3	66.3	0.971469
IPI00019449.1	PPQYPVVPVHLDR	53	P y6	22.3874	75.3874	3	53	0.578796
IPI00019449.1	DPPQYPVVPVHLDR	47	P y9	56.7399	103.74	2	42.6	0.869483
IPI00019449.1	YAQTPANMFYIVACDNRDQR	40	P y++16	76.6169	116.617	3	0.5	2.14724
IPI00019449.1	PPQYPVVPVHLDRII	26	y5	38.1758	64.1758	3	26	0.572432
IPI00419966.1	NPLGEGPVSNTVAFSTESADPR	97	y10	4.38304	101.383	2	96.6	2.03537
IPI00419966.1	VSEPVSAGR	50	P y6	77.5959	127.596	2	50.4	0.576854
IPI00419966.1	TGQQLTSDQLPIK	48	y8	38.4779	86.4779	2	39.7	2.0448
IPI00419966.1	FYNIGDQR	44	y6	33.7591	77.7591	2	38.2	0.926105
IPI00419966.1	ETDPLGKPR	43	y4	62.2928	105.293	2	32.8	0.283558
IPI00419966.1	FKGPHVR	29	y5	38.1758	67.1758	2	21.7	0.376237
IPI00470360.1	GGFLIEDAHESR	80	y7	55.2834	135.283	2	79.6	1.02249
IPI00470360.1	FSQEPADQTVVAGQR	66	P y11	59.2689	125.269	2	52.1	0.980901
IPI00470360.1	PAATIIWFR	58	y4	29.4598	87.4598	2	51	0.589057
IPI00470360.1	DGTQQEGAVASTELLK	37	y7	69.755	106.755	2	29.2	1.67165
IPI00470360.1	SMNEAIPSGK	36	P y4	44.5113	80.5113	2	33.6	0.864921
IPI00470360.1	DGLALGMGQGLK	32		0	32	2	28.3	0.122895
IPI00003919.1	LQAIEHELHELGLLK	62		0	62	2	60.5	2.06687
IPI00003919.1	SFSNIISTLNPTAK	60	y9	16.7611	76.7611	2	60.2	2.45587
IPI00003919.1	MASTPHPPGAR	52	P y5	25.3428	77.3428	2	50.2	0.38341
IPI00003919.1	HLVLACHYDSK	48	y9	69.5729	117.573	2	47.8	2.57475
IPI00003919.1	VFVGATDSAVPCAMMLELAR	46	P y10	62.96	108.96	2	45.1	0.0520792
IPI00003919.1	YPGSPGSYAAR	41	P y7	30.3898	71.3898	2	40.1	1.69244
IPI00022039.1	IHALGPNYNLVISDLR	79		0	79	2	76.1	1.02261
IPI00022039.1	ADINTQADPYTTTK	72	P y6	61.3634	133.363	2	67.8	0.299791
IPI00022039.1	YNLQIYR	55	y5	52.947	107.947	2	49.7	1.49569
IPI00022039.1	TSVAYVTPGDSETAPVVTVTHR	38	y++16	191.99	229.99	3	29.6	2.09329
IPI00022039.1	ADINTQADPYTTTKR	35	P y7	55.2834	90.2834	2	35.3	2.51002
IPI00022039.1	IIAWTSK	27	y5	69.7594	96.7594	2	18.3	0.464438
IPI00019862.4	TEEQMEEYR	62	y7	30.3898	92.3898	2	61.7	0.812501
IPI00019862.4	SQFSPAVFVYK	53	y9	56.7399	109.74	2	44.4	2.22397
IPI00019862.4	NAEDMEVR	52	y6	61.3634	113.363	2	46.8	1.22829
IPI00019862.4	ERTEEQMEEYR	50		0	50	2	49.6	0.467531
IPI00019862.4	CYFQEGR	38	y5	38.1758	76.1758	2	28.8	0.130777
IPI00019862.4	CHLSPEK	34	y4	62.2928	96.2928	2	34.2	0.0325904
IPI00298971.1	FEDGVLDPDYPR	74	P y5	52.947	126.947	2	66.3	1.81897
IPI00298971.1	GQYCYELDEK	55	y8	89.8843	144.884	2	54.8	2.63076
IPI00298971.1	DWHGVPGQVDAAMAGR	48		0	48	3	41.6	0.32173
IPI00298971.1	CTEGFNVDKK	46		0	46	3	38.6	1.04029
IPI00298971.1	CTEGFNVDK	39	y7	69.755	108.755	2	36.9	0.0283988
IPI00298971.1	RVDTVDPPYPR	26	P y5	69.7594	95.7594	2	24.3	1.27964
IPI00022661.3	TDATLSCDVR	63	y5	25.3428	88.3428	2	46.2	0.755888
IPI00022661.3	VTFSQDPTTVALCISK	57	P y10	41.8463	98.8463	2	50.6	1.44725
IPI00022661.3	AEQVIFVR	44		0	44	2	37.3	1.60365
IPI00022661.3	LSFVSAK	42	y5	89.0022	131.002	2	23.4	0.435382
IPI00022661.3	VQVLPEVR	39	y6	12.845	51.845	2	36	0.305772
IPI00022661.3	FTLVPSGR	31	y6	22.3874	53.3874	2	30.8	0.120342
IPI00297646.3	VLCDDVICDETK	59	y5	69.7594	128.759	2	43.9	0.818583
IPI00297646.3	GESGPSGPAGPTGAR	59	P y8	18.2774	77.2774	2	54.1	0.342979
IPI00297646.3	EGAPGAEGSPGR	54	y5	14.5509	68.5509	2	42.8	0.434451
IPI00297646.3	GPAGPQGPR	41	P y5	69.7594	110.759	2	10.7	1.5244
IPI00297646.3	STGGISVPGPMGPSGPR	32	P y10	32.8729	64.8729	2	31.8	1.11051
IPI00297646.3	GEAGPQGPR	30	y6	22.3874	52.3874	2	10.7	0.792009
IPI00003102.1	RLEVTWQTPSTWPDPESFPLK	64	P y9	56.7399	120.74	3	63.7	2.4361
IPI00003102.1	YRPLILDQWQHVELSDGTAHTITDAYAGK	56		0	56	3	56.3	0.780722
IPI00003102.1	HSPQEAPHVQYER	54	P y++11	119.71	173.71	3	53.6	1.34191
IPI00003102.1	EYIIQVAAK	43		0	43	2	35.1	0.606994
IPI00003102.1	IMVCEKDPALK	31	P y4	83.8764	114.876	2	21.3	2.04694
IPI00003102.1	PVPSNPR	26	P y5	25.3428	51.3428	2	25.6	0.018764
IPI00383717.1	LTEPADTITDAVK	76	P y10	77.9318	153.932	2	75.9	0.35178
IPI00383717.1	QADEDYSHDLMLLR	53	y5	25.3428	78.3428	2	52.7	2.29003
IPI00383717.1	WIEDTIAENS	46	b6	33.7591	79.7591	2	46.2	2.74712
IPI00383717.1	VTDFMLCVGHLEGGK	38		0	38	2	37.9	2.18395
IPI00383717.1	ILPNDECK	33		0	33	2	29.6	1.23863
IPI00383717.1	ILPNDECKK	27		0	27	2	17	1.07608
IPI00031121.1	NSLISYLEQIHR	64	y8	48.4779	112.478	2	60.7	2.64393
IPI00031121.1	SNAQGIDLNR	61	y6	22.3874	83.3874	2	58	0.424967
IPI00031121.1	LTASAPGYLAITK	58	P y8	78.1234	136.123	2	58.5	1.86386
IPI00031121.1	EGGPNNHLLK	32		0	32	2	23.5	0.278444
IPI00031121.1	YIGNMHGNEAVGR	29		0	29	2	28.8	2.44419
IPI00031121.1	LLIPGNYK	28	P y5	25.3428	53.3428	2	28	0.271514
IPI00008692.1	QLVEADINGLR	62	y8	27.6861	89.6861	2	61.6	0.241398
IPI00008692.1	LVLQIDNAK	53	y7	42.1508	95.1508	2	19.2	0.405478
IPI00008692.1	QLERENAELESR	46		0	46	2	13.9	1.12257
IPI00008692.1	QLVEADINGLRR	42	y++9	34.1089	76.1089	3	41.7	0.695563
IPI00008692.1	ENAELESR	38	y4	16.907	54.907	2	26.1	1.52206
IPI00008692.1	QNQEYQVLLDVK	29		0	29	2	26	0.11612
IPI00297284.1	LEGEACGVYTPR	62	y4	16.907	78.907	2	59.3	0.107641
IPI00297284.1	TPCQQELDQVLER	61	y5	14.5509	75.5509	2	59.4	1.96662
IPI00297284.1	LAACGPPPVAPPAAVAAVAGGAR	47	P y13	87.5531	134.553	2	47.1	1.78815
IPI00297284.1	MPCAELVR	42		0	42	2	23	1.60228
IPI00297284.1	LRPPPAR	29	P y5	52.947	81.947	2	9.3	0.886185
IPI00297284.1	LIQGAPTIR	27	y6	46.7694	73.7694	2	11	2.06952
IPI00029723.1	ICANVFCGAGR	57	y6	33.7591	90.7591	2	57.3	0.956781
IPI00029723.1	LSFQEFLK	51	y6	61.3634	112.363	2	45.9	0.210753
IPI00029723.1	TYLNHCELHR	48		0	48	2	41.1	0.963503
IPI00029723.1	LDSSEFLK	46	y6	46.7694	92.7694	2	38.9	0.718049
IPI00029723.1	IQVDYDGHCK	32	y8	50.5191	82.5191	2	31.7	0.983037
IPI00029723.1	YVQELQK	28	y5	52.947	80.947	2	17.1	0.497086
IPI00167710.4	MATASAPGR	61		0	61	2	50.7	0.812354
IPI00167710.4	TISFHYLSLPSNLK	54	P y5	38.1758	92.1758	2	52	2.26148
IPI00167710.4	SFQANHVSK	48		0	48	2	44.2	0.111338
IPI00167710.4	TPITLFR	36	y4	44.5113	80.5113	2	30.9	0.892858
IPI00167710.4	FGIVGGNSR	36	y5	25.3428	61.3428	2	23.8	0.765411
IPI00167710.4	TSPFQCER	26		0	26	2	21.3	0.568136
IPI00069058.1	FGEGVSSPK	62	y6	61.3634	123.363	2	57.6	0.508113
IPI00069058.1	SPQPPPPAPAPAR	44	P y++10	126.13	170.13	2	37.4	0.773079
IPI00069058.1	VNLESPGPER	43	y6	33.7591	76.7591	2	43.5	0.820706
IPI00069058.1	AAPAPTHVR	39	P y5	52.947	91.947	2	37.8	0.169035
IPI00069058.1	NAPPEPVPPPR	37	P y++9	118.257	155.257	2	25.6	0.934251
IPI00069058.1	DGSAPEVR	29	P y4	62.2928	91.2928	2	23.7	0.152272
IPI00021302.3	MSSPTDASVICR	64	P y9	16.0951	80.0951	2	61.5	1.39086
IPI00021302.3	AGTWLAVHPNK	51	y6	46.7694	97.7694	2	50.8	2.22375
IPI00021302.3	GHDWGAPPFR	39	P y4	62.2928	101.293	2	34.6	0.970238
IPI00021302.3	CGALDGPCSCHPTCSGLGTCCLDFR	37	y++20	81.1562	118.156	3	37.2	0.359458
IPI00021302.3	PAPPSYQR	32		0	32	2	13.8	0.695709
IPI00021302.3	FKDSIQTLGHVDSSGQVHCVSPLLYESGR	31		0	31	4	28.9	2.75755
IPI00067738.2	SLLFMVTYDDGSTR	74	y8	10.4958	84.4958	2	73.8	1.07143
IPI00067738.2	FIQSAAPK	44	y6	46.7694	90.7694	2	20.9	1.29346
IPI00067738.2	NAIEALGSK	39		0	39	1	23.7	1.25574
IPI00067738.2	YSGWPAEIQIEGCIPK	35	P y++12	127.99	162.99	2	35.5	0.308507
IPI00067738.2	SIGERPVLK	33	y7	55.2834	88.2834	2	21.7	0.476788
IPI00067738.2	CDHWTPCPSDTYAYR	28		0	28	3	28.1	1.34759
IPI00010182.3	QATVGDINTERPGMLDFTGK	82	y++14	127.749	209.749	2	82	0.142906
IPI00010182.3	TKPSDEEMLFIYGHYK	39	P y++14	226.629	265.629	3	36.5	0.635088
IPI00010182.3	SQAEFEK	37		0	37	1	17	0.0257836
IPI00010182.3	AYINKVEELK	33	y7	42.1508	75.1508	2	29	1.7392
IPI00010182.3	WDAWNELK	29	y6	46.7694	75.7694	2	22.2	0.821261
IPI00010182.3	AKWDAWNELK	27	y8	50.5191	77.5191	2	8.9	1.69905
IPI00025512.2	LFDQAFGLPR	63		0	63	2	58.3	0.43413
IPI00025512.2	TKDGVVEITGK	50	y9	58.8671	108.867	2	48.2	2.99797
IPI00025512.2	AQLGGPEAAK	38	y8	38.4779	76.4779	2	38.4	1.43086
IPI00025512.2	LATQSNEITIPVTFESR	35	P y7	69.755	104.755	2	34.5	0.900158
IPI00025512.2	VSLDVNHFAPDELTVK	27	y++14	127.749	154.749	3	11.2	0.683059
IPI00025512.2	QLSSGVSEIR	26	y4	29.4598	55.4598	2	24.9	0.277174
IPI00299103.2	HGTCAAQVDALNSQK	69	y6	22.3874	91.3874	2	69.2	0.755016
IPI00299103.2	QEVWLANGAAESR	49	y8	10.4958	59.4958	2	49.1	2.74748
IPI00299103.2	VYGVIPK	33		0	33	1	15.6	1.44209
IPI00299103.2	LGIKPSINYYQVADFK	32		0	32	2	31.1	2.00991
IPI00299103.2	ELDLNSVLLK	27	y6	61.3634	88.3634	2	9.7	1.51188
IPI00299103.2	LRDNHEWK	25	b6	22.3874	47.3874	2	10.5	1.33229
IPI00441498.1	VLNVPLCK	47	y6	46.7694	93.7694	2	27.8	0.145832
IPI00441498.1	TELLNVCMNAK	46	y7	55.2834	101.283	2	43.5	1.34087
IPI00441498.1	EDCEQWWEDCR	36	y5	14.5509	50.5509	2	36.2	0.082673
IPI00441498.1	FNWNHCGEMAPACK	35		0	35	2	34.6	0.547305
IPI00441498.1	VLNVPLCKEDCEQWWEDCR	25	P y++15	180.586	205.586	3	25.2	0.919539
IPI00441498.1	DVSYLYR	25	y5	52.947	77.947	2	15.3	1.27621
IPI00185362.4	CVVTGEDGSESEATVNVK	136	y12	18.6197	154.62	2	126.8	0.315432
IPI00185362.4	FFLCQVAGDAK	78	y9	86.4714	164.471	2	78.2	0.711909
IPI00185362.4	LEGQMGEDGNSIK	52		0	52	2	52.4	0.566027
IPI00185362.4	LPSGSDHVMLK	48	P y++10	194.339	242.339	2	42.1	0.619945
IPI00185362.4	DKDISWFSPNGEK	47	y9	24.4566	71.4566	2	41.2	2.26327
IPI00031065.1	IAAFNIQTFGETK	113	y7	69.755	182.755	2	112.8	1.78906
IPI00031065.1	YDIALVQEVR	75	y5	38.1758	113.176	2	65.6	1.10934
IPI00031065.1	LLDNLNQDAPDTYHYVVSEPLGR	68	P y++14	141.551	209.551	3	68.3	1.84049
IPI00031065.1	DSHLTAVGK	41		0	41	2	26.8	0.620788
IPI00031065.1	LWTSPTFQWLIPDSADTTATPTHCAYDR	27	P y++17	166.38	193.38	3	26.3	0.751831
IPI00027436.1	VCEAGSGLVFSCQDK	87	y6	33.7591	120.759	2	85.9	0.292205
IPI00027436.1	CAYGYYQDETTGR	81	y8	27.6861	108.686	2	81.4	0.221248
IPI00027436.1	WADAECEEIPGR	66	b9 P	16.0951	82.0951	2	58.2	0.386154
IPI00027436.1	PCLPCTVCEDTER	48	P y10	61.0545	109.055	2	48.2	0.15412
IPI00027436.1	QNTVCEECPDGTYSDEANHVD	38	y9	35.4443	73.4443	2	38.5	0.23491
IPI00019580.1	NPDGDVGGPWCYTTNPR	104	P y++16	87.2448	191.245	2	103.6	0.181663
IPI00019580.1	TPENYPNAGLTMNYCR	72	P y11	26.9812	98.9812	2	72.2	2.52419
IPI00019580.1	HSIFTPETNPR	55	P y6	46.7694	101.769	2	45.3	0.903008
IPI00019580.1	QLGAGSIEECAAK	47	y6	46.7694	93.7694	2	47.2	1.94253
IPI00019580.1	ATTVTGTPCQDWAAQEPHR	27		0	27	3	25.7	0.545069
IPI00298281.3	LNTFGDEVFNDPK	74	y9	34.1089	108.109	2	73.8	2.05156
IPI00298281.3	SYYYAISDFAVGGR	70	y8	10.4958	80.4958	2	70.3	0.20411
IPI00298281.3	SQECYFDPELYR	59	P y5	52.947	111.947	2	59.3	0.83511
IPI00298281.3	HNTYGVDCEK	53	y8	63.7413	116.741	2	53.1	1.89992
IPI00298281.3	FHTSRPESFAIYK	46		0	46	2	38.6	1.92107
IPI00027509.3	SDGLPWCSTTANYDTDDR	77	P y++14	214.411	291.411	2	76.9	0.689013
IPI00027509.3	LWCATTSNFDSDKK	67	y++12	11.8661	78.8661	2	66.7	2.58016
IPI00027509.3	LWCATTSNFDSDK	60	y11	69.1734	129.173	2	60.1	1.60292
IPI00027509.3	EYSTCTSEGR	54		0	54	2	54.2	1.31509
IPI00027509.3	SYSACTTDGR	34	y8	10.4958	44.4958	2	33.9	1.43804
IPI00296713.4	CDMEVSCPDGYTCCR	73	P y8	36.8943	109.894	2	72.5	0.317336
IPI00296713.4	VHCCPHGAFCDLVHTR	69	y5	38.1758	107.176	2	69.5	0.955122
IPI00296713.4	GSEIVAGLEK	57	y6	33.7591	90.7591	2	43.3	0.908372
IPI00296713.4	CPDGSTCCELPSGK	43	y5	25.3428	68.3428	2	42.9	0.711833
IPI00296713.4	HCCPAGFR	26	y6	33.7591	59.7591	2	26.2	0.240296
IPI00409588.1	HSAQPWADFTLLGAR	64	P y11	37.9849	101.985	2	64.3	0.455217
IPI00409588.1	EGVAAPLQYR	60	P y5	25.3428	85.3428	2	51.7	1.23267
IPI00409588.1	SEVLVISWEGEGPEAR	56		0	56	2	55.7	0.331234
IPI00409588.1	APQPAWR	49	P y4	44.5113	93.5113	2	47.7	0.219495
IPI00409588.1	FGLFKPGEIAPLLFR	39		0	39	3	35.3	0.531869
IPI00334775.4	HFSVEGQLEFR	66	y9	44.9008	110.901	2	65.8	0.787154
IPI00334775.4	HNDDEQYAWESSAGGSFTVR	60	y7	11.5362	71.5362	3	59.8	0.732028
IPI00334775.4	VILHLKEDQTEYLEER	53	y++14	194.31	247.31	3	53.2	1.81497
IPI00334775.4	HLEINPDHPIVETLR	44	P y7	30.3898	74.3898	3	39.3	0.793237
IPI00334775.4	YHTSQSGDEMTSLSEYVSR	40	y6	22.3874	62.3874	3	39.8	0.00784778
IPI00329538.2	PLQQLEVPLISR	59	P y5	52.947	111.947	2	58.7	1.8041
IPI00329538.2	LGAHQLDSYSEDAK	58	y++11	81.5142	139.514	2	58.4	2.89146
IPI00329538.2	DIIPHPSYLQEGSQGDIALLQLSR	54		0	54	3	43.9	2.09965
IPI00329538.2	NRPGVYTLASSYASWIQSK	52	b9	9.64902	61.649	2	52.2	0.659719
IPI00329538.2	VTELQPR	40	y5	25.3428	65.3428	2	21.4	0.115474
IPI00298828.3	TFYEPGEEITYSCK	77	P y10	86.2699	163.27	2	76.9	2.87205
IPI00298828.3	VCPFAGILENGAVR	66	P y++12	196.051	262.051	2	60.3	1.21533
IPI00298828.3	TCPKPDDLPFSTVVPLK	48	P y++9	101.822	149.822	3	44.6	2.32613
IPI00298828.3	ATVVYQGER	38	y5	6.18951	44.1895	2	27.3	1.70156
IPI00298828.3	TFYEPGEEITYSCKPGYVSR	30	y++18	161.385	191.385	3	29.7	2.42627
IPI00004656.1	IEKVEHSDLSFSK	75	y8	93.6864	168.686	2	60.1	0.278065
IPI00004656.1	VEHSDLSFSK	54	y8	63.7413	117.741	1	48.6	2.12205
IPI00004656.1	VNHVTLSQPKIVK	47	y9	24.4566	71.4566	2	46.8	1.64604
IPI00004656.1	VNHVTLSQPK	45	b8	50.5191	95.5191	1	38.2	0.155261
IPI00004656.1	TPKIQVYSR	38	P y++8	128.694	166.694	3	31.3	0.482702
IPI00029168.1	TTENYPNAGLIMNYCR	82	y5	25.3428	107.343	2	82.3	1.86853
IPI00029168.1	TPEYYPNAGLIMNYCR	66	y5	38.1758	104.176	2	65.7	0.616131
IPI00029168.1	GTYSTTVTGR	44		0	44	2	44.5	0.903286
IPI00029168.1	NPDAVAAPYCYTR	37	P y6	33.7591	70.7591	2	37	0.183094
IPI00029168.1	TCQAWSSMTPHSHSR	29	y++13	106.252	135.252	3	28.6	0.980914
IPI00299024.8	AQGPAASAEEPKPVEAPAANSDQTVTVKE	63	y++23	47.8136	110.814	3	63.4	2.11962
IPI00299024.8	KTEAPAAPAAQETK	55	P y10	67.1975	122.198	2	53.3	1.20927
IPI00299024.8	AEPPKAPEQEQAAPGPAAGGEAPK	50	y8	10.4958	60.4958	3	47.1	0.392626
IPI00299024.8	ESEPQAAAEPAEAK	44	P y++11	130.065	174.065	2	44.4	0.173868
IPI00299024.8	SDGAPASDSKPGSSEAAPSSK	43	P y++17	218.598	261.598	3	42	0.0971113
IPI00021885.1	VELEDWAGNEAYAEYHFR	72	y8	17.4855	89.4855	2	71.6	2.13529
IPI00021885.1	DCDDVLQTHPSGTQSGIFNIK	62	y++19	154.479	216.479	3	62.5	1.24755
[truncated: 1,165 more rows]

## Sheet: Single insolution 2
Accession number	Sequence	MS2 score	MS3 precursor sequence	MS3 score	MS2+3 score	Charge	Peptide delta score	Delta mass [ppm]
IPI00024284.4	GSIQVDGEELVSGR	97	y9	72.1577	169.158	2	96.4	1.82245
IPI00024284.4	TSTASGLLLWQGVEVGEAGQGK	85	y11	49.6828	134.683	2	85	0.287603
IPI00024284.4	SIEYSPQLEDAGSR	85	P y9	46.614	131.614	2	76.8	0.659095
IPI00024284.4	GSVYIGGAPDVATLTGGR	80	P y10	32.8729	112.873	2	71.4	0.570725
IPI00024284.4	LEGDTLIIPR	78	y8	50.5191	128.519	2	67.5	2.27339
IPI00024284.4	SPGPNVAVNAK	75	P y++10	126.13	201.13	2	66.4	0.494606
IPI00024284.4	DFISLGLQDGHLVFR	72	y6	61.3634	133.363	2	71.9	2.724
IPI00024284.4	LVSEDPINDGEWHR	69	P y9	32.8729	101.873	2	69.3	0.883445
IPI00024284.4	RGSIQVDGEELVSGR	65	b7	20.1096	85.1096	2	46.8	0.330291
IPI00024284.4	FLGDKVTSYGGELR	62	y++12	162.163	224.163	3	58.3	1.50077
IPI00024284.4	YQLGSGEAR	61	y7	11.5362	72.5362	2	51.1	1.20898
IPI00024284.4	NLVLHSARPGAPPPQPLDLQHR	60	y++19	41.2077	101.208	3	59.9	2.09077
IPI00024284.4	AQAGANTRPCPS	57	b8 P	63.7413	120.741	2	56.6	1.06178
IPI00024284.4	VGSSLPGR	56	y6	46.7694	102.769	2	40.7	0.142739
IPI00024284.4	VISSGSVASYVTSPQGFQFR	56	P y7	42.1508	98.1508	2	55.8	1.11394
IPI00024284.4	ASYAQQPAESR	51	P y5	52.947	103.947	2	41.8	0.573898
IPI00024284.4	AQLHGASEEPGHFSLTNAASTHTTNEGIFSPTPGELGFSSFHR	50	y7	20.1096	70.1096	5	50.2	0.0277155
IPI00024284.4	NELLHFER	49	y4	44.5113	93.5113	2	34.7	0.622928
IPI00024284.4	LRSPVISIDPPSSTVQQGQDASFK	48	P y++15	120.374	168.374	3	43.2	1.75901
IPI00024284.4	PGAPPPQPLDLQHR	48	P y++11	94.5908	142.591	3	45.8	0.403915
IPI00024284.4	PINDGEWHR	47	y7	30.3898	77.3898	2	42.6	1.24727
IPI00024284.4	SLPEVPETIELEVR	42	P y++12	266.51	308.51	2	41.7	1.12887
IPI00024284.4	AQIHGGILR	42	y5	38.1758	80.1758	2	33.9	0.978276
IPI00024284.4	LLSGPYFWSLPSR	42	y5	14.5509	56.5509	2	38	0.530643
IPI00024284.4	HLISTHFAPGDFQGFALVNPQR	42		0	42	3	39.6	0.647811
IPI00024284.4	FSSGITGCVK	41	y5	52.947	93.947	2	20	1.21398
IPI00024284.4	RGGSLPSR	40	b5 P	6.18951	46.1895	2	30.7	1.92493
IPI00024284.4	NLVLHSAR	39	y5	89.0022	128.002	2	27.5	0.779323
IPI00024284.4	AHSSAGQQVAR	39	y8	4.82286	43.8229	2	39	2.02379
IPI00024284.4	IPGDQVVSVVFIK	38	P y++12	196.051	234.051	2	37.5	2.53285
IPI00024284.4	VTSYGGELR	37	y7	30.3898	67.3898	2	24.1	1.17007
IPI00024284.4	SIVPQGGSHSLR	36	y++10	174.516	210.516	3	34	1.59872
IPI00024284.4	ATFSSVPLVASISAVSLEVAQPGPSNRPR	35	P y++23	27.8738	62.8738	3	33	0.945675
IPI00024284.4	HQTHGSQLR	32	y7	42.1508	74.1508	2	28.2	0.363911
IPI00024284.4	TSTASGLLLWQGVEVGEAGQGKDFISLGLQDGHLVFR	31	y6	22.3874	53.3874	3	30.8	2.02902
IPI00024284.4	RPDGQPATR	31	y6	12.845	43.845	2	30	0.522371
IPI00024284.4	RGGSLPVR	31	b5 P	6.18951	37.1895	2	17.1	1.3099
IPI00024284.4	FLVHDSFWALPEQFLGNKVDSYGGSLR	28	P y++17	65.2752	93.2752	4	28.1	0.853912
IPI00024284.4	MASVGLSDIAMDTTVTHATSHGR	27	y++19	210.435	237.435	3	26.9	0.423324
IPI00024284.4	HQTHGSHLR	27	y7	55.2834	82.2834	2	27.5	2.03587
IPI00024284.4	AQIHGGILRLPAVEPTDQAQYLCR	26		0	26	4	23.8	2.2618
IPI00024284.4	EQAWQRPDGQPATR	25	y++10	52.96	77.96	3	19.9	0.314836
IPI00024284.4	RGGSLPAR	25	b5 P	14.5509	39.5509	2	11.8	0.237699
IPI00024284.4	VTALREGR	25	b6	12.845	37.845	2	20.7	1.24051
IPI00024284.4	LRSPLPWQHRLEGDTLIIPR	25	y++10	0	25	4	25.4	0.0261626
IPI00643914.1	LSQLSVTDVTTSSLR	91	y9	25.4443	116.444	2	91	1.53532
IPI00643914.1	TITTMIDGPQDLR	66	y6	33.7591	99.7591	2	59.4	0.211539
IPI00643914.1	SGTLYSLTLYGLR	65	y4	29.4598	94.4598	2	62.4	0.826002
IPI00643914.1	LGVLTVTDTTPDSMR	64	y9	16.0951	80.0951	2	64.3	2.05897
IPI00643914.1	EVTVYNLEPERK	63	P y4	29.4598	92.4598	2	55	0.000406015
IPI00643914.1	EVTVYNLEPER	61	y7	11.5362	72.5362	2	59.7	0.881245
IPI00643914.1	AVRVPGHEEGVTISGLEPDHK	60		0	60	3	58.7	1.30448
IPI00643914.1	VPSSASAYDQR	59	P y++10	155.943	214.943	2	59.1	0.758654
IPI00643914.1	DKDGQPQVVPVAADQR	57	P y11	20.4666	77.4666	2	57.2	0.886022
IPI00643914.1	VGGEESEVTVGGLEPGR	57	y7	20.1096	77.1096	2	55.5	0.246051
IPI00643914.1	FVVSYVSAGNQR	57		0	57	2	4.6	1.58098
IPI00643914.1	YEVTVVSVR	56	y7	20.1096	76.1096	2	55.4	0.0594726
IPI00643914.1	LHLEGYHGTAGDSMSYHSGSVFSAR	53	y++23	82.5791	135.579	3	53.1	0.167865
IPI00643914.1	YLVTLYGFSDGK	53	y7	42.1508	95.1508	2	35.6	0.982327
IPI00643914.1	GLAPGQEYQVTVR	51	P y++10	150.891	201.891	2	44.6	1.76183
IPI00643914.1	MNMYGLHDGQR	51	y7	42.1508	93.1508	2	47.8	1.53684
IPI00643914.1	AVRVPGHEDGVTISGLEPDHKYK	49		0	49	4	49	2.67067
IPI00643914.1	MNLYGFHGGQR	46	y7	42.1508	88.1508	2	32	1.61377
IPI00643914.1	FDSFTVQYK	46	y7	30.3898	76.3898	2	28.1	0.924307
IPI00643914.1	TSTIFLNGNR	45		0	45	2	14.9	0.953777
IPI00643914.1	DLQFSEIRETSAK	42	y++12	127.99	169.99	2	39.7	1.0412
IPI00643914.1	VRGEESEVTVGGLEPGRK	41	y8	10.4958	51.4958	3	23	1.14408
IPI00643914.1	GFEFSVPFTEMK	38	P y6	61.3634	99.3634	2	37.9	0.369584
IPI00643914.1	FLLYGLHEGK	37	y7	55.2834	92.2834	2	24	1.58757
IPI00643914.1	ILISGLEPSTPYR	36	y7	30.3898	66.3898	2	35.6	1.50027
IPI00643914.1	MHLYGLHEGQR	34	y++9	188.71	222.71	3	33.8	0.392428
IPI00643914.1	VGGEESEVTVGGLEPGRK	34	y8	10.4958	44.4958	2	34.4	0.317837
IPI00643914.1	VPGHEEGVTISGLEPDHK	33	y8	38.4779	71.4779	3	33.5	0.228644
IPI00643914.1	VVAVTPTTLELGWLRPQAEVDR	30	y++20	39.0946	69.0946	3	26.5	1.28607
IPI00643914.1	LQGLIPGAR	30	y7	20.1096	50.1096	2	25.5	0.627289
IPI00643914.1	MHLLEETTVR	28	y8	27.6861	55.6861	2	27.4	2.21902
IPI00643914.1	GFEESEPLTGFLTTVPDGPTQLR	28	P y8	18.2774	46.2774	2	26.6	0.452364
IPI00643914.1	DRDGQPQVVR	27	y++9	118.257	145.257	2	10.3	0.859723
IPI00643914.1	MHLYGLHEGRR	27	y++9	69.5729	96.5729	3	16.9	1.06361
IPI00643914.1	VRLEILEELVK	26	b9	16.0951	42.0951	2	25.3	1.79651
IPI00643914.1	FLLYGLHEGKR	25	y++9	167.918	192.918	3	21.1	1.51181
IPI00215894.1	LGQSLDCNAEVYVVPWEK	100	P y4	62.2928	162.293	2	61	2.67595
IPI00215894.1	KYNSQNQSNNQFVLYR	94	y6	61.3634	155.363	2	17.8	2.24672
IPI00215894.1	YNSQNQSNNQFVLYR	80	y3	55.9176	135.918	2	0	0.823925
IPI00215894.1	IGEIKEETTSHLR	78	y++12	127.99	205.99	3	66.9	0.629713
IPI00215894.1	EETTSHLR	73	y4	44.5113	117.511	2	54.8	2.57796
IPI00215894.1	TVGSDTFYSFKYEIK	72	y++13	130.444	202.444	2	68.7	0.57529
IPI00215894.1	ETTCSKESNEELTESCETK	67	y5	52.947	119.947	2	67.4	2.00076
IPI00215894.1	DIPTNSPELEETLTHTITK	66	P y++17	142.651	208.651	2	65.8	0.833891
IPI00215894.1	YEIKEGDCPVQSGK	64	y7	85.5983	149.598	2	63.8	1.70019
IPI00215894.1	AATGECTATVGKR	63	y++11	37.9849	100.985	2	62.6	0.912253
IPI00215894.1	TVGSDTFYSFK	58	y9	54.7784	112.778	2	52.4	0.757147
IPI00215894.1	ENFLFLTPDCK	56	P y4	44.5113	100.511	2	50.3	0.96023
IPI00215894.1	ESNEELTESCETK	54	y7	55.2834	109.283	2	54.1	0.994186
IPI00215894.1	KYFIDFVAR	54	y7	42.1508	96.1508	2	53.3	1.03877
IPI00215894.1	YFIDFVAR	52	y6	61.3634	113.363	2	43.6	1.33451
IPI00215894.1	AGAEPASER	52	P y5	52.947	104.947	2	44.9	1.61363
IPI00215894.1	GRPPKAGAEPASER	52	P y5	25.3428	77.3428	3	46	2.23961
IPI00215894.1	QVVAGLNFR	52		0	52	2	51.9	2.99097
IPI00215894.1	SLWNGDTGECTDNAYIDIQLR	51	y7	20.1096	71.1096	2	50.8	0.577124
IPI00215894.1	LGQSLDCNAEVYVVPWEKK	50	y++14	125.179	175.179	3	45.2	0.924892
IPI00215894.1	VQVVAGK	49	y5	69.7594	118.759	1	32.2	0.789938
IPI00215894.1	IASFSQNCDIYPGKDFVQPPTK	49	y++18	60.7763	109.776	3	48.9	0.919923
IPI00215894.1	AATGECTATVGK	46		0	46	2	38.2	0.580854
IPI00215894.1	AVDAALKK	43	y6	95.6577	138.658	2	24.4	1.60391
IPI00215894.1	EGDCPVQSGK	42	P y6	46.7694	88.7694	2	42.1	1.01033
IPI00215894.1	FSVATQTCQITPAEGPVVTAQYDCLGCVHPISTQSPDLEPILR	42	b10	0	42	4	41.7	2.71505
IPI00215894.1	IASFSQNCDIYPGK	41	y4	62.2928	103.293	2	36.8	2.73096
IPI00215894.1	AGAEPASEREVS	41		0	41	2	40.3	0.657543
IPI00215894.1	TWQDCEYKDAAK	40		0	40	2	27.3	0.75386
IPI00215894.1	KLGQSLDCNAEVYVVPWEK	36	P y4	62.2928	98.2928	2	34.3	2.93035
IPI00215894.1	DFVQPPTK	34	y7	55.2834	89.2834	1	34	2.41903
IPI00215894.1	RPPGFSPFR	34	P y8	38.4779	72.4779	2	34.2	0.124909
IPI00215894.1	AVDAALK	32	y5	111.835	143.835	2	16.1	0.270769
IPI00215894.1	SCEYKGRPPK	32		0	32	2	31.6	0.575489
IPI00215894.1	VQVVAGKK	32		0	32	1	17.9	1.95925
IPI00022434.2	AEFAEVSKLVTDLTK	87	y++13	93.6154	180.615	2	86.6	1.74805
IPI00022434.2	KVPQVSTPTLVEVSR	83	P y8	50.5191	133.519	2	82.9	0.652525
IPI00022434.2	RHPDYSVVLLLR	71	y4	62.2928	133.293	3	70.8	0.681631
IPI00022434.2	LVNEVTEFAK	69		0	69	2	63.5	2.11496
IPI00022434.2	QNCELFEQLGEYK	64	y8	38.4779	102.478	2	64.2	2.08385
IPI00022434.2	AVMDDFAAFVEK	61	y++10	150.891	211.891	2	61.1	0.75273
IPI00022434.2	DVFLGMFLYEYAR	61	y9	23.5424	84.5424	2	56.7	0.960879
IPI00022434.2	KQTALVELVK	61	y9	9.64902	70.649	2	21.6	1.47879
IPI00022434.2	EFNAETFTFHADICTLSEKER	60	y++16	111.873	171.873	3	59.6	0.703955
IPI00022434.2	ATKEQLKAVMDDFAAFVEK	60		0	60	3	59.9	1.03232
IPI00022434.2	RHPYFYAPELLFFAKR	56	P y++9	56.7399	112.74	4	56.5	1.54811
IPI00022434.2	VFDEFKPLVEEPQNLIK	55		0	55	2	0.3	0.197158
IPI00022434.2	RHPYFYAPELLFFAK	51		0	51	2	50.7	0.883473
IPI00022434.2	FQNALLVR	49	y6	46.7694	95.7694	2	16.1	0.520607
IPI00022434.2	HPYFYAPELLFFAK	46	P y++8	195.712	241.712	3	35.9	1.09685
IPI00022434.2	ALVLIAFAQYLQQCPFEDHVK	45	y++16	100.112	145.112	3	43.5	2.11126
IPI00022434.2	QTALVELVK	45	y5	89.0022	134.002	2	28.6	0.0175717
IPI00022434.2	FKDLGEENFK	44	y8	78.1234	122.123	2	31.2	2.00193
IPI00022434.2	DDNPNLPR	43	P y5	89.0022	132.002	2	40	0.337138
IPI00022434.2	NYAEAKDVFLGMFLYEYAR	43	y5	38.1758	81.1758	3	43.1	0.0167809
IPI00022434.2	LDELRDEGK	43	b6	33.7591	76.7591	2	31.8	1.36451
IPI00022434.2	LVTDLTK	43		0	43	2	34	1.44419
IPI00022434.2	KYLYEIAR	42	y7	30.3898	72.3898	2	36.8	0.342231
IPI00022434.2	DAHKSEVAHR	41	y4	29.4598	70.4598	3	35.3	0.419507
IPI00022434.2	AEFAEVSK	38	y6	115.992	153.992	2	32.2	0.715414
IPI00022434.2	ATKEQLK	34		0	34	2	13	1.17466
IPI00022434.2	DLGEENFK	33	y6	46.7694	79.7694	2	28.4	0.726128
IPI00022434.2	TPVSDRVTK	32	y6	61.3634	93.3634	2	24.7	0.826653
IPI00022434.2	LSQRFPK	32	y4	44.5113	76.5113	2	18.2	0.596694
IPI00022434.2	YLYEIAR	31	y5	52.947	83.947	2	28.7	0.0911146
IPI00022418.1	PTVDQVDDTSIVVR	98	y8	38.4779	136.478	2	98.4	0.681252
IPI00022418.1	EINLAPDSSSVVVSGLMVATK	81	y8	38.4779	119.478	2	81.3	0.683907
IPI00022418.1	GATYNIIVEALKDQQR	75	y4	62.2928	137.293	2	74.7	1.34705
IPI00022418.1	GATYNIIVEALK	73		0	73	2	61.6	1.8833
IPI00022418.1	FTQVTPTSLSAQWTPPNVQLTGYR	72	P y10	51.2664	123.266	2	71.8	2.63966
IPI00022418.1	GLAFTDVDVDSIK	71	y9	58.8671	129.867	2	61.6	0.658066
IPI00022418.1	VPGTSTSATLTGLTR	70	P y++14	127.749	197.749	2	69.6	1.18786
IPI00022418.1	DLQFVEVTDVK	68	y6	33.7591	101.759	2	63.5	2.39132
IPI00022418.1	QKTGLDSPTGIDFSDITANSFTVHWIAPR	64	y++13	162.626	226.626	4	63.6	1.91093
IPI00022418.1	NLQPASEYTVSLVAIK	62	y++14	29.6382	91.6382	2	60.7	0.220536
IPI00022418.1	NTFAEVTGLSPGVTYYFK	57	y9	69.5729	126.573	2	56.6	2.90707
IPI00022418.1	TGPMKEINLAPDSSSVVVSGLMVATK	50	y7	30.3898	80.3898	3	50.2	1.87018
IPI00022418.1	STTPDITGYR	46		0	46	2	43.4	1.13589
IPI00022418.1	LGVRPSQGGEAPR	45	P y9	35.4443	80.4443	2	45	1.14711
IPI00022418.1	VVTPLSPPTNLHLEANPDTGVLTVSWER	44		0	44	3	44	0.483183
IPI00022418.1	WSRPQAPITGYR	41	y++11	122.921	163.921	3	41.2	0.559995
IPI00022418.1	YEVSVYALK	41	y7	55.2834	96.2834	2	41.1	0.559959
IPI00022418.1	DGQERDAPIVNK	39	y++11	81.5142	120.514	2	27.7	2.65185
IPI00022418.1	VTWAPPPSIDLTNFLVR	38	P y++13	194.365	232.365	2	38	0.520276
IPI00022418.1	VFAVSHGR	38	y6	12.845	50.845	2	38	1.8748
IPI00022418.1	ESKPLTAQQTTK	36	P y9	72.1577	108.158	2	33.9	1.19785
IPI00022418.1	FTNIGPDTMR	35	y6	33.7591	68.7591	2	20.6	0.504616
IPI00022418.1	IRHHPEHFSGRPR	34		0	34	3	34.3	0.0209477
IPI00022418.1	DAPIVNK	32	y6	61.3634	93.3634	1	24.9	1.12278
IPI00022418.1	LTVGLTR	31	y5	14.5509	45.5509	2	16.8	1.15795
IPI00022418.1	TGLDSPTGIDFSDITANSFTVHWIAPR	30	P y++22	28.8206	58.8206	3	29.9	0.504855
IPI00022418.1	ATITGYR	30	y4	16.907	46.907	2	30.4	0.687092
IPI00022418.1	AQITGYR	29	y5	52.947	81.947	2	0	0.823534
IPI00022418.1	QYNVGPSVSKYPLR	27	y++10	103.117	130.117	3	17.4	0.568928
IPI00022418.1	EDRVPHSR	25		0	25	2	16.4	1.16366
IPI00298860.3	DVTVLQNTDGNNNEAWAK	92	y10	8.36244	100.362	2	91.7	1.02144
IPI00298860.3	IDSGLYLGSGYFTAIQNLR	89	y10	8.36244	97.3624	2	78.1	2.75173
IPI00298860.3	CLAENAGDVAFVK	84	y7	42.1508	126.151	2	82.5	0.165199
IPI00298860.3	GEADAMSLDGGYVYTAGK	83	y10	52.96	135.96	2	82.9	2.04872
IPI00298860.3	NLLFNDNTECLAR	72	y10	40.4746	112.475	2	62.8	0.310357
IPI00298860.3	SVNGKEDAIWNLLR	71	y++11	171.017	242.017	2	38.2	2.38835
IPI00298860.3	LADFALLCLDGK	71	y5	69.7594	140.759	2	71.2	0.377495
IPI00298860.3	VPPRIDSGLYLGSGYFTAIQNLR	61	y7	5.13775	66.1378	3	60.6	0.294207
IPI00298860.3	VPSHAVVAR	59	y5	52.947	111.947	2	46.5	0.143506
IPI00298860.3	YLGPQYVAGITNLK	56	y7	30.3898	86.3898	2	55.8	2.04025
IPI00298860.3	KGGSFQLNELQGLK	56	y8	10.4958	66.4958	2	54.8	0.00223709
IPI00298860.3	YLGPQYVAGITNLKK	53	y++13	136.262	189.262	2	53.2	2.34498
IPI00298860.3	DLLFKDSAIGFSR	52	y8	27.6861	79.6861	2	45.9	2.11976
IPI00298860.3	EDAIWNLLR	51	y5	14.5509	65.5509	2	43	1.56075
IPI00298860.3	RSDTSLTWNSVK	49		0	49	2	40.6	0.0835424
IPI00298860.3	DGAGDVAFIR	47	y7	55.2834	102.283	2	43.7	0.0610856
IPI00298860.3	DSAIGFSR	44	y4	29.4598	73.4598	2	27.7	1.75598
IPI00298860.3	GGSFQLNELQGLK	40	y7	69.755	109.755	2	38.5	1.51724
IPI00298860.3	THYYAVAVVK	39	y8	50.5191	89.5191	2	38.5	0.782888
IPI00298860.3	RKPVTEAR	39	y4	44.5113	83.5113	3	28.1	0.169939
IPI00298860.3	FQLFGSPSGQK	38	y9	46.614	84.614	2	25.9	2.16243
IPI00298860.3	YYGYTGAFR	38	y7	42.1508	80.1508	2	38.3	1.73198
IPI00298860.3	LRPVAAEVYGTER	37	y4	16.907	53.907	3	37	0.0239951
IPI00298860.3	KPVTEAR	32	P y6	46.7694	78.7694	2	22.1	1.11869
IPI00298860.3	FGKDKSPK	30		0	30	2	10.4	0.369802
IPI00298860.3	IDSGLYLGSGYFTAIQNLRK	29	y++15	118.121	147.121	3	25.9	0.0783974
IPI00298860.3	CGLVPVLAENYK	29	P y8	110.499	139.499	2	25.4	1.79774
IPI00298860.3	QVLLHQQAK	28	y5	14.5509	42.5509	2	27.9	1.9168
IPI00021447.1	NVVDGQPFTNWYDNGSNQVAFGR	96	y++19	120.362	216.362	2	96.2	2.03682
IPI00021447.1	TGSGDIENYNDATQVR	89		0	89	2	34.6	0.841326
IPI00021447.1	LVGLLDLALEKDYVR	71	y8	17.4855	88.4855	2	70.6	1.15507
IPI00021447.1	IAEYMNHLIDIGVAGFR	70	y7	5.13775	75.1378	2	67.9	0.346147
IPI00021447.1	ALVFVDNHDNQR	65	y7	42.1508	107.151	2	59.3	1.38909
IPI00021447.1	GHGAGGASILTFWDAR	65	y7	5.13775	70.1378	2	64.8	1.89794
IPI00021447.1	MAVGFMLAHPYGFTR	56	y++13	178.189	234.189	3	54.6	0.907789
IPI00021447.1	LVGLLDLALEK	56	y9	83.3751	139.375	2	51.2	0.710369
IPI00021447.1	NWGEGWGFMPSDR	52	P y4	44.5113	96.5113	2	51.7	1.81892
IPI00021447.1	PFIAIHAESKL	52		0	52	2	52.5	1.2779
IPI00021447.1	SGNEDEFR	51		0	51	2	47.6	2.83381
IPI00021447.1	AHFSISNSAEDPFIAIHAESKL	49	y++13	95.7576	144.758	4	45.8	2.25921
[truncated: 2,421 more rows]

## Sheet: Pooled 1
Accession number	Sequence	MS2 score	MS3 precursor sequence	MS3 score	MS2+3 score	Charge	Peptide delta score	Delta mass [ppm]
[truncated: 777 more rows]

[truncated: 9 more sheets: Pooled 2, Pooled 3, Pooled 4, Pooled 5, Pooled 6, Pooled 7, Pooled 8, Pooled 9, Pooled 10]
