# Supplementary material for: The human urinary proteome contains more than 1500 proteins, including a large proportion of membrane proteins
Source: Genome Biol. 2006 Sep 1;7(9):R80. doi: 10.1186/gb-2006-7-9-r80 (PMC1794545; doi:10.1186/gb-2006-7-9-r80)
Supplement: Additional data file 3 — An Excel file containing personal information on the individuals who provided urine, showing sample number, age and gender. [file gb-2006-7-9-r80-S3.xls]

## Sheet: Sheet1
Sample number	Age	Gender
Single urine
1	28	male
Pooled urine
2	26	male
3	61	male
4	41	male
5	47	male
6	29	male
7	30	female
8	40	female
9	58	female
10	55	female
